# Supplementary material for: Single-cell multiomic analysis identifies macrophage subpopulations in promoting cardiac repair
Source: J Clin Invest. 2024 Aug 27;134(19):e175297. doi: 10.1172/JCI175297 (PMC11444165; doi:10.1172/JCI175297)
Supplement: Supplemental tables 1-22 [file jci-134-175297-s112.xlsx]

## Sheet: Table S1
Supplementary Table 1. Single cell data quality
Macrophages/monocytes_H3K27ac (reads > 1,500).
Antibody information (Vendor: CST; Cat. No: 8173s; Lot.No: 8)
cells	Cell_information	clean_fragments	mapping rate (mm10) (%)	uni_mapped_reads	non-duplicated_reads	frip	cluster	batch	P1cluster	P10cluster
1	P1_MI_7D_IZ	33035	94.29	51044	12552	0.12604	Ace+Ly6clo Mo	rep1	2 Ace+Ly6clo Mo	#N/A
2	P1_Sham_7D_BZ	26505	94.56	44152	10446	0.29906	Ace+Ly6clo Mo	rep1	2 Ace+Ly6clo Mo	#N/A
3	P1_Sham_7D_IZ	8644	91.58	14298	3276	0.31319	Ace+Ly6clo Mo	rep1	2 Ace+Ly6clo Mo	#N/A
4	P1_Sham_7D_BZ	22991	93.48	37182	9052	0.18018	Ace+Ly6clo Mo	rep1	2 Ace+Ly6clo Mo	#N/A
5	P1_MI_7D_IZ	11257	92.51	17296	4284	0.14356	Ace+Ly6clo Mo	rep1	2 Ace+Ly6clo Mo	#N/A
6	P1_MI_7D_IZ	18746	93.45	28418	6904	0.2051	Ace+Ly6clo Mo	rep1	2 Ace+Ly6clo Mo	#N/A
7	P1_MI_7D_IZ	8519	93.58	13658	3678	0.10794	Ace+Ly6clo Mo	rep1	2 Ace+Ly6clo Mo	#N/A
8	P1_Sham_7D_BZ	25289	94.19	43372	10014	0.31666	Ace+Ly6clo Mo	rep1	2 Ace+Ly6clo Mo	#N/A
9	P1_Sham_7D_BZ	30504	92.47	51260	12006	0.337	Ccr2+Ly6c+ Mo	rep1	3 Ccr2+Ly6c+ Mo	#N/A
10	P1_MI_7D_IZ	15936	93.74	25788	5750	0.19774	Ace+Ly6clo Mo	rep1	2 Ace+Ly6clo Mo	#N/A
11	P1_Sham_7D_BZ	33573	95.23	56810	13506	0.2199	Ace+Ly6clo Mo	rep1	2 Ace+Ly6clo Mo	#N/A
12	P1_MI_7D_IZ	33896	95.16	57536	12812	0.24407	C1qa Resi_Mϕ	rep1	3 Ccr2+Ly6c+ Mo	#N/A
13	P1_MI_7D_IZ	9470	93.81	14704	3928	0.10871	Ace+Ly6clo Mo	rep1	2 Ace+Ly6clo Mo	#N/A
14	P1_MI_7D_IZ	27566	94.58	44782	11384	0.15689	Ccr2+Ly6c+ Mo	rep1	3 Ccr2+Ly6c+ Mo	#N/A
15	P1_Sham_7D_BZ	12997	94.22	20566	5084	0.10976	Ace+Ly6clo Mo	rep1	2 Ace+Ly6clo Mo	#N/A
16	P1_MI_7D_IZ	11407	94.38	18476	4840	0.20351	Cbr2+Lyve1+ Resi_Mϕ	rep1	0 C1qa Resi_Mac	#N/A
17	P1_Sham_7D_BZ	16825	94.82	28592	7132	0.32628	Ace+Ly6clo Mo	rep1	2 Ace+Ly6clo Mo	#N/A
18	P1_MI_7D_IZ	8909	93.64	14212	3650	0.14384	Ace+Ly6clo Mo	rep1	2 Ace+Ly6clo Mo	#N/A
19	P1_Sham_7D_IZ	19902	86.82	29272	7132	0.14792	Ace+Ly6clo Mo	rep1	2 Ace+Ly6clo Mo	#N/A
20	P1_Sham_7D_BZ	27042	94.98	44994	11738	0.19109	Il4+ Mϕ	rep1	5 Il4+ Mac	#N/A
21	P1_MI_7D_IZ	19334	95.53	31484	7550	0.1747	Ace+Ly6clo Mo	rep1	2 Ace+Ly6clo Mo	#N/A
22	P1_Sham_7D_BZ	8678	95.19	14606	3708	0.15669	Non-leukocytes	rep1	7 Non-leukocytes	#N/A
23	P1_Sham_7D_RZ	18766	91.15	27574	7100	0.10817	Ace+Ly6clo Mo	rep1	2 Ace+Ly6clo Mo	#N/A
24	P1_Sham_7D_BZ	10680	95.75	18234	4466	0.11666	Il4+ Mϕ	rep1	5 Il4+ Mac	#N/A
25	P1_MI_7D_IZ	22683	94.7	36108	8810	0.08014	Il4+ Mϕ	rep1	5 Il4+ Mac	#N/A
26	P1_MI_7D_IZ	21922	94.54	37860	9104	0.30119	C1qa Resi_Mϕ	rep1	0 C1qa Resi_Mac	#N/A
27	P1_MI_7D_IZ	10910	94.45	17760	4048	0.10944	Il4+ Mϕ	rep1	5 Il4+ Mac	#N/A
28	P1_MI_7D_IZ	17536	94.39	27996	6404	0.12242	Ace+Ly6clo Mo	rep1	2 Ace+Ly6clo Mo	#N/A
29	P1_MI_7D_IZ	22306	94.72	38304	9450	0.25481	Ccr2+Ly6c+ Mo	rep1	3 Ccr2+Ly6c+ Mo	#N/A
30	P1_Sham_7D_RZ	6680	91.41	10426	2590	0.1973	Ace+Ly6clo Mo	rep1	2 Ace+Ly6clo Mo	#N/A
31	P1_MI_7D_IZ	33387	93.59	51426	12424	0.08677	C1qa Resi_Mϕ	rep1	0 C1qa Resi_Mac	#N/A
32	P1_Sham_7D_BZ	24216	95.3	41388	9606	0.24141	Ace+Ly6clo Mo	rep1	2 Ace+Ly6clo Mo	#N/A
33	P1_Sham_7D_IZ	13501	89.7	20652	4890	0.17219	Ace+Ly6clo Mo	rep1	2 Ace+Ly6clo Mo	#N/A
34	P1_Sham_7D_BZ	27682	94.79	45322	10852	0.16762	Ace+Ly6clo Mo	rep1	2 Ace+Ly6clo Mo	#N/A
35	P1_Sham_7D_BZ	32091	95.27	54022	11980	0.21836	Ace+Ly6clo Mo	rep1	unknown	#N/A
36	P1_MI_7D_IZ	18758	93.11	29528	7616	0.15284	Ace+Ly6clo Mo	rep1	2 Ace+Ly6clo Mo	#N/A
37	P1_Sham_7D_RZ	15734	94.39	26794	6560	0.18689	Non-leukocytes	rep1	7 Non-leukocytes	#N/A
38	P1_Sham_7D_BZ	24703	94.09	40024	8540	0.24906	Ace+Ly6clo Mo	rep1	2 Ace+Ly6clo Mo	#N/A
39	P1_MI_7D_IZ	9621	94.05	15540	3376	0.16825	Ace+Ly6clo Mo	rep1	2 Ace+Ly6clo Mo	#N/A
40	P1_MI_7D_IZ	21769	95.4	36738	7288	0.29377	Ace+Ly6clo Mo	rep1	2 Ace+Ly6clo Mo	#N/A
41	P1_MI_7D_IZ	12097	95.08	20180	4466	0.10166	Non-leukocytes	rep1	7 Non-leukocytes	#N/A
42	P1_MI_7D_IZ	19495	94.09	30976	7136	0.11141	Ace+Ly6clo Mo	rep1	2 Ace+Ly6clo Mo	#N/A
43	P1_MI_7D_IZ	26166	94.81	42024	9418	0.11393	C1qa Resi_Mϕ	rep1	0 C1qa Resi_Mac	#N/A
44	P1_MI_7D_IZ	12152	95.78	20254	5278	0.20045	Ace+Ly6clo Mo	rep1	2 Ace+Ly6clo Mo	#N/A
45	P1_MI_7D_IZ	15620	94.84	26378	6472	0.24305	Ace+Ly6clo Mo	rep1	2 Ace+Ly6clo Mo	#N/A
46	P1_Sham_7D_BZ	9282	95.3	15804	3960	0.31212	C1qa Resi_Mϕ	rep1	0 C1qa Resi_Mac	#N/A
47	P1_Sham_7D_BZ	42584	94.36	63670	17400	0.12759	Ace+Ly6clo Mo	rep1	2 Ace+Ly6clo Mo	#N/A
48	P1_Sham_7D_BZ	23328	95.63	40064	11400	0.29614	Ace+Ly6clo Mo	rep1	2 Ace+Ly6clo Mo	#N/A
49	P1_MI_7D_IZ	9031	92.94	14534	3918	0.21312	Ace+Ly6clo Mo	rep1	2 Ace+Ly6clo Mo	#N/A
50	P1_Sham_7D_RZ	9800	93.95	16672	4340	0.30876	Ace+Ly6clo Mo	rep1	2 Ace+Ly6clo Mo	#N/A
51	P1_Sham_7D_IZ	7232	91.84	10792	2918	0.11446	Ace+Ly6clo Mo	rep1	2 Ace+Ly6clo Mo	#N/A
52	P1_Sham_7D_BZ	16579	94.32	27578	7010	0.26819	Ace+Ly6clo Mo	rep1	2 Ace+Ly6clo Mo	#N/A
53	P1_MI_7D_IZ	21675	91.9	33838	9538	0.09866	Ace+Ly6clo Mo	rep1	2 Ace+Ly6clo Mo	#N/A
54	P1_MI_7D_IZ	24687	94.44	41528	12110	0.18183	C1qa Resi_Mϕ	rep1	0 C1qa Resi_Mac	#N/A
55	P1_MI_7D_IZ	14023	94.82	23784	6646	0.28408	S100a9+Ly6c+ IMo	rep1	5 Il4+ Mac	#N/A
56	P1_Sham_7D_RZ	35390	94.13	61404	14464	0.32384	Ccr2+Ly6c+ Mo	rep1	3 Ccr2+Ly6c+ Mo	#N/A
57	P1_Sham_7D_BZ	10698	93.93	18080	5434	0.34891	Ace+Ly6clo Mo	rep1	2 Ace+Ly6clo Mo	#N/A
58	P1_Sham_7D_IZ	9233	91.65	15134	3722	0.22837	C1qa Resi_Mϕ	rep1	0 C1qa Resi_Mac	#N/A
59	P1_Sham_7D_RZ	11374	93.26	18870	5012	0.30587	Cbr2+Lyve1+ Resi_Mϕ	rep1	0 C1qa Resi_Mac	#N/A
60	P1_MI_7D_IZ	27009	94.38	44844	10432	0.21511	Ace+Ly6clo Mo	rep1	2 Ace+Ly6clo Mo	#N/A
61	P1_MI_7D_IZ	23469	94.16	38636	9232	0.15923	Ace+Ly6clo Mo	rep1	2 Ace+Ly6clo Mo	#N/A
62	P1_Sham_7D_BZ	18365	95.19	31280	8488	0.289	Ace+Ly6clo Mo	rep1	2 Ace+Ly6clo Mo	#N/A
63	P1_Sham_7D_RZ	10606	92.26	17514	4826	0.23228	Il4+ Mϕ	rep1	5 Il4+ Mac	#N/A
64	P1_MI_7D_IZ	24531	94.66	40600	10648	0.14172	C1qa Resi_Mϕ	rep1	0 C1qa Resi_Mac	#N/A
65	P1_MI_7D_IZ	10156	94.46	16300	4596	0.06984	Non-leukocytes	rep1	7 Non-leukocytes	#N/A
66	P1_Sham_7D_BZ	22421	95.26	38960	11406	0.2838	Ace+Ly6clo Mo	rep1	2 Ace+Ly6clo Mo	#N/A
67	P1_Sham_7D_BZ	21264	93.58	36060	10150	0.23586	Ccr2+Ly6c+ Mo	rep1	3 Ccr2+Ly6c+ Mo	#N/A
68	P1_MI_7D_IZ	12726	93.95	20542	5860	0.14181	C1qa Resi_Mϕ	rep1	0 C1qa Resi_Mac	#N/A
69	P1_MI_7D_IZ	17980	93.14	28502	7658	0.10956	Ace+Ly6clo Mo	rep1	2 Ace+Ly6clo Mo	#N/A
70	P1_MI_7D_IZ	18885	94.95	29348	8252	0.06265	Non-leukocytes	rep1	7 Non-leukocytes	#N/A
71	P1_MI_7D_IZ	11355	94.53	19232	5478	0.25721	Il4+ Mϕ	rep1	5 Il4+ Mac	#N/A
72	P1_MI_7D_IZ	11751	93.04	19946	6358	0.27524	Ace+Ly6clo Mo	rep1	2 Ace+Ly6clo Mo	#N/A
73	P1_MI_7D_IZ	12394	91.63	19910	5114	0.21568	Ace+Ly6clo Mo	rep1	2 Ace+Ly6clo Mo	#N/A
74	P1_Sham_7D_BZ	11668	93.19	19370	5302	0.26707	Ace+Ly6clo Mo	rep1	2 Ace+Ly6clo Mo	#N/A
75	P1_MI_7D_IZ	28980	94.61	47962	13224	0.20591	Ccr2+Ly6c+ Mo	rep1	3 Ccr2+Ly6c+ Mo	#N/A
76	P1_Sham_7D_BZ	20454	94.36	35458	10402	0.26591	C1qa Resi_Mϕ	rep1	0 C1qa Resi_Mac	#N/A
77	P1_Sham_7D_BZ	21065	93.74	34952	9334	0.26591	Ace+Ly6clo Mo	rep1	2 Ace+Ly6clo Mo	#N/A
78	P1_MI_7D_IZ	20230	94.7	33882	9136	0.17382	Il4+ Mϕ	rep1	5 Il4+ Mac	#N/A
79	P1_Sham_7D_BZ	35233	92.96	53534	15424	0.10523	MHCII+ Mϕ	rep1	5 Il4+ Mac	#N/A
80	P1_Sham_7D_BZ	24688	94.62	42258	10234	0.27125	Ace+Ly6clo Mo	rep1	2 Ace+Ly6clo Mo	#N/A
81	P1_MI_7D_IZ	18398	93.91	29686	7376	0.07497	Il4+ Mϕ	rep1	5 Il4+ Mac	#N/A
82	P1_Sham_7D_RZ	24433	93.73	42112	11182	0.32534	Ace+Ly6clo Mo	rep1	2 Ace+Ly6clo Mo	#N/A
83	P1_Sham_7D_BZ	11526	95.8	19210	5214	0.18604	C1qa Resi_Mϕ	rep1	0 C1qa Resi_Mac	#N/A
84	P1_Sham_7D_BZ	10923	95.61	18464	4896	0.20568	S100a9+Ly6c+ IMo	rep1	5 Il4+ Mac	#N/A
85	P1_Sham_7D_BZ	30152	95.19	48844	13010	0.20561	C1qa Resi_Mϕ	rep1	0 C1qa Resi_Mac	#N/A
86	P1_MI_7D_IZ	10616	91.83	17192	4738	0.07661	Non-leukocytes	rep1	7 Non-leukocytes	#N/A
87	P1_MI_7D_IZ	12211	94.24	20100	4968	0.15499	Ace+Ly6clo Mo	rep1	2 Ace+Ly6clo Mo	#N/A
88	P1_MI_7D_IZ	30849	94.96	49660	12346	0.14701	C1qa Resi_Mϕ	rep1	0 C1qa Resi_Mac	#N/A
89	P1_MI_7D_IZ	18322	95.16	31770	8084	0.21252	C1qa Resi_Mϕ	rep1	0 C1qa Resi_Mac	#N/A
90	P1_Sham_7D_BZ	15986	93.38	27044	7254	0.26551	Ccr2+Ly6c+ Mo	rep1	3 Ccr2+Ly6c+ Mo	#N/A
91	P1_MI_7D_IZ	19767	94.61	32746	8376	0.19126	Ccr2+Ly6c+ Mo	rep1	3 Ccr2+Ly6c+ Mo	#N/A
92	P1_Sham_7D_BZ	32333	95.72	55488	13740	0.1385	Non-leukocytes	rep1	7 Non-leukocytes	#N/A
93	P1_MI_7D_IZ	30593	93.65	51840	12494	0.23931	C1qa Resi_Mϕ	rep1	0 C1qa Resi_Mac	#N/A
94	P1_MI_7D_IZ	15836	95.33	24602	6288	0.05439	Non-leukocytes	rep1	7 Non-leukocytes	#N/A
95	P1_MI_7D_IZ	11621	92.58	18354	4632	0.05937	Non-leukocytes	rep1	7 Non-leukocytes	#N/A
96	P1_Sham_7D_BZ	10934	94.03	17624	4372	0.23468	C1qa Resi_Mϕ	rep1	0 C1qa Resi_Mac	#N/A
97	P1_MI_7D_IZ	19242	93.93	32418	7256	0.2591	Arg1+ IMϕ	rep1	0 C1qa Resi_Mac	#N/A
98	P1_MI_7D_IZ	16835	91.73	26678	6888	0.16768	Cbr2+Lyve1+ Resi_Mϕ	rep1	0 C1qa Resi_Mac	#N/A
99	P1_MI_7D_IZ	13710	93.57	22840	5822	0.26658	Ace+Ly6clo Mo	rep1	2 Ace+Ly6clo Mo	#N/A
100	P1_Sham_7D_BZ	23395	95.84	38360	9740	0.14784	Ace+Ly6clo Mo	rep1	2 Ace+Ly6clo Mo	#N/A
101	P1_Sham_7D_BZ	5225	92.52	8090	2248	0.09431	Ace+Ly6clo Mo	rep1	2 Ace+Ly6clo Mo	#N/A
102	P1_MI_7D_IZ	21283	95.25	36270	8754	0.2424	Ace+Ly6clo Mo	rep1	2 Ace+Ly6clo Mo	#N/A
103	P1_MI_7D_IZ	20243	94.37	35118	8296	0.28761	Ccr2+Ly6c+ Mo	rep1	3 Ccr2+Ly6c+ Mo	#N/A
104	P1_Sham_7D_BZ	4341	92.26	6702	1902	0.10252	Il4+ Mϕ	rep1	5 Il4+ Mac	#N/A
105	P1_MI_7D_IZ	21876	94.76	35982	8554	0.1957	Ace+Ly6clo Mo	rep1	2 Ace+Ly6clo Mo	#N/A
106	P1_Sham_7D_BZ	37287	94.82	62324	15710	0.23666	Cbr2+Lyve1+ Resi_Mϕ	rep1	0 C1qa Resi_Mac	#N/A
107	P1_MI_7D_IZ	13521	94.95	21912	5674	0.13923	C1qa Resi_Mϕ	rep1	0 C1qa Resi_Mac	#N/A
108	P1_Sham_7D_RZ	9035	93.31	14936	3920	0.18622	C1qa Resi_Mϕ	rep1	0 C1qa Resi_Mac	#N/A
109	P1_MI_7D_IZ	14709	94.46	23476	6108	0.10134	C1qa Resi_Mϕ	rep1	0 C1qa Resi_Mac	#N/A
110	P1_Sham_7D_BZ	23121	94.72	39052	9780	0.22658	Ace+Ly6clo Mo	rep1	2 Ace+Ly6clo Mo	#N/A
111	P1_MI_7D_IZ	16111	91.61	25086	6430	0.15397	C1qa Resi_Mϕ	rep1	0 C1qa Resi_Mac	#N/A
112	P1_MI_7D_IZ	21029	93.83	35494	8650	0.24486	Ace+Ly6clo Mo	rep1	2 Ace+Ly6clo Mo	#N/A
113	P1_MI_7D_IZ	26308	94.93	41858	9762	0.12866	Ace+Ly6clo Mo	rep1	2 Ace+Ly6clo Mo	#N/A
114	P1_MI_7D_IZ	11670	92.43	19426	5468	0.2158	Il4+ Mϕ	rep1	5 Il4+ Mac	#N/A
115	P1_Sham_7D_BZ	14372	95.04	23464	5118	0.16159	Arg1+ IMϕ	rep1	3 Ccr2+Ly6c+ Mo	#N/A
116	P1_MI_7D_IZ	13550	94.8	22008	4782	0.07089	Il4+ Mϕ	rep1	5 Il4+ Mac	#N/A
117	P1_MI_7D_IZ	22331	94.31	37882	9942	0.25085	Ccr2+Ly6c+ Mo	rep1	3 Ccr2+Ly6c+ Mo	#N/A
118	P1_Sham_7D_BZ	24637	95.78	43188	11078	0.32822	Ace+Ly6clo Mo	rep1	2 Ace+Ly6clo Mo	#N/A
119	P1_Sham_7D_RZ	45688	92.42	70636	16752	0.08518	Cbr2+Lyve1+ Resi_Mϕ	rep1	0 C1qa Resi_Mac	#N/A
120	P1_Sham_7D_RZ	16957	92.79	26432	6230	0.13002	Ace+Ly6clo Mo	rep1	2 Ace+Ly6clo Mo	#N/A
121	P1_MI_7D_IZ	27405	94.33	44936	10530	0.15698	Ace+Ly6clo Mo	rep1	2 Ace+Ly6clo Mo	#N/A
122	P1_MI_7D_IZ	20668	94.01	33704	8782	0.1527	Ace+Ly6clo Mo	rep1	unknown	#N/A
123	P1_MI_7D_IZ	37773	94.42	63152	14582	0.20553	Ccr2+Ly6c+ Mo	rep1	3 Ccr2+Ly6c+ Mo	#N/A
124	P1_Sham_7D_BZ	41872	92.92	69106	15392	0.25201	Ace+Ly6clo Mo	rep1	2 Ace+Ly6clo Mo	#N/A
125	P1_MI_7D_IZ	14456	92.43	23306	5328	0.21622	Ace+Ly6clo Mo	rep1	2 Ace+Ly6clo Mo	#N/A
126	P1_Sham_7D_BZ	16416	92.53	25418	5882	0.11952	Ace+Ly6clo Mo	rep1	2 Ace+Ly6clo Mo	#N/A
127	P1_MI_7D_IZ	30823	95.08	47758	11358	0.10257	Ace+Ly6clo Mo	rep1	2 Ace+Ly6clo Mo	#N/A
128	P1_MI_7D_IZ	10094	94.05	16396	3788	0.07735	Non-leukocytes	rep1	7 Non-leukocytes	#N/A
129	P1_Sham_7D_BZ	31133	95.81	52826	13196	0.2503	Ccr2+Ly6c+ Mo	rep1	unknown	#N/A
130	P1_Sham_7D_BZ	34662	95.63	60880	16452	0.23699	Ccr2+Ly6c+ Mo	rep1	3 Ccr2+Ly6c+ Mo	#N/A
131	P1_MI_7D_IZ	21848	94.73	36102	7766	0.17808	Ace+Ly6clo Mo	rep1	2 Ace+Ly6clo Mo	#N/A
132	P1_MI_7D_IZ	18113	93.72	29030	6778	0.12968	Cbr2+Lyve1+ Resi_Mϕ	rep1	0 C1qa Resi_Mac	#N/A
133	P1_MI_7D_IZ	14000	94.71	23246	5628	0.16453	Ace+Ly6clo Mo	rep1	2 Ace+Ly6clo Mo	#N/A
134	P1_Sham_7D_BZ	9828	93.85	16028	4362	0.17331	Cbr2+Lyve1+ Resi_Mϕ	rep1	0 C1qa Resi_Mac	#N/A
135	P1_Sham_7D_BZ	13265	95.38	22002	5348	0.21167	Ace+Ly6clo Mo	rep1	2 Ace+Ly6clo Mo	#N/A
136	P1_Sham_7D_RZ	18746	94.39	31042	7254	0.23959	Ace+Ly6clo Mo	rep1	2 Ace+Ly6clo Mo	#N/A
137	P1_Sham_7D_IZ	7072	89.58	11278	3286	0.28454	C1qa Resi_Mϕ	rep1	0 C1qa Resi_Mac	#N/A
138	P1_MI_7D_IZ	11741	95.84	19102	5684	0.08709	Non-leukocytes	rep1	7 Non-leukocytes	#N/A
139	P1_Sham_7D_IZ	20393	95.45	32920	8526	0.13805	C1qa Resi_Mϕ	rep1	0 C1qa Resi_Mac	#N/A
140	P1_Sham_7D_RZ	9599	91.38	15584	4128	0.26647	Ccr2+Ly6c+ Mo	rep1	3 Ccr2+Ly6c+ Mo	#N/A
141	P1_Sham_7D_BZ	22857	94.71	36820	8966	0.14588	Ace+Ly6clo Mo	rep1	2 Ace+Ly6clo Mo	#N/A
142	P1_Sham_7D_BZ	16048	92.97	25698	5832	0.14763	Ace+Ly6clo Mo	rep1	2 Ace+Ly6clo Mo	#N/A
143	P1_MI_7D_IZ	38375	95.43	66090	15822	0.26223	C1qa Resi_Mϕ	rep1	0 C1qa Resi_Mac	#N/A
144	P1_MI_7D_IZ	28523	95.45	48870	11890	0.24853	Ccr2+Ly6c+ Mo	rep1	3 Ccr2+Ly6c+ Mo	#N/A
145	P1_MI_7D_IZ	22483	95.21	36278	9288	0.11865	Ace+Ly6clo Mo	rep1	2 Ace+Ly6clo Mo	#N/A
146	P1_MI_7D_IZ	10455	94.4	16908	4500	0.16133	Ace+Ly6clo Mo	rep1	2 Ace+Ly6clo Mo	#N/A
147	P1_Sham_7D_BZ	5386	84.05	7752	3596	0.08037	Ace+Ly6clo Mo	rep1	2 Ace+Ly6clo Mo	#N/A
148	P1_Sham_7D_BZ	29784	95.75	49036	14026	0.19393	Ace+Ly6clo Mo	rep1	2 Ace+Ly6clo Mo	#N/A
149	P1_MI_7D_IZ	16014	94.99	26516	7094	0.21102	Ace+Ly6clo Mo	rep1	2 Ace+Ly6clo Mo	#N/A
150	P1_MI_7D_IZ	8117	92.32	12752	3196	0.14675	Ace+Ly6clo Mo	rep1	2 Ace+Ly6clo Mo	#N/A
151	P1_Sham_7D_BZ	11033	93.37	18446	5142	0.32166	Ace+Ly6clo Mo	rep1	2 Ace+Ly6clo Mo	#N/A
152	P1_MI_7D_IZ	35670	96.47	62500	15462	0.2845	Ccr2+Ly6c+ Mo	rep1	3 Ccr2+Ly6c+ Mo	#N/A
153	P1_MI_7D_IZ	26394	93.59	40428	10922	0.06354	Ace+Ly6clo Mo	rep1	2 Ace+Ly6clo Mo	#N/A
154	P1_MI_7D_IZ	16072	94.56	25872	6550	0.15267	Ace+Ly6clo Mo	rep1	2 Ace+Ly6clo Mo	#N/A
155	P1_MI_7D_IZ	20712	94.85	34028	8652	0.16401	Ace+Ly6clo Mo	rep1	2 Ace+Ly6clo Mo	#N/A
156	P1_Sham_7D_BZ	6323	93.97	10442	2764	0.2055	Il4+ Mϕ	rep1	5 Il4+ Mac	#N/A
157	P1_MI_7D_IZ	23508	95.43	40422	9210	0.17481	C1qa Resi_Mϕ	rep1	0 C1qa Resi_Mac	#N/A
158	P1_Sham_7D_BZ	27341	95.08	42506	9898	0.0788	Ace+Ly6clo Mo	rep1	2 Ace+Ly6clo Mo	#N/A
159	P1_MI_7D_IZ	14670	94.94	25012	6090	0.26535	Ace+Ly6clo Mo	rep1	2 Ace+Ly6clo Mo	#N/A
160	P1_Sham_7D_RZ	33694	93.76	58126	13610	0.3374	Ace+Ly6clo Mo	rep1	2 Ace+Ly6clo Mo	#N/A
161	P1_MI_7D_IZ	22161	94.22	33854	8398	0.07835	Ace+Ly6clo Mo	rep1	2 Ace+Ly6clo Mo	#N/A
162	P1_Sham_7D_RZ	10992	94.46	18164	4732	0.16145	C1qa Resi_Mϕ	rep1	0 C1qa Resi_Mac	#N/A
163	P1_MI_7D_IZ	29051	94.45	48756	12224	0.24795	C1qa Resi_Mϕ	rep1	0 C1qa Resi_Mac	#N/A
164	P1_Sham_7D_BZ	32446	95.18	56984	14718	0.32464	Ace+Ly6clo Mo	rep1	unknown	#N/A
165	P1_Sham_7D_BZ	22693	95.48	38714	9502	0.26584	Ace+Ly6clo Mo	rep1	2 Ace+Ly6clo Mo	#N/A
166	P1_Sham_7D_BZ	21090	94.55	35944	10234	0.30047	Ace+Ly6clo Mo	rep1	2 Ace+Ly6clo Mo	#N/A
167	P1_Sham_7D_RZ	11919	91.79	19436	4762	0.26081	C1qa Resi_Mϕ	rep1	0 C1qa Resi_Mac	#N/A
168	P1_MI_7D_IZ	9374	94.1	15112	3676	0.11997	Ace+Ly6clo Mo	rep1	2 Ace+Ly6clo Mo	#N/A
169	P1_Sham_7D_RZ	19407	95.17	31152	8220	0.15328	C1qa Resi_Mϕ	rep1	0 C1qa Resi_Mac	#N/A
170	P1_MI_7D_IZ	6625	95.18	11158	3122	0.22133	Il4+ Mϕ	rep1	5 Il4+ Mac	#N/A
171	P1_Sham_7D_BZ	22258	94.78	37130	9220	0.13905	Il4+ Mϕ	rep1	5 Il4+ Mac	#N/A
172	P1_Sham_7D_IZ	28396	93.85	44986	10690	0.13686	Ace+Ly6clo Mo	rep1	2 Ace+Ly6clo Mo	#N/A
173	P1_MI_7D_IZ	30288	94.21	50924	13350	0.26202	Ace+Ly6clo Mo	rep1	2 Ace+Ly6clo Mo	#N/A
174	P1_MI_7D_IZ	12588	95.34	21676	5064	0.32109	Ace+Ly6clo Mo	rep1	2 Ace+Ly6clo Mo	#N/A
175	P1_Sham_7D_IZ	9388	94.81	15744	4452	0.1442	C1qa Resi_Mϕ	rep1	0 C1qa Resi_Mac	#N/A
176	P1_Sham_7D_BZ	8639	94.74	13776	4344	0.19521	Ace+Ly6clo Mo	rep1	2 Ace+Ly6clo Mo	#N/A
177	P1_Sham_7D_RZ	16905	93.98	29086	6666	0.35839	Ace+Ly6clo Mo	rep1	2 Ace+Ly6clo Mo	#N/A
178	P1_MI_7D_IZ	15568	92.79	25074	5818	0.21227	MHCII+ Mϕ	rep1	5 Il4+ Mac	#N/A
179	P1_MI_7D_IZ	20627	93.67	33162	7910	0.13704	Ace+Ly6clo Mo	rep1	2 Ace+Ly6clo Mo	#N/A
180	P1_Sham_7D_BZ	23855	93.43	40588	8968	0.33698	Ccr2+Ly6c+ Mo	rep1	3 Ccr2+Ly6c+ Mo	#N/A
181	P1_MI_7D_IZ	9787	94.85	15708	4040	0.08094	Il4+ Mϕ	rep1	5 Il4+ Mac	#N/A
182	P1_MI_7D_IZ	15067	93.93	24510	5702	0.15433	Ace+Ly6clo Mo	rep1	2 Ace+Ly6clo Mo	#N/A
183	P1_MI_7D_IZ	25453	91.83	42898	10516	0.29355	C1qa Resi_Mϕ	rep1	0 C1qa Resi_Mac	#N/A
184	P1_MI_7D_IZ	16721	94.71	27852	6062	0.24975	Ace+Ly6clo Mo	rep1	2 Ace+Ly6clo Mo	#N/A
185	P1_MI_7D_IZ	18869	94.07	30990	8966	0.20756	Ace+Ly6clo Mo	rep1	2 Ace+Ly6clo Mo	#N/A
186	P1_MI_7D_IZ	39296	95.24	61728	15532	0.08557	Ccr2+Ly6c+ Mo	rep1	3 Ccr2+Ly6c+ Mo	#N/A
187	P1_Sham_7D_BZ	38033	95.51	65718	15210	0.29606	Ace+Ly6clo Mo	rep1	2 Ace+Ly6clo Mo	#N/A
188	P1_MI_7D_IZ	13377	94.85	20074	4570	0.14814	Ace+Ly6clo Mo	rep1	2 Ace+Ly6clo Mo	#N/A
189	P1_Sham_7D_BZ	29474	94.88	50564	11298	0.25686	Arg1+ IMϕ	rep1	0 C1qa Resi_Mac	#N/A
190	P1_MI_7D_IZ	17806	93.82	29914	6822	0.23791	Arg1+ IMϕ	rep1	0 C1qa Resi_Mac	#N/A
191	P1_MI_7D_IZ	15697	95.49	26360	6236	0.20686	Ace+Ly6clo Mo	rep1	2 Ace+Ly6clo Mo	#N/A
192	P1_MI_7D_IZ	8389	93.42	14036	3694	0.21061	Ccr2+Ly6c+ Mo	rep1	3 Ccr2+Ly6c+ Mo	#N/A
193	P1_Sham_7D_BZ	20904	94.06	34532	6722	0.23341	Ace+Ly6clo Mo	rep1	2 Ace+Ly6clo Mo	#N/A
194	P1_MI_7D_IZ	45120	95.28	72672	15510	0.14075	Cbr2+Lyve1+ Resi_Mϕ	rep1	7 Non-leukocytes	#N/A
195	P1_Sham_7D_BZ	18906	96.22	31958	9514	0.22178	Cbr2+Lyve1+ Resi_Mϕ	rep1	0 C1qa Resi_Mac	#N/A
196	P1_MI_7D_IZ	15480	94.94	25288	7200	0.08417	Non-leukocytes	rep1	7 Non-leukocytes	#N/A
197	P1_Sham_7D_BZ	36691	97.53	63962	17458	0.22958	C1qa Resi_Mϕ	rep1	0 C1qa Resi_Mac	#N/A
198	P1_Sham_7D_RZ	12038	92.21	19558	5198	0.14775	Non-leukocytes	rep1	7 Non-leukocytes	#N/A
199	P1_MI_7D_IZ	14052	94.85	23642	5838	0.26122	Ace+Ly6clo Mo	rep1	2 Ace+Ly6clo Mo	#N/A
200	P1_MI_7D_IZ	15634	93.26	25390	7000	0.20771	Ace+Ly6clo Mo	rep1	3 Ccr2+Ly6c+ Mo	#N/A
201	P1_Sham_7D_IZ	22023	93.63	35858	8778	0.1522	Cbr2+Lyve1+ Resi_Mϕ	rep1	0 C1qa Resi_Mac	#N/A
202	P1_Sham_7D_BZ	23958	96.2	39934	9630	0.19045	Ace+Ly6clo Mo	rep1	2 Ace+Ly6clo Mo	#N/A
203	P1_Sham_7D_RZ	6767	90.93	10774	2458	0.25183	Ace+Ly6clo Mo	rep1	2 Ace+Ly6clo Mo	#N/A
204	P1_MI_7D_IZ	19476	95.63	31866	7562	0.1489	Ace+Ly6clo Mo	rep1	2 Ace+Ly6clo Mo	#N/A
205	P1_Sham_7D_BZ	41747	94.65	68236	15870	0.2104	Ace+Ly6clo Mo	rep1	unknown	#N/A
206	P1_Sham_7D_BZ	24134	95.84	41922	8606	0.31106	Ace+Ly6clo Mo	rep1	2 Ace+Ly6clo Mo	#N/A
207	P1_Sham_7D_IZ	30994	91.1	50670	12210	0.23333	MHCII+ Mϕ	rep1	5 Il4+ Mac	#N/A
208	P1_Sham_7D_BZ	17216	92.2	27490	6636	0.1849	C1qa Resi_Mϕ	rep1	0 C1qa Resi_Mac	#N/A
209	P1_MI_7D_IZ	22514	94.56	36310	9384	0.10795	C1qa Resi_Mϕ	rep1	3 Ccr2+Ly6c+ Mo	#N/A
210	P1_MI_7D_IZ	22536	95.19	36846	8654	0.14606	Ace+Ly6clo Mo	rep1	2 Ace+Ly6clo Mo	#N/A
211	P1_Sham_7D_BZ	25712	95.17	41600	9420	0.1431	Ace+Ly6clo Mo	rep1	2 Ace+Ly6clo Mo	#N/A
212	P1_Sham_7D_RZ	22058	93.48	35906	7414	0.22606	Ace+Ly6clo Mo	rep1	2 Ace+Ly6clo Mo	#N/A
213	P1_Sham_7D_BZ	14047	95.8	23784	7438	0.10406	Il4+ Mϕ	rep1	5 Il4+ Mac	#N/A
214	P1_MI_7D_IZ	23264	95.29	40104	10302	0.2518	Ace+Ly6clo Mo	rep1	unknown	#N/A
215	P1_Sham_7D_BZ	5822	91.77	9192	2824	0.06622	Non-leukocytes	rep1	7 Non-leukocytes	#N/A
216	P1_Sham_7D_BZ	19090	94.34	31584	9534	0.20873	Ace+Ly6clo Mo	rep1	3 Ccr2+Ly6c+ Mo	#N/A
217	P1_MI_7D_IZ	9212	94.76	15012	4384	0.06889	Ace+Ly6clo Mo	rep1	2 Ace+Ly6clo Mo	#N/A
218	P1_MI_7D_IZ	21996	94.22	37926	12332	0.22454	Cbr2+Lyve1+ Resi_Mϕ	rep1	0 C1qa Resi_Mac	#N/A
219	P1_MI_7D_IZ	29563	94.39	50194	15370	0.20507	Ace+Ly6clo Mo	rep1	unknown	#N/A
220	P1_Sham_7D_BZ	9686	94.72	15068	4098	0.08492	Ace+Ly6clo Mo	rep1	2 Ace+Ly6clo Mo	#N/A
221	P1_MI_7D_IZ	23812	94.76	39492	11442	0.12856	C1qa Resi_Mϕ	rep1	0 C1qa Resi_Mac	#N/A
222	P1_Sham_7D_IZ	27660	94.73	40932	11860	0.06526	C1qa Resi_Mϕ	rep1	0 C1qa Resi_Mac	#N/A
223	P1_Sham_7D_BZ	33722	96.34	57546	15074	0.1427	Ccr2+Ly6c+ Mo	rep1	unknown	#N/A
224	P1_MI_7D_IZ	18372	89.17	29310	8022	0.17427	Ace+Ly6clo Mo	rep1	unknown	#N/A
225	P1_Sham_7D_BZ	28726	93.09	46852	12894	0.16504	Ace+Ly6clo Mo	rep1	2 Ace+Ly6clo Mo	#N/A
226	P1_MI_7D_IZ	24357	94.12	39618	12570	0.09952	Ace+Ly6clo Mo	rep1	2 Ace+Ly6clo Mo	#N/A
227	P1_MI_7D_IZ	10383	95.24	17042	3848	0.1289	Ace+Ly6clo Mo	rep1	2 Ace+Ly6clo Mo	#N/A
228	P1_Sham_7D_IZ	17056	91.82	28344	7766	0.23101	Ace+Ly6clo Mo	rep1	unknown	#N/A
229	P1_Sham_7D_BZ	13595	91.11	21252	6006	0.11622	Ace+Ly6clo Mo	rep1	2 Ace+Ly6clo Mo	#N/A
230	P1_MI_7D_IZ	25651	95.22	44452	13078	0.19774	Ccr2+Ly6c+ Mo	rep1	3 Ccr2+Ly6c+ Mo	#N/A
231	P1_Sham_7D_RZ	13206	92.88	20626	5854	0.08678	Ace+Ly6clo Mo	rep1	2 Ace+Ly6clo Mo	#N/A
232	P1_MI_7D_IZ	12034	94.18	20270	5074	0.17994	Arg1+ IMϕ	rep1	0 C1qa Resi_Mac	#N/A
233	P1_Sham_7D_BZ	19577	95.58	33686	9452	0.19615	Ace+Ly6clo Mo	rep1	2 Ace+Ly6clo Mo	#N/A
234	P1_MI_7D_IZ	7054	94.54	11844	3302	0.24621	Ace+Ly6clo Mo	rep1	2 Ace+Ly6clo Mo	#N/A
235	P1_Sham_7D_BZ	6041	95.32	10098	3028	0.08091	Ace+Ly6clo Mo	rep1	2 Ace+Ly6clo Mo	#N/A
236	P1_Sham_7D_RZ	13717	93	22454	6968	0.17064	MHCII+ Mϕ	rep1	5 Il4+ Mac	#N/A
237	P1_MI_7D_IZ	14815	93.48	23356	7236	0.10517	Arg1+ IMϕ	rep1	0 C1qa Resi_Mac	#N/A
238	P1_MI_7D_IZ	22739	94.63	38870	11822	0.20716	Ccr2+Ly6c+ Mo	rep1	3 Ccr2+Ly6c+ Mo	#N/A
239	P1_MI_7D_IZ	10823	93.49	16204	5082	0.11098	Ace+Ly6clo Mo	rep1	2 Ace+Ly6clo Mo	#N/A
240	P1_MI_7D_IZ	10634	94.56	17780	5112	0.17801	Ace+Ly6clo Mo	rep1	2 Ace+Ly6clo Mo	#N/A
241	P1_MI_7D_IZ	4716	94.06	7702	2230	0.17937	Ace+Ly6clo Mo	rep1	2 Ace+Ly6clo Mo	#N/A
242	P1_MI_7D_IZ	5922	94.34	9540	2812	0.10384	Il4+ Mϕ	rep1	5 Il4+ Mac	#N/A
243	P1_MI_7D_IZ	11441	95.73	19624	5188	0.09445	Non-leukocytes	rep1	7 Non-leukocytes	#N/A
244	P1_MI_7D_IZ	6709	94.37	10864	4366	0.13147	Ccr2+Ly6c+ Mo	rep1	3 Ccr2+Ly6c+ Mo	#N/A
245	P1_Sham_7D_BZ	35806	96.45	62776	13394	0.24272	Ace+Ly6clo Mo	rep1	2 Ace+Ly6clo Mo	#N/A
246	P1_MI_7D_IZ	13166	94.52	21104	6488	0.13055	C1qa Resi_Mϕ	rep1	0 C1qa Resi_Mac	#N/A
247	P1_Sham_7D_RZ	17245	94.59	29868	8082	0.23732	Ace+Ly6clo Mo	rep1	2 Ace+Ly6clo Mo	#N/A
248	P1_Sham_7D_RZ	14106	93.51	24122	6456	0.24876	Ace+Ly6clo Mo	rep1	3 Ccr2+Ly6c+ Mo	#N/A
249	P1_Sham_7D_BZ	5720	93.27	9066	2304	0.08941	Il4+ Mϕ	rep1	5 Il4+ Mac	#N/A
250	P1_MI_7D_IZ	18389	93.88	31392	8132	0.19061	MHCII+ Mϕ	rep1	5 Il4+ Mac	#N/A
251	P1_MI_7D_IZ	13678	92.44	22582	6268	0.20996	MHCII+ Mϕ	rep1	2 Ace+Ly6clo Mo	#N/A
252	P1_Sham_7D_BZ	16583	94.2	27698	7802	0.2152	C1qa Resi_Mϕ	rep1	0 C1qa Resi_Mac	#N/A
253	P1_Sham_7D_BZ	25821	92.27	42918	11594	0.21088	Ace+Ly6clo Mo	rep1	2 Ace+Ly6clo Mo	#N/A
254	P1_Sham_7D_RZ	12246	92.22	19788	5570	0.09713	Non-leukocytes	rep1	7 Non-leukocytes	#N/A
255	P1_MI_7D_IZ	15638	94.94	26450	7432	0.19968	C1qa Resi_Mϕ	rep1	0 C1qa Resi_Mac	#N/A
256	P1_Sham_7D_BZ	7596	90.8	11622	3260	0.06933	Il4+ Mϕ	rep1	5 Il4+ Mac	#N/A
257	P1_MI_7D_IZ	19636	93.42	31242	8628	0.06212	C1qa Resi_Mϕ	rep1	0 C1qa Resi_Mac	#N/A
258	P1_MI_7D_IZ	4935	95.34	8212	2498	0.13611	Ace+Ly6clo Mo	rep1	2 Ace+Ly6clo Mo	#N/A
259	P1_Sham_7D_IZ	15532	93.49	26214	6648	0.25963	C1qa Resi_Mϕ	rep1	0 C1qa Resi_Mac	#N/A
260	P1_Sham_7D_BZ	13370	94.05	21586	5116	0.08483	C1qa Resi_Mϕ	rep1	2 Ace+Ly6clo Mo	#N/A
261	P1_MI_7D_IZ	16282	95.03	27260	6614	0.10478	Ace+Ly6clo Mo	rep1	2 Ace+Ly6clo Mo	#N/A
262	P1_Sham_7D_RZ	12476	94.65	20234	5982	0.09947	Ace+Ly6clo Mo	rep1	2 Ace+Ly6clo Mo	#N/A
263	P1_MI_7D_IZ	13271	95.07	21558	6074	0.12167	Il4+ Mϕ	rep1	5 Il4+ Mac	#N/A
264	P1_MI_7D_IZ	17983	95.08	29712	7854	0.10517	Ace+Ly6clo Mo	rep1	2 Ace+Ly6clo Mo	#N/A
265	P1_Sham_7D_RZ	24972	96.57	43406	13778	0.12926	Ccr2+Ly6c+ Mo	rep1	3 Ccr2+Ly6c+ Mo	#N/A
266	P1_Sham_7D_BZ	27120	94.56	43940	10744	0.13245	C1qa Resi_Mϕ	rep1	0 C1qa Resi_Mac	#N/A
267	P1_Sham_7D_BZ	5502	91.46	8352	2298	0.08355	Il4+ Mϕ	rep1	5 Il4+ Mac	#N/A
268	P1_Sham_7D_BZ	32153	95.86	56310	13454	0.20433	Ace+Ly6clo Mo	rep1	2 Ace+Ly6clo Mo	#N/A
269	P1_MI_7D_IZ	19384	95.33	31578	8694	0.0796	C1qa Resi_Mϕ	rep1	unknown	#N/A
270	P1_MI_7D_IZ	7004	92.03	10946	2672	0.14034	Ace+Ly6clo Mo	rep1	2 Ace+Ly6clo Mo	#N/A
271	P1_MI_7D_IZ	22346	94.7	36494	9498	0.11371	Il4+ Mϕ	rep1	5 Il4+ Mac	#N/A
272	P1_Sham_7D_BZ	16380	95.31	27032	6412	0.0942	Ace+Ly6clo Mo	rep1	2 Ace+Ly6clo Mo	#N/A
273	P1_Sham_7D_BZ	8058	91.85	13146	4034	0.20724	C1qa Resi_Mϕ	rep1	0 C1qa Resi_Mac	#N/A
274	P1_MI_7D_IZ	24137	84.63	35798	8886	0.15564	Ace+Ly6clo Mo	rep1	2 Ace+Ly6clo Mo	#N/A
275	P1_Sham_7D_RZ	33657	92.68	56350	13940	0.1127	Non-leukocytes	rep1	7 Non-leukocytes	#N/A
276	P1_MI_7D_IZ	23068	94.51	39112	9526	0.21174	C1qa Resi_Mϕ	rep1	0 C1qa Resi_Mac	#N/A
277	P1_MI_7D_IZ	34813	94.75	58544	15878	0.13157	Ccr2+Ly6c+ Mo	rep1	3 Ccr2+Ly6c+ Mo	#N/A
278	P1_MI_7D_IZ	8798	94.29	15014	3742	0.21325	Ace+Ly6clo Mo	rep1	2 Ace+Ly6clo Mo	#N/A
279	P1_Sham_7D_RZ	32098	94.13	55316	13470	0.26288	Il4+ Mϕ	rep1	5 Il4+ Mac	#N/A
280	P1_Sham_7D_BZ	27971	94.31	44658	11136	0.10785	Cbr2+Lyve1+ Resi_Mϕ	rep1	unknown	#N/A
281	P1_MI_7D_IZ	22744	95.63	39402	10788	0.15248	Ccr2+Ly6c+ Mo	rep1	7 Non-leukocytes	#N/A
282	P1_MI_7D_IZ	11208	91.98	17792	4932	0.10503	C1qa Resi_Mϕ	rep1	0 C1qa Resi_Mac	#N/A
283	P1_MI_7D_IZ	20239	95.41	32590	8982	0.06068	Ace+Ly6clo Mo	rep1	2 Ace+Ly6clo Mo	#N/A
284	P1_MI_7D_IZ	31365	95.43	55200	15030	0.25496	Ccr2+Ly6c+ Mo	rep1	3 Ccr2+Ly6c+ Mo	#N/A
285	P1_MI_7D_IZ	4545	94.96	7484	3444	0.17683	Ccr2+Ly6c+ Mo	rep1	3 Ccr2+Ly6c+ Mo	#N/A
286	P1_Sham_7D_BZ	13454	95.24	22234	5580	0.17115	Ace+Ly6clo Mo	rep1	2 Ace+Ly6clo Mo	#N/A
287	P1_MI_7D_IZ	32069	94.65	54474	14436	0.21509	Ace+Ly6clo Mo	rep1	2 Ace+Ly6clo Mo	#N/A
288	P1_MI_7D_IZ	12136	94.36	19462	5068	0.10083	Ace+Ly6clo Mo	rep1	2 Ace+Ly6clo Mo	#N/A
289	P1_MI_7D_IZ	12661	94.74	20880	5354	0.17949	Ace+Ly6clo Mo	rep1	2 Ace+Ly6clo Mo	#N/A
290	P1_MI_7D_IZ	14167	94.29	22564	6228	0.11256	Ace+Ly6clo Mo	rep1	2 Ace+Ly6clo Mo	#N/A
291	P1_Sham_7D_BZ	28018	95.12	46614	10024	0.13547	Ace+Ly6clo Mo	rep1	2 Ace+Ly6clo Mo	#N/A
292	P1_Sham_7D_BZ	23661	95.16	40086	10306	0.24044	Ace+Ly6clo Mo	rep1	2 Ace+Ly6clo Mo	#N/A
293	P1_MI_7D_IZ	25227	96	42104	11690	0.17169	Ccr2+Ly6c+ Mo	rep1	3 Ccr2+Ly6c+ Mo	#N/A
294	P1_Sham_7D_RZ	14768	94.43	24268	6022	0.11026	Ace+Ly6clo Mo	rep1	2 Ace+Ly6clo Mo	#N/A
295	P1_MI_7D_IZ	22660	93.28	34798	8990	0.05951	Il4+ Mϕ	rep1	5 Il4+ Mac	#N/A
296	P1_Sham_7D_RZ	10466	94.48	17258	4736	0.21727	Arg1+ IMϕ	rep1	0 C1qa Resi_Mac	#N/A
297	P1_MI_7D_IZ	23141	96.03	39968	10770	0.22247	Ace+Ly6clo Mo	rep1	2 Ace+Ly6clo Mo	#N/A
298	P1_MI_7D_IZ	15587	95.24	25168	7252	0.06136	C1qa Resi_Mϕ	rep1	0 C1qa Resi_Mac	#N/A
299	P1_Sham_7D_BZ	13887	94.02	23190	6660	0.1494	Ace+Ly6clo Mo	rep1	2 Ace+Ly6clo Mo	#N/A
300	P1_Sham_7D_BZ	11756	93.79	19004	4950	0.13737	Ace+Ly6clo Mo	rep1	2 Ace+Ly6clo Mo	#N/A
301	P1_MI_7D_IZ	19847	93.89	31464	8660	0.11617	C1qa Resi_Mϕ	rep1	0 C1qa Resi_Mac	#N/A
302	P1_Sham_7D_RZ	18095	95.69	29202	7514	0.08158	Il4+ Mϕ	rep1	5 Il4+ Mac	#N/A
303	P1_MI_7D_IZ	31992	95.28	52796	13898	0.14765	C1qa Resi_Mϕ	rep1	0 C1qa Resi_Mac	#N/A
304	P1_MI_7D_IZ	13402	95.71	23044	5540	0.18159	Ace+Ly6clo Mo	rep1	2 Ace+Ly6clo Mo	#N/A
305	P1_MI_7D_IZ	13165	93.84	21764	5790	0.1513	C1qa Resi_Mϕ	rep1	0 C1qa Resi_Mac	#N/A
306	P1_Sham_7D_BZ	27485	95.31	44362	11052	0.09437	Ace+Ly6clo Mo	rep1	2 Ace+Ly6clo Mo	#N/A
307	P1_Sham_7D_BZ	20991	96.15	36570	10412	0.31416	Cbr2+Lyve1+ Resi_Mϕ	rep1	0 C1qa Resi_Mac	#N/A
308	P1_MI_7D_RZ	4817	91.16	7422	3192	0.46805	Ace+Ly6clo Mo	rep1	2 Ace+Ly6clo Mo	#N/A
309	P1_MI_7D_RZ	6693	93.26	10942	4448	0.63332	Ace+Ly6clo Mo	rep1	2 Ace+Ly6clo Mo	#N/A
310	P1_MI_7D_BZ	7351	93.59	11966	5084	0.48879	Ace+Ly6clo Mo	rep1	2 Ace+Ly6clo Mo	#N/A
311	P1_MI_7D_BZ	17085	96.59	22466	9718	0.33824	C1qa Resi_Mϕ	rep1	2 Ace+Ly6clo Mo	#N/A
312	P1_MI_7D_RZ	6977	92.02	11322	4910	0.51792	Cbr2+Lyve1+ Resi_Mϕ	rep1	0 C1qa Resi_Mac	#N/A
313	P1_MI_7D_RZ	12188	94.87	19038	8042	0.32579	Ace+Ly6clo Mo	rep1	2 Ace+Ly6clo Mo	#N/A
314	P1_MI_7D_RZ	9710	92.95	15206	6956	0.40785	C1qa Resi_Mϕ	rep1	0 C1qa Resi_Mac	#N/A
315	P1_MI_7D_RZ	25712	91.63	40870	16154	0.36072	Ace+Ly6clo Mo	rep1	2 Ace+Ly6clo Mo	#N/A
316	P1_MI_7D_RZ	11664	94.25	19974	8210	0.72229	Ccr2+Ly6c+ Mo	rep1	3 Ccr2+Ly6c+ Mo	#N/A
317	P1_MI_7D_RZ	19172	96.44	34294	15274	0.69628	Ccr2+Ly6c+ Mo	rep1	3 Ccr2+Ly6c+ Mo	#N/A
318	P1_MI_7D_BZ	18346	92.61	30100	13146	0.5661	Ace+Ly6clo Mo	rep1	3 Ccr2+Ly6c+ Mo	#N/A
319	P1_MI_7D_RZ	7127	91.29	11050	4602	0.30117	Ace+Ly6clo Mo	rep1	2 Ace+Ly6clo Mo	#N/A
320	P1_MI_7D_RZ	8029	88.85	11884	5174	0.2845	Ace+Ly6clo Mo	rep1	2 Ace+Ly6clo Mo	#N/A
321	P1_MI_7D_RZ	18691	93.46	30732	13240	0.47032	C1qa Resi_Mϕ	rep1	0 C1qa Resi_Mac	#N/A
322	P1_MI_7D_BZ	15923	95	25582	10522	0.35488	C1qa Resi_Mϕ	rep1	7 Non-leukocytes	#N/A
323	P1_MI_7D_RZ	16738	95.07	29278	11824	0.72759	Ccr2+Ly6c+ Mo	rep1	3 Ccr2+Ly6c+ Mo	#N/A
324	P1_MI_7D_RZ	10056	93.34	15976	6680	0.40629	C1qa Resi_Mϕ	rep1	0 C1qa Resi_Mac	#N/A
325	P1_MI_7D_RZ	4211	95.06	6820	2876	0.37622	Il4+ Mϕ	rep1	5 Il4+ Mac	#N/A
326	P1_MI_7D_RZ	3942	92.11	6330	2448	0.58987	Ace+Ly6clo Mo	rep1	2 Ace+Ly6clo Mo	#N/A
327	P1_MI_7D_BZ	11861	94.11	18772	7806	0.28312	C1qa Resi_Mϕ	rep1	0 C1qa Resi_Mac	#N/A
328	P1_MI_7D_RZ	10885	92.18	17662	8274	0.47595	C1qa Resi_Mϕ	rep1	0 C1qa Resi_Mac	#N/A
329	P1_MI_7D_BZ	19084	95.28	30938	13694	0.40653	Ace+Ly6clo Mo	rep1	2 Ace+Ly6clo Mo	#N/A
330	P1_MI_7D_RZ	22835	91.7	34280	15846	0.18667	C1qa Resi_Mϕ	rep1	0 C1qa Resi_Mac	#N/A
331	P1_MI_7D_RZ	13765	90.72	22474	10206	0.59445	C1qa Resi_Mϕ	rep1	0 C1qa Resi_Mac	#N/A
332	P1_MI_7D_RZ	7713	94.66	12412	5514	0.4086	Ace+Ly6clo Mo	rep1	2 Ace+Ly6clo Mo	#N/A
333	P1_MI_7D_BZ	5365	93.22	8284	3712	0.2201	Ace+Ly6clo Mo	rep1	2 Ace+Ly6clo Mo	#N/A
334	P1_MI_7D_BZ	8217	91.79	12956	5596	0.2836	Ace+Ly6clo Mo	rep1	2 Ace+Ly6clo Mo	#N/A
335	P1_MI_7D_BZ	9573	95.11	15896	6714	0.46813	Ace+Ly6clo Mo	rep1	3 Ccr2+Ly6c+ Mo	#N/A
336	P1_MI_7D_RZ	6812	93.31	11152	4830	0.44431	Cbr2+Lyve1+ Resi_Mϕ	rep1	0 C1qa Resi_Mac	#N/A
337	P1_MI_7D_RZ	8377	93.41	13452	6120	0.46209	Ace+Ly6clo Mo	rep1	2 Ace+Ly6clo Mo	#N/A
338	P1_MI_7D_RZ	7605	95.49	13096	6048	0.63839	Ace+Ly6clo Mo	rep1	2 Ace+Ly6clo Mo	#N/A
339	P1_MI_7D_BZ	9249	92.58	15062	7168	0.52567	Cbr2+Lyve1+ Resi_Mϕ	rep1	0 C1qa Resi_Mac	#N/A
340	P1_MI_7D_RZ	16316	93.07	26648	12188	0.42222	C1qa Resi_Mϕ	rep1	0 C1qa Resi_Mac	#N/A
341	P1_MI_7D_RZ	16508	92.63	26262	11268	0.43752	Ace+Ly6clo Mo	rep1	2 Ace+Ly6clo Mo	#N/A
342	P1_MI_7D_BZ	12061	92.89	19630	8454	0.44606	Ace+Ly6clo Mo	rep1	2 Ace+Ly6clo Mo	#N/A
343	P1_MI_7D_RZ	15883	94.57	26728	11518	0.61347	Ccr2+Ly6c+ Mo	rep1	3 Ccr2+Ly6c+ Mo	#N/A
344	P1_MI_7D_BZ	8684	95.77	14602	6050	0.58926	Ace+Ly6clo Mo	rep1	2 Ace+Ly6clo Mo	#N/A
345	P1_MI_7D_RZ	10911	93.04	18388	7098	0.58087	Ace+Ly6clo Mo	rep1	2 Ace+Ly6clo Mo	#N/A
346	P1_MI_7D_BZ	4606	92.25	7102	3158	0.30526	Ace+Ly6clo Mo	rep1	2 Ace+Ly6clo Mo	#N/A
347	P1_MI_7D_RZ	4052	96.15	6646	2896	0.40331	Ace+Ly6clo Mo	rep1	2 Ace+Ly6clo Mo	#N/A
348	P1_MI_7D_BZ	9707	69.98	11572	4966	0.31132	Ace+Ly6clo Mo	rep1	2 Ace+Ly6clo Mo	#N/A
349	P1_MI_7D_RZ	14589	94.07	24302	9984	0.49139	Ace+Ly6clo Mo	rep1	unknown	#N/A
350	P1_MI_7D_RZ	8136	94.41	13234	5842	0.28552	Non-leukocytes	rep1	7 Non-leukocytes	#N/A
351	P1_MI_7D_RZ	7718	89	12504	5458	0.68652	Ace+Ly6clo Mo	rep1	2 Ace+Ly6clo Mo	#N/A
352	P1_MI_7D_RZ	19721	93.75	33692	14486	0.62854	Ccr2+Ly6c+ Mo	rep1	3 Ccr2+Ly6c+ Mo	#N/A
353	P1_MI_7D_RZ	12989	91.28	21110	9064	0.60371	Ccr2+Ly6c+ Mo	rep1	3 Ccr2+Ly6c+ Mo	#N/A
354	P1_MI_7D_RZ	12563	94.56	21194	9046	0.544	Ace+Ly6clo Mo	rep1	3 Ccr2+Ly6c+ Mo	#N/A
355	P1_MI_7D_BZ	18188	92.39	27402	11364	0.32392	Ace+Ly6clo Mo	rep1	3 Ccr2+Ly6c+ Mo	#N/A
356	P1_MI_7D_RZ	8597	94.49	14858	6752	0.7463	Ace+Ly6clo Mo	rep1	3 Ccr2+Ly6c+ Mo	#N/A
357	P1_MI_7D_RZ	12813	92.47	19598	8812	0.45313	Ace+Ly6clo Mo	rep1	2 Ace+Ly6clo Mo	#N/A
358	P1_MI_7D_RZ	15589	95.02	25948	11430	0.472	Ccr2+Ly6c+ Mo	rep1	3 Ccr2+Ly6c+ Mo	#N/A
359	P1_MI_7D_BZ	8221	96.42	14132	6388	0.5814	Ace+Ly6clo Mo	rep1	2 Ace+Ly6clo Mo	#N/A
360	P1_MI_7D_RZ	8144	92.64	13268	5878	0.47244	Ace+Ly6clo Mo	rep1	2 Ace+Ly6clo Mo	#N/A
361	P1_MI_7D_BZ	2508	92.58	3964	1760	0.36989	Ace+Ly6clo Mo	rep1	2 Ace+Ly6clo Mo	#N/A
362	P1_MI_7D_RZ	8549	92.75	13578	6262	0.39269	C1qa Resi_Mϕ	rep1	0 C1qa Resi_Mac	#N/A
363	P1_MI_7D_RZ	5912	93.79	9892	4310	0.27471	Non-leukocytes	rep1	7 Non-leukocytes	#N/A
364	P1_MI_7D_RZ	21623	93.01	35704	14006	0.57361	Ccr2+Ly6c+ Mo	rep1	3 Ccr2+Ly6c+ Mo	#N/A
365	P1_MI_7D_BZ	5292	92.04	8532	3926	0.41009	Ace+Ly6clo Mo	rep1	2 Ace+Ly6clo Mo	#N/A
366	P1_MI_7D_RZ	4215	93.36	6652	2898	0.21705	Non-leukocytes	rep1	7 Non-leukocytes	#N/A
367	P1_MI_7D_RZ	2905	93.94	4570	2048	0.43115	Ace+Ly6clo Mo	rep1	2 Ace+Ly6clo Mo	#N/A
368	P1_MI_7D_RZ	7644	94.44	12384	5212	0.42613	Ace+Ly6clo Mo	rep1	2 Ace+Ly6clo Mo	#N/A
369	P1_MI_7D_BZ	5980	95.55	10000	4068	0.61455	Ace+Ly6clo Mo	rep1	2 Ace+Ly6clo Mo	#N/A
370	P1_MI_7D_RZ	5574	93.31	9488	3836	0.7208	Ace+Ly6clo Mo	rep1	2 Ace+Ly6clo Mo	#N/A
371	P1_MI_7D_RZ	7774	92.49	12726	5190	0.53487	C1qa Resi_Mϕ	rep1	0 C1qa Resi_Mac	#N/A
372	P1_MI_7D_RZ	11803	94.39	19348	8216	0.55173	Cbr2+Lyve1+ Resi_Mϕ	rep1	0 C1qa Resi_Mac	#N/A
373	P1_MI_7D_BZ	8890	90.2	13986	5420	0.55166	Ace+Ly6clo Mo	rep1	2 Ace+Ly6clo Mo	#N/A
374	P1_MI_7D_RZ	10027	92.64	16882	7080	0.6702	C1qa Resi_Mϕ	rep1	0 C1qa Resi_Mac	#N/A
375	P1_MI_7D_RZ	23961	91.67	39472	16056	0.63048	Ccr2+Ly6c+ Mo	rep1	3 Ccr2+Ly6c+ Mo	#N/A
376	P1_MI_7D_BZ	14090	92.33	23030	10032	0.57047	Ace+Ly6clo Mo	rep1	2 Ace+Ly6clo Mo	#N/A
377	P1_MI_7D_RZ	9687	92.78	16626	7124	0.79829	Ace+Ly6clo Mo	rep1	2 Ace+Ly6clo Mo	#N/A
378	P1_MI_7D_RZ	8017	94.51	13578	5072	0.53963	Ace+Ly6clo Mo	rep1	2 Ace+Ly6clo Mo	#N/A
379	P1_MI_7D_RZ	14880	95.56	24782	8988	0.5385	Ace+Ly6clo Mo	rep1	2 Ace+Ly6clo Mo	#N/A
380	P1_MI_7D_RZ	8708	93.5	13884	5722	0.37871	Ace+Ly6clo Mo	rep1	2 Ace+Ly6clo Mo	#N/A
381	P1_MI_7D_RZ	12560	92.53	19334	8056	0.27954	Il4+ Mϕ	rep1	5 Il4+ Mac	#N/A
382	P1_MI_7D_RZ	31355	94.41	54120	14114	0.67614	C1qa Resi_Mϕ	rep1	0 C1qa Resi_Mac	#N/A
383	P1_MI_7D_BZ	18517	93.88	29780	7946	0.32608	Ace+Ly6clo Mo	rep1	2 Ace+Ly6clo Mo	#N/A
384	P1_MI_7D_RZ	21837	96.52	37278	9608	0.46378	Cbr2+Lyve1+ Resi_Mϕ	rep1	0 C1qa Resi_Mac	#N/A
385	P1_MI_7D_RZ	34069	95.08	59594	15348	0.65761	Ccr2+Ly6c+ Mo	rep1	3 Ccr2+Ly6c+ Mo	#N/A
386	P1_MI_7D_RZ	15584	93.67	24632	6162	0.34486	C1qa Resi_Mϕ	rep1	0 C1qa Resi_Mac	#N/A
387	P1_MI_7D_RZ	5133	92.73	8384	2132	0.58443	Ace+Ly6clo Mo	rep1	2 Ace+Ly6clo Mo	#N/A
388	P1_MI_7D_RZ	16248	91.39	26838	7166	0.64471	Ace+Ly6clo Mo	rep1	2 Ace+Ly6clo Mo	#N/A
389	P1_MI_7D_BZ	9057	95.26	14870	4262	0.46434	Cbr2+Lyve1+ Resi_Mϕ	rep1	0 C1qa Resi_Mac	#N/A
390	P1_MI_7D_BZ	12737	92.86	21402	5098	0.64496	Ace+Ly6clo Mo	rep1	2 Ace+Ly6clo Mo	#N/A
391	P1_MI_7D_RZ	22949	92.82	37772	10710	0.54706	Ace+Ly6clo Mo	rep1	2 Ace+Ly6clo Mo	#N/A
392	P1_MI_7D_BZ	31880	94.26	54162	13544	0.59731	Ace+Ly6clo Mo	rep1	3 Ccr2+Ly6c+ Mo	#N/A
393	P1_MI_7D_BZ	8267	90.58	12982	3412	0.39127	Ace+Ly6clo Mo	rep1	2 Ace+Ly6clo Mo	#N/A
394	P1_MI_7D_RZ	15596	93.18	26224	7018	0.65118	Cbr2+Lyve1+ Resi_Mϕ	rep1	0 C1qa Resi_Mac	#N/A
395	P1_MI_7D_RZ	27187	94.27	44244	12022	0.44976	Cbr2+Lyve1+ Resi_Mϕ	rep1	unknown	#N/A
396	P1_MI_7D_RZ	10044	93.82	16302	4376	0.45224	Cbr2+Lyve1+ Resi_Mϕ	rep1	0 C1qa Resi_Mac	#N/A
397	P1_MI_7D_RZ	33203	93.33	56082	15308	0.60661	Ccr2+Ly6c+ Mo	rep1	3 Ccr2+Ly6c+ Mo	#N/A
398	P1_MI_7D_RZ	31659	94.13	54246	13338	0.65445	Ace+Ly6clo Mo	rep1	2 Ace+Ly6clo Mo	#N/A
399	P1_MI_7D_BZ	27076	95.16	45706	10858	0.57313	Ace+Ly6clo Mo	rep1	2 Ace+Ly6clo Mo	#N/A
400	P1_MI_7D_RZ	13689	93.26	21190	5566	0.26788	Ace+Ly6clo Mo	rep1	2 Ace+Ly6clo Mo	#N/A
401	P1_MI_7D_RZ	9964	94.66	17060	4254	0.57546	Ace+Ly6clo Mo	rep1	2 Ace+Ly6clo Mo	#N/A
402	P1_MI_7D_BZ	22850	92.75	35348	10144	0.3191	Ace+Ly6clo Mo	rep1	2 Ace+Ly6clo Mo	#N/A
403	P1_MI_7D_BZ	15456	92.08	24858	6532	0.39329	Ace+Ly6clo Mo	rep1	2 Ace+Ly6clo Mo	#N/A
404	P1_MI_7D_RZ	14374	94.07	24838	6980	0.71934	C1qa Resi_Mϕ	rep1	0 C1qa Resi_Mac	#N/A
405	P1_MI_7D_BZ	35442	95.98	56948	17252	0.30878	C1qa Resi_Mϕ	rep1	0 C1qa Resi_Mac	#N/A
406	P1_MI_7D_RZ	21839	92.57	36640	10194	0.65303	C1qa Resi_Mϕ	rep1	unknown	#N/A
407	P1_MI_7D_RZ	18367	93.6	29286	8322	0.45205	C1qa Resi_Mϕ	rep1	0 C1qa Resi_Mac	#N/A
408	P1_MI_7D_BZ	21323	94.13	33282	8988	0.4427	Ace+Ly6clo Mo	rep1	2 Ace+Ly6clo Mo	#N/A
409	P1_MI_7D_RZ	16548	94.86	27642	7708	0.46264	C1qa Resi_Mϕ	rep1	0 C1qa Resi_Mac	#N/A
410	P1_MI_7D_BZ	19588	92.73	32048	8334	0.44384	Ace+Ly6clo Mo	rep1	3 Ccr2+Ly6c+ Mo	#N/A
411	P1_MI_7D_RZ	20191	91.25	33392	9158	0.63758	C1qa Resi_Mϕ	rep1	0 C1qa Resi_Mac	#N/A
412	P1_MI_7D_RZ	6567	93.12	10832	2860	0.46399	Ace+Ly6clo Mo	rep1	2 Ace+Ly6clo Mo	#N/A
413	P1_MI_7D_RZ	20758	90.31	32260	8988	0.38707	C1qa Resi_Mϕ	rep1	0 C1qa Resi_Mac	#N/A
414	P1_MI_7D_BZ	30994	93.24	49534	13758	0.23557	Non-leukocytes	rep1	7 Non-leukocytes	#N/A
415	P1_MI_7D_RZ	23637	95.26	41480	11436	0.6999	Ace+Ly6clo Mo	rep1	3 Ccr2+Ly6c+ Mo	#N/A
416	P1_MI_7D_RZ	53087	93.66	57986	15558	0.19938	Ccr2+Ly6c+ Mo	rep1	2 Ace+Ly6clo Mo	#N/A
417	P1_MI_7D_BZ	19299	95.75	32152	8168	0.49645	Ace+Ly6clo Mo	rep1	2 Ace+Ly6clo Mo	#N/A
418	P1_MI_7D_BZ	16755	94.28	27356	8022	0.4732	Ace+Ly6clo Mo	rep1	unknown	#N/A
419	P1_MI_7D_BZ	21067	92.36	33470	7762	0.37207	Ace+Ly6clo Mo	rep1	2 Ace+Ly6clo Mo	#N/A
420	P1_MI_7D_RZ	18922	96.68	31738	7926	0.4402	Ace+Ly6clo Mo	rep1	2 Ace+Ly6clo Mo	#N/A
421	P1_MI_7D_BZ	10042	95.36	16550	4294	0.32534	Ace+Ly6clo Mo	rep1	2 Ace+Ly6clo Mo	#N/A
422	P1_MI_7D_RZ	13149	95.29	22602	6098	0.57576	Ace+Ly6clo Mo	rep1	2 Ace+Ly6clo Mo	#N/A
423	P1_MI_7D_BZ	21893	94.07	36176	9974	0.55976	Ace+Ly6clo Mo	rep1	3 Ccr2+Ly6c+ Mo	#N/A
424	P1_MI_7D_RZ	29564	95.15	51410	14226	0.51947	Ace+Ly6clo Mo	rep1	2 Ace+Ly6clo Mo	#N/A
425	P1_MI_7D_BZ	16154	92.18	27254	7296	0.56113	Il4+ Mϕ	rep1	5 Il4+ Mac	#N/A
426	P1_MI_7D_BZ	12932	92.5	20780	5566	0.35196	Ace+Ly6clo Mo	rep1	2 Ace+Ly6clo Mo	#N/A
427	P1_MI_7D_RZ	13555	93.06	22684	5202	0.61053	Ace+Ly6clo Mo	rep1	2 Ace+Ly6clo Mo	#N/A
428	P1_MI_7D_RZ	27105	93.98	47186	11200	0.70348	Ccr2+Ly6c+ Mo	rep1	3 Ccr2+Ly6c+ Mo	#N/A
429	P1_MI_7D_BZ	22616	93.44	37862	9218	0.57908	Ace+Ly6clo Mo	rep1	2 Ace+Ly6clo Mo	#N/A
430	P1_MI_7D_BZ	14847	92.77	24242	5824	0.57795	Ace+Ly6clo Mo	rep1	2 Ace+Ly6clo Mo	#N/A
431	P1_MI_7D_RZ	19210	93.25	31876	7792	0.55467	Ace+Ly6clo Mo	rep1	2 Ace+Ly6clo Mo	#N/A
432	P1_MI_7D_RZ	8883	93.3	15102	4278	0.6274	Ace+Ly6clo Mo	rep1	2 Ace+Ly6clo Mo	#N/A
433	P1_MI_7D_RZ	24754	95.69	41432	9710	0.46766	Ace+Ly6clo Mo	rep1	2 Ace+Ly6clo Mo	#N/A
434	P1_MI_7D_BZ	21907	95.21	36026	10070	0.44856	Ace+Ly6clo Mo	rep1	2 Ace+Ly6clo Mo	#N/A
435	P1_MI_7D_BZ	16023	92.79	25048	6132	0.38487	Ace+Ly6clo Mo	rep1	2 Ace+Ly6clo Mo	#N/A
436	P1_MI_7D_RZ	16782	94.35	27696	6966	0.42621	S100a9+Ly6c+ IMo	rep1	5 Il4+ Mac	#N/A
437	P1_MI_7D_BZ	21006	93.73	34628	8514	0.55567	Ace+Ly6clo Mo	rep1	2 Ace+Ly6clo Mo	#N/A
438	P1_MI_7D_BZ	20872	94.74	35488	9100	0.60714	Arg1+ IMϕ	rep1	3 Ccr2+Ly6c+ Mo	#N/A
439	P1_MI_7D_BZ	17409	94.07	28432	7754	0.41604	Cbr2+Lyve1+ Resi_Mϕ	rep1	0 C1qa Resi_Mac	#N/A
440	P1_MI_7D_RZ	25468	92.54	42718	11850	0.64169	Ace+Ly6clo Mo	rep1	2 Ace+Ly6clo Mo	#N/A
441	P1_MI_7D_RZ	19759	94.2	30992	8132	0.40138	Ace+Ly6clo Mo	rep1	2 Ace+Ly6clo Mo	#N/A
442	P1_MI_7D_RZ	45755	95.41	70718	18342	0.2274	C1qa Resi_Mϕ	rep1	2 Ace+Ly6clo Mo	#N/A
443	P1_MI_7D_BZ	9925	94.13	15522	4386	0.24373	Non-leukocytes	rep1	7 Non-leukocytes	#N/A
444	P1_MI_7D_RZ	20761	93.61	35770	9702	0.71913	Ccr2+Ly6c+ Mo	rep1	3 Ccr2+Ly6c+ Mo	#N/A
445	P1_MI_7D_RZ	8613	95.55	13914	3846	0.27483	Il4+ Mϕ	rep1	5 Il4+ Mac	#N/A
446	P1_MI_7D_BZ	17976	91.13	27278	7598	0.21861	Il4+ Mϕ	rep1	2 Ace+Ly6clo Mo	#N/A
447	P1_MI_7D_RZ	13858	93.2	22988	6120	0.49641	C1qa Resi_Mϕ	rep1	0 C1qa Resi_Mac	#N/A
448	P1_MI_7D_RZ	18272	96.11	32542	8948	0.73067	Ccr2+Ly6c+ Mo	rep1	3 Ccr2+Ly6c+ Mo	#N/A
449	P1_MI_7D_RZ	28829	94.17	49628	15186	0.62123	C1qa Resi_Mϕ	rep1	0 C1qa Resi_Mac	#N/A
450	P1_MI_7D_RZ	16887	93.98	29062	8152	0.43499	Non-leukocytes	rep1	7 Non-leukocytes	#N/A
451	P1_MI_7D_RZ	8723	90.22	13492	3704	0.34665	Ace+Ly6clo Mo	rep1	2 Ace+Ly6clo Mo	#N/A
452	P1_MI_7D_BZ	24564	94.17	42050	12794	0.61076	S100a9+Ly6c+ IMo	rep1	5 Il4+ Mac	#N/A
453	P1_MI_7D_BZ	38778	92.94	58744	13936	0.219	C1qa Resi_Mϕ	rep1	0 C1qa Resi_Mac	#N/A
454	P1_MI_7D_BZ	31323	95.45	51562	11816	0.30535	Il4+ Mϕ	rep1	5 Il4+ Mac	#N/A
455	P1_MI_7D_RZ	15768	91.53	25122	5630	0.48686	C1qa Resi_Mϕ	rep1	0 C1qa Resi_Mac	#N/A
456	P1_MI_7D_RZ	35095	94.32	53126	13922	0.22454	Ace+Ly6clo Mo	rep1	2 Ace+Ly6clo Mo	#N/A
457	P1_MI_7D_RZ	33964	63.01	38420	11638	0.53755	Ccr2+Ly6c+ Mo	rep1	3 Ccr2+Ly6c+ Mo	#N/A
458	P1_MI_7D_BZ	38516	94.24	65434	16970	0.62092	Ccr2+Ly6c+ Mo	rep1	3 Ccr2+Ly6c+ Mo	#N/A
459	P1_MI_7D_RZ	24519	92.47	39718	10600	0.50632	Arg1+ IMϕ	rep1	3 Ccr2+Ly6c+ Mo	#N/A
460	P1_MI_7D_RZ	16983	92.27	26716	7194	0.26216	Non-leukocytes	rep1	7 Non-leukocytes	#N/A
461	P1_MI_7D_RZ	15682	91.95	25084	6634	0.47829	C1qa Resi_Mϕ	rep1	0 C1qa Resi_Mac	#N/A
462	P1_MI_7D_RZ	24884	93.8	41526	9296	0.55056	Ace+Ly6clo Mo	rep1	2 Ace+Ly6clo Mo	#N/A
463	P1_MI_7D_RZ	13841	91.13	22370	5562	0.56095	Ace+Ly6clo Mo	rep1	2 Ace+Ly6clo Mo	#N/A
464	P1_MI_7D_BZ	13576	93.78	21082	6140	0.2057	Non-leukocytes	rep1	7 Non-leukocytes	#N/A
465	P1_MI_7D_BZ	15100	90.52	23716	6860	0.43163	Il4+ Mϕ	rep1	5 Il4+ Mac	#N/A
466	P1_MI_7D_BZ	20800	94.7	32718	8726	0.17156	Non-leukocytes	rep1	7 Non-leukocytes	#N/A
467	P1_MI_7D_RZ	34172	89.43	51552	11506	0.27125	Ace+Ly6clo Mo	rep1	2 Ace+Ly6clo Mo	#N/A
468	P1_MI_7D_BZ	17032	90.72	28194	6606	0.64653	Ace+Ly6clo Mo	rep1	2 Ace+Ly6clo Mo	#N/A
469	P1_MI_7D_BZ	31195	95.63	53054	14878	0.52796	Il4+ Mϕ	rep1	5 Il4+ Mac	#N/A
470	P1_MI_7D_RZ	23640	94.81	38830	10048	0.25936	C1qa Resi_Mϕ	rep1	0 C1qa Resi_Mac	#N/A
471	P1_MI_7D_RZ	24778	94.96	42614	11260	0.64067	Ccr2+Ly6c+ Mo	rep1	3 Ccr2+Ly6c+ Mo	#N/A
472	P1_MI_7D_BZ	30545	93.77	50784	12514	0.53636	C1qa Resi_Mϕ	rep1	0 C1qa Resi_Mac	#N/A
473	P1_MI_7D_BZ	25182	94.45	39880	8540	0.25398	Il4+ Mϕ	rep1	5 Il4+ Mac	#N/A
474	P1_MI_7D_BZ	15476	94.22	23208	5386	0.22187	Ace+Ly6clo Mo	rep1	2 Ace+Ly6clo Mo	#N/A
475	P1_MI_7D_BZ	22924	97.36	38176	9046	0.47115	C1qa Resi_Mϕ	rep1	0 C1qa Resi_Mac	#N/A
476	P1_MI_7D_RZ	16970	93.48	27714	6330	0.29605	C1qa Resi_Mϕ	rep1	0 C1qa Resi_Mac	#N/A
477	P1_MI_7D_RZ	41092	92.26	68690	17852	0.60957	Ccr2+Ly6c+ Mo	rep1	3 Ccr2+Ly6c+ Mo	#N/A
478	P1_MI_7D_RZ	30482	91.09	51008	13490	0.68844	Ccr2+Ly6c+ Mo	rep1	3 Ccr2+Ly6c+ Mo	#N/A
479	P1_MI_7D_RZ	9221	92.84	15546	4060	0.5835	Ace+Ly6clo Mo	rep1	2 Ace+Ly6clo Mo	#N/A
480	P1_MI_7D_BZ	32246	94.09	52894	13062	0.47596	Ace+Ly6clo Mo	rep1	3 Ccr2+Ly6c+ Mo	#N/A
481	P1_MI_7D_RZ	23208	91.66	38648	10448	0.65735	Ace+Ly6clo Mo	rep1	2 Ace+Ly6clo Mo	#N/A
482	P1_MI_7D_RZ	33241	93.6	52918	15164	0.34945	Ccr2+Ly6c+ Mo	rep1	3 Ccr2+Ly6c+ Mo	#N/A
483	P1_Sham_7D_IZ	11143	93.19	19564	4024	0.59394	Ace+Ly6clo Mo	rep2	2 Ace+Ly6clo Mo	#N/A
484	P1_Sham_7D_IZ	14112	86.74	22996	4888	0.57447	C1qa Resi_Mϕ	rep2	0 C1qa Resi_Mac	#N/A
485	P1_Sham_7D_BZ	29937	75.38	42018	8540	0.52459	Ccr2+Ly6c+ Mo	rep2	3 Ccr2+Ly6c+ Mo	#N/A
486	P1_Sham_7D_RZ	11918	94.88	20734	7888	0.43966	C1qa Resi_Mϕ	rep2	0 C1qa Resi_Mac	#N/A
487	P1_Sham_7D_IZ	6237	96.76	11474	4562	0.67339	Ace+Ly6clo Mo	rep2	2 Ace+Ly6clo Mo	#N/A
488	P1_Sham_7D_RZ	20655	92.74	34502	13426	0.28378	C1qa Resi_Mϕ	rep2	0 C1qa Resi_Mac	#N/A
489	P1_MI_7D_IZ	20231	96.05	36306	13280	0.52741	Ccr2+Ly6c+ Mo	rep2	3 Ccr2+Ly6c+ Mo	#N/A
490	P1_Sham_7D_RZ	48717	39.72	36302	14556	0.51862	Ccr2+Ly6c+ Mo	rep2	3 Ccr2+Ly6c+ Mo	#N/A
491	P1_Sham_7D_BZ	14866	88.19	22720	8838	0.24055	Ccr2+Ly6c+ Mo	rep2	2 Ace+Ly6clo Mo	#N/A
492	P1_MI_7D_IZ	24516	39.76	18096	6656	0.32287	C1qa Resi_Mϕ	rep2	0 C1qa Resi_Mac	#N/A
493	P1_Sham_7D_RZ	25360	44.55	20030	7492	0.41244	C1qa Resi_Mϕ	rep2	0 C1qa Resi_Mac	#N/A
494	P1_Sham_7D_IZ	6164	89.1	10230	4012	0.60643	C1qa Resi_Mϕ	rep2	0 C1qa Resi_Mac	#N/A
495	P1_Sham_7D_RZ	18245	39.6	12990	2690	0.44721	Il4+ Mϕ	rep2	5 Il4+ Mac	#N/A
496	P1_Sham_7D_BZ	42567	90.19	72564	13892	0.6151	Ace+Ly6clo Mo	rep2	2 Ace+Ly6clo Mo	#N/A
497	P1_Sham_7D_RZ	14024	83.85	22036	8732	0.53779	Ace+Ly6clo Mo	rep2	2 Ace+Ly6clo Mo	#N/A
498	P1_Sham_7D_IZ	14369	92.6	25180	10120	0.54298	Ccr2+Ly6c+ Mo	rep2	3 Ccr2+Ly6c+ Mo	#N/A
499	P1_Sham_7D_RZ	36797	90.58	59794	23068	0.26183	C1qa Resi_Mϕ	rep2	7 Non-leukocytes	#N/A
500	P1_Sham_7D_RZ	30640	40.02	20886	8294	0.33398	Ccr2+Ly6c+ Mo	rep2	2 Ace+Ly6clo Mo	#N/A
501	P1_Sham_7D_RZ	9987	65.96	12142	4680	0.57265	C1qa Resi_Mϕ	rep2	0 C1qa Resi_Mac	#N/A
502	P1_Sham_7D_IZ	20157	89.83	31034	12022	0.23124	C1qa Resi_Mϕ	rep2	0 C1qa Resi_Mac	#N/A
503	P1_MI_7D_IZ	15347	95.29	26784	10252	0.4485	S100a9+Ly6c+ IMo	rep2	5 Il4+ Mac	#N/A
504	P1_Sham_7D_BZ	17923	76.67	25602	8578	0.45593	Ccr2+Ly6c+ Mo	rep2	3 Ccr2+Ly6c+ Mo	#N/A
505	P1_Sham_7D_IZ	15578	68.28	20024	7856	0.56555	C1qa Resi_Mϕ	rep2	0 C1qa Resi_Mac	#N/A
506	P1_MI_7D_RZ	9468	86.86	15548	5920	0.67652	Arg1+ IMϕ	rep2	4 Arg1+ IMac	#N/A
507	P1_Sham_7D_BZ	13246	88.1	21504	7792	0.47895	Ccr2+Ly6c+ Mo	rep2	3 Ccr2+Ly6c+ Mo	#N/A
508	P1_Sham_7D_RZ	21536	92.04	37062	14416	0.57859	Arg1+ IMϕ	rep2	0 C1qa Resi_Mac	#N/A
509	P1_Sham_7D_BZ	26415	81.72	39500	14338	0.34426	Ccr2+Ly6c+ Mo	rep2	3 Ccr2+Ly6c+ Mo	#N/A
510	P1_Sham_7D_BZ	21233	77.09	30596	11206	0.57683	C1qa Resi_Mϕ	rep2	0 C1qa Resi_Mac	#N/A
511	P1_Sham_7D_BZ	37921	94.7	64454	23104	0.34933	Ace+Ly6clo Mo	rep2	2 Ace+Ly6clo Mo	#N/A
512	P1_MI_7D_BZ	18508	91.4	30272	12568	0.29854	Arg1+ IMϕ	rep2	4 Arg1+ IMac	#N/A
513	P1_MI_7D_BZ	11317	85.08	16500	7276	0.26223	C1qa Resi_Mϕ	rep2	0 C1qa Resi_Mac	#N/A
514	P1_MI_7D_BZ	8749	32.5	5296	2248	0.61655	C1qa Resi_Mϕ	rep2	0 C1qa Resi_Mac	#N/A
515	P1_Sham_7D_BZ	20082	48.42	16916	6266	0.21688	C1qa Resi_Mϕ	rep2	0 C1qa Resi_Mac	#N/A
516	P1_Sham_7D_RZ	94970	15.45	26196	9428	0.37781	Ace+Ly6clo Mo	rep2	2 Ace+Ly6clo Mo	#N/A
517	P1_Sham_7D_RZ	9385	74.2	12702	4596	0.49086	Ace+Ly6clo Mo	rep2	2 Ace+Ly6clo Mo	#N/A
518	P1_Sham_7D_RZ	51245	91.37	88272	32790	0.57893	Ccr2+Ly6c+ Mo	rep2	unknown	#N/A
519	P1_Sham_7D_RZ	15921	93.17	28516	5582	0.57417	C1qa Resi_Mϕ	rep2	0 C1qa Resi_Mac	#N/A
520	P1_Sham_7D_BZ	20952	91.25	34764	12798	0.4414	C1qa Resi_Mϕ	rep2	0 C1qa Resi_Mac	#N/A
521	P1_Sham_7D_IZ	6258	84.68	9486	3796	0.46997	C1qa Resi_Mϕ	rep2	0 C1qa Resi_Mac	#N/A
522	P1_Sham_7D_IZ	23661	92.49	41324	15900	0.54277	Ccr2+Ly6c+ Mo	rep2	3 Ccr2+Ly6c+ Mo	#N/A
523	P1_MI_7D_IZ	10587	81.5	16354	5882	0.5425	Ccr2+Ly6c+ Mo	rep2	2 Ace+Ly6clo Mo	#N/A
524	P1_MI_7D_BZ	4613	88.97	7722	2998	0.58139	C1qa Resi_Mϕ	rep2	0 C1qa Resi_Mac	#N/A
525	P1_Sham_7D_IZ	15025	91.59	22952	8370	0.31063	Ace+Ly6clo Mo	rep2	2 Ace+Ly6clo Mo	#N/A
526	P1_Sham_7D_BZ	15660	59.25	16782	6070	0.36771	Ace+Ly6clo Mo	rep2	2 Ace+Ly6clo Mo	#N/A
527	P1_Sham_7D_IZ	34772	90.09	58964	23670	0.56236	Ace+Ly6clo Mo	rep2	0 C1qa Resi_Mac	#N/A
528	P1_Sham_7D_IZ	30085	80.19	45012	17698	0.4479	Ace+Ly6clo Mo	rep2	7 Non-leukocytes	#N/A
529	P1_MI_7D_BZ	18427	96.13	33762	13736	0.65944	C1qa Resi_Mϕ	rep2	0 C1qa Resi_Mac	#N/A
530	P1_Sham_7D_BZ	13589	80.44	20030	3812	0.52991	Ace+Ly6clo Mo	rep2	2 Ace+Ly6clo Mo	#N/A
531	P1_Sham_7D_RZ	37785	33.74	22020	8224	0.335	C1qa Resi_Mϕ	rep2	0 C1qa Resi_Mac	#N/A
532	P1_Sham_7D_IZ	34605	65.3	40008	14960	0.4131	C1qa Resi_Mϕ	rep2	0 C1qa Resi_Mac	#N/A
533	P1_Sham_7D_BZ	49088	81.23	73992	25634	0.51334	MHCII+ Mϕ	rep2	5 Il4+ Mac	#N/A
534	P1_Sham_7D_BZ	48778	94.1	85770	29500	0.44393	C1qa Resi_Mϕ	rep2	0 C1qa Resi_Mac	#N/A
535	P1_Sham_7D_BZ	33667	86.31	54248	18958	0.52632	Ace+Ly6clo Mo	rep2	3 Ccr2+Ly6c+ Mo	#N/A
536	P1_MI_7D_RZ	14944	44.95	12132	4304	0.32574	C1qa Resi_Mϕ	rep2	0 C1qa Resi_Mac	#N/A
537	P1_Sham_7D_BZ	31969	89.54	50914	18846	0.2531	Ace+Ly6clo Mo	rep2	2 Ace+Ly6clo Mo	#N/A
538	P1_Sham_7D_BZ	33657	47.39	27906	10216	0.37383	C1qa Resi_Mϕ	rep2	0 C1qa Resi_Mac	#N/A
539	P1_Sham_7D_RZ	12320	89.04	20744	7994	0.61534	C1qa Resi_Mϕ	rep2	0 C1qa Resi_Mac	#N/A
540	P1_MI_7D_BZ	10111	75.14	13580	5926	0.32501	C1qa Resi_Mϕ	rep2	0 C1qa Resi_Mac	#N/A
541	P1_Sham_7D_RZ	15473	88.7	24774	4652	0.50967	C1qa Resi_Mϕ	rep2	0 C1qa Resi_Mac	#N/A
542	P1_Sham_7D_IZ	13831	93.48	24634	10330	0.57135	Ccr2+Ly6c+ Mo	rep2	3 Ccr2+Ly6c+ Mo	#N/A
543	P1_MI_7D_IZ	4370	83.66	6988	2824	0.67776	S100a9+Ly6c+ IMo	rep2	5 Il4+ Mac	#N/A
544	P1_Sham_7D_IZ	10510	90.37	17934	7696	0.53456	Ccr2+Ly6c+ Mo	rep2	3 Ccr2+Ly6c+ Mo	#N/A
545	P1_MI_7D_BZ	7968	81.56	12232	5190	0.68805	C1qa Resi_Mϕ	rep2	0 C1qa Resi_Mac	#N/A
546	P1_Sham_7D_BZ	49776	64.77	58890	23380	0.41672	Ccr2+Ly6c+ Mo	rep2	3 Ccr2+Ly6c+ Mo	#N/A
547	P1_Sham_7D_RZ	27431	55.82	27916	11448	0.48262	Ace+Ly6clo Mo	rep2	2 Ace+Ly6clo Mo	#N/A
548	P1_Sham_7D_IZ	8674	91.66	14778	3022	0.58206	Ace+Ly6clo Mo	rep2	2 Ace+Ly6clo Mo	#N/A
549	P1_Sham_7D_IZ	19428	92.12	33148	6564	0.43099	C1qa Resi_Mϕ	rep2	0 C1qa Resi_Mac	#N/A
550	P1_Sham_7D_BZ	139175	19.97	48800	19278	0.28322	Ace+Ly6clo Mo	rep2	2 Ace+Ly6clo Mo	#N/A
551	P1_Sham_7D_BZ	6462	92.26	11024	4278	0.55189	Ace+Ly6clo Mo	rep2	2 Ace+Ly6clo Mo	#N/A
552	P1_Sham_7D_BZ	10734	89.05	16684	6928	0.33458	C1qa Resi_Mϕ	rep2	0 C1qa Resi_Mac	#N/A
553	P1_Sham_7D_IZ	9947	88.33	16576	7268	0.54898	C1qa Resi_Mϕ	rep2	0 C1qa Resi_Mac	#N/A
554	P1_Sham_7D_IZ	7383	87.81	11874	4426	0.55874	Ace+Ly6clo Mo	rep2	2 Ace+Ly6clo Mo	#N/A
555	P1_Sham_7D_BZ	47304	68.6	59150	22034	0.39053	Ccr2+Ly6c+ Mo	rep2	3 Ccr2+Ly6c+ Mo	#N/A
556	P1_Sham_7D_BZ	21671	82.29	32622	11166	0.434	Ccr2+Ly6c+ Mo	rep2	3 Ccr2+Ly6c+ Mo	#N/A
557	P1_Sham_7D_BZ	42193	76.39	56658	19310	0.25148	C1qa Resi_Mϕ	rep2	3 Ccr2+Ly6c+ Mo	#N/A
558	P1_Sham_7D_IZ	5807	79.97	8490	3000	0.43567	Il4+ Mϕ	rep2	5 Il4+ Mac	#N/A
559	P1_MI_7D_RZ	25357	60.29	26078	9784	0.27637	Arg1+ IMϕ	rep2	4 Arg1+ IMac	#N/A
560	P1_Sham_7D_BZ	18598	92.2	31370	10538	0.5484	Ace+Ly6clo Mo	rep2	2 Ace+Ly6clo Mo	#N/A
561	P1_Sham_7D_BZ	5397	90.87	9088	4014	0.53662	Il4+ Mϕ	rep2	5 Il4+ Mac	#N/A
562	P1_Sham_7D_BZ	16828	95	29324	12412	0.47003	Ace+Ly6clo Mo	rep2	2 Ace+Ly6clo Mo	#N/A
563	P1_MI_7D_IZ	4718	96.31	8544	3408	0.47887	C1qa Resi_Mϕ	rep2	0 C1qa Resi_Mac	#N/A
564	P1_Sham_7D_BZ	6390	75.23	8616	3702	0.34603	C1qa Resi_Mϕ	rep2	0 C1qa Resi_Mac	#N/A
565	P1_Sham_7D_RZ	7042	87.97	11668	4956	0.52542	Ccr2+Ly6c+ Mo	rep2	2 Ace+Ly6clo Mo	#N/A
566	P1_Sham_7D_RZ	16035	92.52	26488	11616	0.46496	Ace+Ly6clo Mo	rep2	2 Ace+Ly6clo Mo	#N/A
567	P1_Sham_7D_RZ	16824	96.43	30656	13194	0.6434	C1qa Resi_Mϕ	rep2	0 C1qa Resi_Mac	#N/A
568	P1_Sham_7D_IZ	13808	61.88	15762	6740	0.4957	Ace+Ly6clo Mo	rep2	2 Ace+Ly6clo Mo	#N/A
569	P1_Sham_7D_BZ	9421	64.72	11370	4862	0.48375	C1qa Resi_Mϕ	rep2	0 C1qa Resi_Mac	#N/A
570	P1_Sham_7D_RZ	19121	96.02	34798	14782	0.55378	Ccr2+Ly6c+ Mo	rep2	3 Ccr2+Ly6c+ Mo	#N/A
571	P1_Sham_7D_RZ	3225	94.42	5746	2308	0.60572	Ace+Ly6clo Mo	rep2	2 Ace+Ly6clo Mo	#N/A
572	P1_Sham_7D_RZ	8986	88.14	14052	5900	0.4061	C1qa Resi_Mϕ	rep2	0 C1qa Resi_Mac	#N/A
573	P1_Sham_7D_BZ	44859	65.59	52490	20304	0.34156	Ace+Ly6clo Mo	rep2	3 Ccr2+Ly6c+ Mo	#N/A
574	P1_MI_7D_RZ	4565	79.72	6890	2846	0.62228	Ace+Ly6clo Mo	rep2	2 Ace+Ly6clo Mo	#N/A
575	P1_Sham_7D_BZ	6126	83.1	9400	3748	0.44504	Ccr2+Ly6c+ Mo	rep2	2 Ace+Ly6clo Mo	#N/A
576	P1_MI_7D_RZ	6105	72.01	8386	3440	0.57471	Ace+Ly6clo Mo	rep2	2 Ace+Ly6clo Mo	#N/A
577	P1_Sham_7D_IZ	4671	88.74	7726	3342	0.5012	C1qa Resi_Mϕ	rep2	0 C1qa Resi_Mac	#N/A
578	P1_MI_7D_RZ	6893	61.38	8016	3126	0.60525	S100a9+Ly6c+ IMo	rep2	5 Il4+ Mac	#N/A
579	P1_Sham_7D_IZ	8174	86	11676	4840	0.21488	Ace+Ly6clo Mo	rep2	2 Ace+Ly6clo Mo	#N/A
580	P1_Sham_7D_RZ	19514	63.82	22538	9574	0.40391	C1qa Resi_Mϕ	rep2	0 C1qa Resi_Mac	#N/A
581	P1_Sham_7D_IZ	16847	96.5	30950	13334	0.57237	Il4+ Mϕ	rep2	5 Il4+ Mac	#N/A
582	P1_Sham_7D_RZ	23422	92.94	40126	15804	0.45311	C1qa Resi_Mϕ	rep2	0 C1qa Resi_Mac	#N/A
583	P1_Sham_7D_IZ	7839	94.62	13732	5504	0.5347	Ccr2+Ly6c+ Mo	rep2	3 Ccr2+Ly6c+ Mo	#N/A
584	P1_Sham_7D_RZ	13086	94.32	21974	9812	0.17438	C1qa Resi_Mϕ	rep2	0 C1qa Resi_Mac	#N/A
585	P1_Sham_7D_BZ	72210	55.87	74542	14200	0.42662	C1qa Resi_Mϕ	rep2	3 Ccr2+Ly6c+ Mo	#N/A
586	P1_Sham_7D_BZ	41995	94.56	74554	33352	0.57628	Ccr2+Ly6c+ Mo	rep2	unknown	#N/A
587	P1_Sham_7D_BZ	32882	37.17	21410	9180	0.26569	C1qa Resi_Mϕ	rep2	2 Ace+Ly6clo Mo	#N/A
588	P1_Sham_7D_RZ	20220	91.35	35124	14610	0.52861	Ccr2+Ly6c+ Mo	rep2	3 Ccr2+Ly6c+ Mo	#N/A
589	P1_Sham_7D_BZ	18881	88.17	29616	12452	0.33786	C1qa Resi_Mϕ	rep2	0 C1qa Resi_Mac	#N/A
590	P1_Sham_7D_BZ	16783	92.57	28784	12328	0.43097	Ccr2+Ly6c+ Mo	rep2	3 Ccr2+Ly6c+ Mo	#N/A
591	P1_Sham_7D_IZ	11598	83.82	17840	8390	0.46639	C1qa Resi_Mϕ	rep2	0 C1qa Resi_Mac	#N/A
592	P1_Sham_7D_RZ	11946	90.44	19210	8536	0.27999	C1qa Resi_Mϕ	rep2	0 C1qa Resi_Mac	#N/A
593	P1_Sham_7D_BZ	11641	70.45	14528	6362	0.31248	C1qa Resi_Mϕ	rep2	0 C1qa Resi_Mac	#N/A
594	P1_Sham_7D_RZ	3104	70.46	3768	1636	0.4187	Il4+ Mϕ	rep2	5 Il4+ Mac	#N/A
595	P1_Sham_7D_RZ	9460	93.03	16746	7230	0.66833	C1qa Resi_Mϕ	rep2	0 C1qa Resi_Mac	#N/A
596	P1_Sham_7D_BZ	11486	71.08	15042	6056	0.4787	C1qa Resi_Mϕ	rep2	0 C1qa Resi_Mac	#N/A
597	P1_MI_7D_RZ	17861	89.85	29996	12746	0.5699	Ccr2+Ly6c+ Mo	rep2	2 Ace+Ly6clo Mo	#N/A
598	P1_Sham_7D_IZ	15098	94.09	26226	11382	0.48296	Ace+Ly6clo Mo	rep2	2 Ace+Ly6clo Mo	#N/A
599	P1_Sham_7D_RZ	19574	92.61	34262	14772	0.49973	C1qa Resi_Mϕ	rep2	0 C1qa Resi_Mac	#N/A
600	P1_Sham_7D_IZ	18564	94.98	33414	14106	0.49858	Ccr2+Ly6c+ Mo	rep2	3 Ccr2+Ly6c+ Mo	#N/A
601	P1_Sham_7D_IZ	9173	82.1	13766	3074	0.56539	C1qa Resi_Mϕ	rep2	0 C1qa Resi_Mac	#N/A
602	P1_Sham_7D_IZ	6934	81.6	10640	2402	0.56453	Il4+ Mϕ	rep2	2 Ace+Ly6clo Mo	#N/A
603	P1_Sham_7D_RZ	5411	91.37	9172	1952	0.65779	Ace+Ly6clo Mo	rep2	2 Ace+Ly6clo Mo	#N/A
604	P1_Sham_7D_IZ	12313	86.09	20166	4700	0.55979	C1qa Resi_Mϕ	rep2	0 C1qa Resi_Mac	#N/A
605	P1_Sham_7D_BZ	42171	92.97	69568	27734	0.33785	Cbr2+Lyve1+ Resi_Mϕ	rep2	0 C1qa Resi_Mac	#N/A
606	P1_Sham_7D_RZ	11487	92.22	19910	8400	0.59202	Ace+Ly6clo Mo	rep2	3 Ccr2+Ly6c+ Mo	#N/A
607	P1_Sham_7D_RZ	11416	89.14	19328	8002	0.59248	C1qa Resi_Mϕ	rep2	0 C1qa Resi_Mac	#N/A
608	P1_Sham_7D_RZ	16106	93.64	28626	12242	0.6405	Ace+Ly6clo Mo	rep2	2 Ace+Ly6clo Mo	#N/A
609	P1_Sham_7D_RZ	19552	94.73	33722	13836	0.35603	C1qa Resi_Mϕ	rep2	0 C1qa Resi_Mac	#N/A
610	P1_Sham_7D_RZ	8308	88.46	13344	5388	0.28916	Ace+Ly6clo Mo	rep2	2 Ace+Ly6clo Mo	#N/A
611	P1_MI_7D_RZ	12100	89.36	20030	7942	0.50113	S100a9+Ly6c+ IMo	rep2	5 Il4+ Mac	#N/A
612	P1_Sham_7D_RZ	11099	86.77	18206	7702	0.59374	C1qa Resi_Mϕ	rep2	0 C1qa Resi_Mac	#N/A
613	P1_MI_7D_IZ	18450	96.91	34148	14354	0.58416	Ccr2+Ly6c+ Mo	rep2	3 Ccr2+Ly6c+ Mo	#N/A
614	P1_MI_7D_BZ	6072	91.17	10602	4670	0.61263	C1qa Resi_Mϕ	rep2	2 Ace+Ly6clo Mo	#N/A
615	P1_Sham_7D_RZ	10812	55.8	11274	2400	0.58417	Ace+Ly6clo Mo	rep2	2 Ace+Ly6clo Mo	#N/A
616	P1_Sham_7D_BZ	23961	97.05	43406	8900	0.58045	Ccr2+Ly6c+ Mo	rep2	3 Ccr2+Ly6c+ Mo	#N/A
617	P1_Sham_7D_IZ	14130	83.05	22128	4670	0.61178	C1qa Resi_Mϕ	rep2	0 C1qa Resi_Mac	#N/A
618	P1_MI_7D_BZ	11428	77.5	16896	6762	0.58429	Il4+ Mϕ	rep2	5 Il4+ Mac	#N/A
619	P1_Sham_7D_IZ	24092	58.83	25648	10814	0.53311	Ace+Ly6clo Mo	rep2	2 Ace+Ly6clo Mo	#N/A
620	P1_Sham_7D_BZ	17877	89.8	29448	11906	0.47783	C1qa Resi_Mϕ	rep2	0 C1qa Resi_Mac	#N/A
621	P1_Sham_7D_IZ	8998	91.02	15342	7490	0.53097	Il4+ Mϕ	rep2	5 Il4+ Mac	#N/A
622	P1_Sham_7D_RZ	27966	77.82	40782	18524	0.55695	C1qa Resi_Mϕ	rep2	0 C1qa Resi_Mac	#N/A
623	P1_MI_7D_IZ	6517	95.18	11988	2452	0.58442	Ace+Ly6clo Mo	rep2	2 Ace+Ly6clo Mo	#N/A
624	P1_Sham_7D_IZ	7487	95.61	13616	6000	0.60583	Il4+ Mϕ	rep2	5 Il4+ Mac	#N/A
625	P1_Sham_7D_IZ	11809	84.15	18596	8304	0.58357	Ace+Ly6clo Mo	rep2	2 Ace+Ly6clo Mo	#N/A
626	P1_Sham_7D_BZ	18100	79.55	26008	11330	0.42198	C1qa Resi_Mϕ	rep2	0 C1qa Resi_Mac	#N/A
627	P1_Sham_7D_IZ	19523	91.79	31746	14356	0.26748	C1qa Resi_Mϕ	rep2	0 C1qa Resi_Mac	#N/A
628	P1_MI_7D_RZ	3739	81.33	5768	2392	0.68353	C1qa Resi_Mϕ	rep2	2 Ace+Ly6clo Mo	#N/A
629	P1_MI_7D_RZ	6554	85.32	10184	4430	0.33409	S100a9+Ly6c+ IMo	rep2	5 Il4+ Mac	#N/A
630	P1_MI_7D_BZ	30022	18.17	10058	4204	0.4548	S100a9+Ly6c+ IMo	rep2	5 Il4+ Mac	#N/A
631	P1_Sham_7D_BZ	9027	91.91	15472	6288	0.5784	C1qa Resi_Mϕ	rep2	0 C1qa Resi_Mac	#N/A
632	P1_Sham_7D_BZ	13308	82.69	19078	8096	0.22456	C1qa Resi_Mϕ	rep2	0 C1qa Resi_Mac	#N/A
633	P1_Sham_7D_RZ	16859	94.04	30058	12542	0.62701	Ace+Ly6clo Mo	rep2	2 Ace+Ly6clo Mo	#N/A
634	P1_Sham_7D_RZ	20205	89.71	34562	14430	0.63825	C1qa Resi_Mϕ	rep2	0 C1qa Resi_Mac	#N/A
635	P1_Sham_7D_IZ	36914	95.68	66560	29766	0.52751	Ccr2+Ly6c+ Mo	rep2	3 Ccr2+Ly6c+ Mo	#N/A
636	P1_Sham_7D_RZ	15846	93.12	27582	11682	0.5618	Ccr2+Ly6c+ Mo	rep2	0 C1qa Resi_Mac	#N/A
637	P1_MI_7D_RZ	6921	85.48	10754	4686	0.31007	C1qa Resi_Mϕ	rep2	0 C1qa Resi_Mac	#N/A
638	P1_Sham_7D_RZ	23235	85.32	36972	16310	0.571	C1qa Resi_Mϕ	rep2	0 C1qa Resi_Mac	#N/A
639	P1_MI_7D_BZ	16646	71.62	22134	9202	0.5952	Ace+Ly6clo Mo	rep2	2 Ace+Ly6clo Mo	#N/A
640	P1_Sham_7D_BZ	10911	68.16	13004	5262	0.22216	C1qa Resi_Mϕ	rep2	2 Ace+Ly6clo Mo	#N/A
641	P1_Sham_7D_BZ	30599	93.5	53932	21922	0.61222	Ccr2+Ly6c+ Mo	rep2	2 Ace+Ly6clo Mo	#N/A
642	P1_MI_7D_RZ	9605	88.95	16118	6310	0.50571	C1qa Resi_Mϕ	rep2	0 C1qa Resi_Mac	#N/A
643	P1_Sham_7D_IZ	21092	95.14	37806	16236	0.45627	Ccr2+Ly6c+ Mo	rep2	3 Ccr2+Ly6c+ Mo	#N/A
644	P1_Sham_7D_RZ	8873	89.83	15010	6550	0.51496	Ccr2+Ly6c+ Mo	rep2	3 Ccr2+Ly6c+ Mo	#N/A
645	P1_MI_7D_BZ	6948	83.05	10978	4866	0.53884	Ccr2+Ly6c+ Mo	rep2	2 Ace+Ly6clo Mo	#N/A
646	P1_Sham_7D_IZ	6907	87.82	11170	5050	0.51426	C1qa Resi_Mϕ	rep2	0 C1qa Resi_Mac	#N/A
647	P1_Sham_7D_BZ	56536	67.72	66214	27418	0.23357	Ace+Ly6clo Mo	rep2	2 Ace+Ly6clo Mo	#N/A
648	P1_Sham_7D_IZ	7941	86.58	12364	5578	0.26945	C1qa Resi_Mϕ	rep2	0 C1qa Resi_Mac	#N/A
649	P1_MI_7D_RZ	4343	68.39	5554	2336	0.58005	C1qa Resi_Mϕ	rep2	0 C1qa Resi_Mac	#N/A
650	P1_MI_7D_IZ	12352	92.39	21166	8278	0.17903	Non-leukocytes	rep2	7 Non-leukocytes	#N/A
651	P1_MI_7D_BZ	22301	78.83	32360	13284	0.45566	Ccr2+Ly6c+ Mo	rep2	3 Ccr2+Ly6c+ Mo	#N/A
652	P1_MI_7D_RZ	7042	84.78	11218	4378	0.61192	Ace+Ly6clo Mo	rep2	5 Il4+ Mac	#N/A
653	P1_Sham_7D_IZ	21072	81.77	32800	13354	0.62161	C1qa Resi_Mϕ	rep2	0 C1qa Resi_Mac	#N/A
654	P1_Sham_7D_IZ	7916	67.12	9698	3702	0.20637	Non-leukocytes	rep2	7 Non-leukocytes	#N/A
655	P1_Sham_7D_IZ	3519	90.79	6034	2688	0.59487	C1qa Resi_Mϕ	rep2	0 C1qa Resi_Mac	#N/A
656	P1_Sham_7D_IZ	20123	36.11	12838	5106	0.40325	C1qa Resi_Mϕ	rep2	0 C1qa Resi_Mac	#N/A
657	P1_Sham_7D_IZ	9209	94.9	16666	7042	0.55609	C1qa Resi_Mϕ	rep2	0 C1qa Resi_Mac	#N/A
658	P1_Sham_7D_BZ	31778	91.02	54136	20984	0.47827	C1qa Resi_Mϕ	rep2	0 C1qa Resi_Mac	#N/A
659	P1_Sham_7D_BZ	25546	94.11	44404	21008	0.51871	Ace+Ly6clo Mo	rep2	2 Ace+Ly6clo Mo	#N/A
660	P1_MI_7D_IZ	31014	95.77	56338	25706	0.59367	Il4+ Mϕ	rep2	5 Il4+ Mac	#N/A
661	P1_Sham_7D_IZ	12857	84.47	19842	9368	0.52904	Ace+Ly6clo Mo	rep2	2 Ace+Ly6clo Mo	#N/A
662	P1_Sham_7D_IZ	8978	86.56	14172	6354	0.48332	Ace+Ly6clo Mo	rep2	2 Ace+Ly6clo Mo	#N/A
663	P1_Sham_7D_IZ	13599	64.53	15414	6954	0.25065	C1qa Resi_Mϕ	rep2	0 C1qa Resi_Mac	#N/A
664	P1_Sham_7D_RZ	24230	94.11	40776	17306	0.10603	Il4+ Mϕ	rep2	5 Il4+ Mac	#N/A
665	P1_Sham_7D_IZ	7275	90.68	12372	5278	0.53467	Ccr2+Ly6c+ Mo	rep2	2 Ace+Ly6clo Mo	#N/A
666	P1_Sham_7D_BZ	11729	94.15	19816	8814	0.40129	Ccr2+Ly6c+ Mo	rep2	4 Arg1+ IMac	#N/A
667	P1_Sham_7D_RZ	15149	90.92	23986	4818	0.36571	C1qa Resi_Mϕ	rep2	0 C1qa Resi_Mac	#N/A
668	P1_MI_7D_IZ	11377	57.04	12000	5332	0.50075	C1qa Resi_Mϕ	rep2	0 C1qa Resi_Mac	#N/A
669	P1_Sham_7D_IZ	4919	85.61	7808	3486	0.52496	C1qa Resi_Mϕ	rep2	0 C1qa Resi_Mac	#N/A
670	P1_Sham_7D_BZ	19465	67.48	24240	10494	0.53554	C1qa Resi_Mϕ	rep2	0 C1qa Resi_Mac	#N/A
671	P1_Sham_7D_RZ	13507	88.61	22442	9516	0.66814	Ace+Ly6clo Mo	rep2	2 Ace+Ly6clo Mo	#N/A
672	P1_MI_7D_BZ	17654	95.28	31902	14306	0.59031	Il4+ Mϕ	rep2	5 Il4+ Mac	#N/A
673	P1_MI_7D_RZ	18215	39.94	13148	5880	0.40595	C1qa Resi_Mϕ	rep2	0 C1qa Resi_Mac	#N/A
674	P1_MI_7D_RZ	3385	78.26	5042	2192	0.53741	C1qa Resi_Mϕ	rep2	0 C1qa Resi_Mac	#N/A
675	P1_Sham_7D_BZ	21065	84.51	32190	13076	0.40502	C1qa Resi_Mϕ	rep2	0 C1qa Resi_Mac	#N/A
676	P1_Sham_7D_RZ	8969	89.76	14710	6132	0.53979	C1qa Resi_Mϕ	rep2	0 C1qa Resi_Mac	#N/A
677	P1_Sham_7D_BZ	26071	44.54	21446	4772	0.43588	Ace+Ly6clo Mo	rep2	2 Ace+Ly6clo Mo	#N/A
678	P1_Sham_7D_RZ	16547	91.03	28788	6206	0.59459	Ccr2+Ly6c+ Mo	rep2	3 Ccr2+Ly6c+ Mo	#N/A
679	P1_Sham_7D_IZ	39839	95.94	72492	29080	0.60523	Ccr2+Ly6c+ Mo	rep2	0 C1qa Resi_Mac	#N/A
680	P1_Sham_7D_IZ	5565	80	8106	3554	0.46877	C1qa Resi_Mϕ	rep2	0 C1qa Resi_Mac	#N/A
681	P1_MI_7D_RZ	26257	83.93	37670	16146	0.14332	Ace+Ly6clo Mo	rep2	2 Ace+Ly6clo Mo	#N/A
682	P1_MI_7D_BZ	13511	63.16	15232	6904	0.31127	C1qa Resi_Mϕ	rep2	0 C1qa Resi_Mac	#N/A
683	P1_Sham_7D_IZ	14332	96.87	26274	11300	0.57168	Ccr2+Ly6c+ Mo	rep2	3 Ccr2+Ly6c+ Mo	#N/A
684	P1_Sham_7D_BZ	27072	74.29	37720	15520	0.44027	MHCII+ Mϕ	rep2	5 Il4+ Mac	#N/A
685	P1_Sham_7D_IZ	4367	82.71	6504	2734	0.48756	Il4+ Mϕ	rep2	5 Il4+ Mac	#N/A
686	P1_MI_7D_IZ	27873	97.13	51136	21164	0.45918	Ccr2+Ly6c+ Mo	rep2	3 Ccr2+Ly6c+ Mo	#N/A
687	P1_Sham_7D_BZ	11492	56.77	11930	4340	0.22235	Non-leukocytes	rep2	7 Non-leukocytes	#N/A
688	P1_Sham_7D_BZ	6649	84.81	10194	3918	0.43849	C1qa Resi_Mϕ	rep2	0 C1qa Resi_Mac	#N/A
689	P1_Sham_7D_BZ	23143	92.6	37626	8142	0.21543	Ace+Ly6clo Mo	rep2	2 Ace+Ly6clo Mo	#N/A
690	P1_Sham_7D_IZ	15303	87.88	25482	10440	0.60632	Ace+Ly6clo Mo	rep2	2 Ace+Ly6clo Mo	#N/A
691	P1_Sham_7D_BZ	24186	90.29	38420	15892	0.3761	Ccr2+Ly6c+ Mo	rep2	0 C1qa Resi_Mac	#N/A
692	P1_MI_7D_RZ	8334	69.99	11080	4676	0.57849	C1qa Resi_Mϕ	rep2	2 Ace+Ly6clo Mo	#N/A
693	P1_Sham_7D_IZ	38513	95.3	67890	28400	0.52972	Ace+Ly6clo Mo	rep2	3 Ccr2+Ly6c+ Mo	#N/A
694	P1_MI_7D_BZ	5477	87.11	9134	3928	0.65504	Ccr2+Ly6c+ Mo	rep2	2 Ace+Ly6clo Mo	#N/A
695	P1_Sham_7D_RZ	21129	91.71	36618	14598	0.4989	Ccr2+Ly6c+ Mo	rep2	3 Ccr2+Ly6c+ Mo	#N/A
696	P1_Sham_7D_RZ	12307	52.25	12024	5076	0.48069	C1qa Resi_Mϕ	rep2	0 C1qa Resi_Mac	#N/A
697	P1_Sham_7D_IZ	79841	44.99	65268	28792	0.30536	Ccr2+Ly6c+ Mo	rep2	7 Non-leukocytes	#N/A
698	P1_Sham_7D_BZ	10080	86.07	15964	6626	0.57546	C1qa Resi_Mϕ	rep2	0 C1qa Resi_Mac	#N/A
699	P1_Sham_7D_RZ	9699	93.62	16970	6578	0.60125	Ace+Ly6clo Mo	rep2	2 Ace+Ly6clo Mo	#N/A
700	P1_Sham_7D_RZ	8405	88.25	14120	6062	0.57638	C1qa Resi_Mϕ	rep2	0 C1qa Resi_Mac	#N/A
701	P1_Sham_7D_IZ	7173	94.12	12350	5106	0.59734	Ace+Ly6clo Mo	rep2	2 Ace+Ly6clo Mo	#N/A
702	P1_Sham_7D_BZ	37111	82.86	57554	12644	0.59135	Ccr2+Ly6c+ Mo	rep2	3 Ccr2+Ly6c+ Mo	#N/A
703	P1_Sham_7D_RZ	4199	90.95	7262	1720	0.28837	Non-leukocytes	rep2	7 Non-leukocytes	#N/A
704	P1_Sham_7D_IZ	7194	94.7	12714	3044	0.6452	Ace+Ly6clo Mo	rep2	2 Ace+Ly6clo Mo	#N/A
705	P1_MI_7D_RZ	21680	91.75	37258	15066	0.57806	S100a9+Ly6c+ IMo	rep2	5 Il4+ Mac	#N/A
706	P1_Sham_7D_IZ	7211	91	12200	5160	0.39845	Il4+ Mϕ	rep2	5 Il4+ Mac	#N/A
707	P1_Sham_7D_RZ	25278	87.44	36942	14904	0.15258	Ace+Ly6clo Mo	rep2	2 Ace+Ly6clo Mo	#N/A
708	P1_Sham_7D_BZ	4666	86.43	6972	2696	0.25593	Ace+Ly6clo Mo	rep2	2 Ace+Ly6clo Mo	#N/A
709	P1_Sham_7D_BZ	23728	87.8	38672	15194	0.53047	C1qa Resi_Mϕ	rep2	0 C1qa Resi_Mac	#N/A
710	P1_Sham_7D_RZ	22378	93.6	39502	8666	0.66778	C1qa Resi_Mϕ	rep2	0 C1qa Resi_Mac	#N/A
711	P1_Sham_7D_RZ	46421	95.91	84330	16566	0.58855	Ccr2+Ly6c+ Mo	rep2	3 Ccr2+Ly6c+ Mo	#N/A
712	P1_Sham_7D_RZ	5161	89.6	8588	1792	0.58203	Ace+Ly6clo Mo	rep2	2 Ace+Ly6clo Mo	#N/A
713	P1_Sham_7D_IZ	12299	94.74	22364	5374	0.58913	Ace+Ly6clo Mo	rep2	2 Ace+Ly6clo Mo	#N/A
714	P1_Sham_7D_IZ	7801	80.22	11860	2898	0.60594	C1qa Resi_Mϕ	rep2	0 C1qa Resi_Mac	#N/A
715	P1_Sham_7D_BZ	44656	83.09	68532	14128	0.53504	Ace+Ly6clo Mo	rep2	2 Ace+Ly6clo Mo	#N/A
716	P1_MI_7D_IZ	32001	93.39	52908	11174	0.15643	Il4+ Mϕ	rep2	5 Il4+ Mac	#N/A
717	P1_Sham_7D_IZ	22627	93.87	39854	8698	0.62509	C1qa Resi_Mϕ	rep2	0 C1qa Resi_Mac	#N/A
718	P1_Sham_7D_IZ	26978	93.17	47876	11206	0.62092	C1qa Resi_Mϕ	rep2	0 C1qa Resi_Mac	#N/A
719	P1_Sham_7D_BZ	9351	70.64	11882	2628	0.52207	C1qa Resi_Mϕ	rep2	2 Ace+Ly6clo Mo	#N/A
720	P1_Sham_7D_BZ	19496	46.21	16384	3370	0.42077	Il4+ Mϕ	rep2	0 C1qa Resi_Mac	#N/A
721	P1_Sham_7D_RZ	28710	93.31	50886	11130	0.64025	Ace+Ly6clo Mo	rep2	5 Il4+ Mac	#N/A
722	P1_MI_7D_RZ	10437	88.14	17570	4024	0.5584	C1qa Resi_Mϕ	rep2	0 C1qa Resi_Mac	#N/A
723	P1_Sham_7D_BZ	29715	71.53	38426	8286	0.28108	Non-leukocytes	rep2	7 Non-leukocytes	#N/A
724	P1_MI_7D_RZ	11560	92.1	20396	4450	0.59888	S100a9+Ly6c+ IMo	rep2	5 Il4+ Mac	#N/A
725	P1_Sham_7D_BZ	14266	84.38	22598	5052	0.53048	Ace+Ly6clo Mo	rep2	2 Ace+Ly6clo Mo	#N/A
726	P1_Sham_7D_BZ	7884	66.12	9608	1970	0.49645	Ace+Ly6clo Mo	rep2	2 Ace+Ly6clo Mo	#N/A
727	P1_Sham_7D_IZ	26255	94.61	46526	9892	0.602	C1qa Resi_Mϕ	rep2	0 C1qa Resi_Mac	#N/A
728	P1_MI_7D_BZ	21110	87.92	34868	7136	0.62808	Il4+ Mϕ	rep2	5 Il4+ Mac	#N/A
729	P1_Sham_7D_BZ	9739	88.15	15950	3260	0.59663	Ace+Ly6clo Mo	rep2	4 Arg1+ IMac	#N/A
730	P1_Sham_7D_IZ	16666	88.78	27478	4980	0.37751	C1qa Resi_Mϕ	rep2	7 Non-leukocytes	#N/A
731	P1_Sham_7D_BZ	23292	74.54	30962	6044	0.50066	Ace+Ly6clo Mo	rep2	2 Ace+Ly6clo Mo	#N/A
732	P1_Sham_7D_IZ	15897	91.27	27498	5622	0.69335	C1qa Resi_Mϕ	rep2	0 C1qa Resi_Mac	#N/A
733	P1_Sham_7D_RZ	20449	93.88	35702	6608	0.58959	C1qa Resi_Mϕ	rep2	0 C1qa Resi_Mac	#N/A
734	P1_Sham_7D_IZ	51400	69.6	66566	13416	0.50186	Ccr2+Ly6c+ Mo	rep2	3 Ccr2+Ly6c+ Mo	#N/A
735	P1_Sham_7D_BZ	7756	60.86	8980	1658	0.63571	Ace+Ly6clo Mo	rep2	2 Ace+Ly6clo Mo	#N/A
736	P1_MI_7D_BZ	17846	93.37	31582	6914	0.61932	Ace+Ly6clo Mo	rep2	2 Ace+Ly6clo Mo	#N/A
737	P1_MI_7D_RZ	10351	90.82	17682	3688	0.57619	Ace+Ly6clo Mo	rep2	2 Ace+Ly6clo Mo	#N/A
738	P1_Sham_7D_BZ	15532	91.59	26534	5414	0.52494	Ccr2+Ly6c+ Mo	rep2	3 Ccr2+Ly6c+ Mo	#N/A
739	P1_MI_7D_BZ	23182	94.83	41736	8862	0.67253	C1qa Resi_Mϕ	rep2	2 Ace+Ly6clo Mo	#N/A
740	P1_Sham_7D_IZ	27530	86.28	45042	9182	0.59508	Ace+Ly6clo Mo	rep2	2 Ace+Ly6clo Mo	#N/A
741	P1_MI_7D_BZ	49338	96.94	91632	20492	0.67763	S100a9+Ly6c+ IMo	rep2	5 Il4+ Mac	#N/A
742	P1_Sham_7D_RZ	14712	95.38	26170	5934	0.53	Il4+ Mϕ	rep2	5 Il4+ Mac	#N/A
743	P1_Sham_7D_BZ	25656	76.51	35718	7098	0.51846	Ace+Ly6clo Mo	rep2	2 Ace+Ly6clo Mo	#N/A
744	P1_Sham_7D_RZ	23225	92.46	40596	9204	0.57562	C1qa Resi_Mϕ	rep2	0 C1qa Resi_Mac	#N/A
745	P1_Sham_7D_RZ	34759	92.93	60870	14272	0.58737	C1qa Resi_Mϕ	rep2	0 C1qa Resi_Mac	#N/A
746	P1_Sham_7D_BZ	20252	89.49	32514	6806	0.44828	Il4+ Mϕ	rep2	2 Ace+Ly6clo Mo	#N/A
747	P1_Sham_7D_RZ	12010	93.56	21030	4654	0.55028	Il4+ Mϕ	rep2	7 Non-leukocytes	#N/A
748	P1_Sham_7D_BZ	18774	95.14	33568	7150	0.5021	Il4+ Mϕ	rep2	5 Il4+ Mac	#N/A
749	P1_MI_7D_RZ	10878	83.81	17386	3968	0.64995	C1qa Resi_Mϕ	rep2	5 Il4+ Mac	#N/A
750	P1_Sham_7D_RZ	18319	84.46	28258	5634	0.47923	C1qa Resi_Mϕ	rep2	0 C1qa Resi_Mac	#N/A
751	P1_Sham_7D_RZ	54892	94.98	99018	19048	0.65009	Ace+Ly6clo Mo	rep2	2 Ace+Ly6clo Mo	#N/A
752	P1_Sham_7D_BZ	22285	80.82	32638	6098	0.47065	C1qa Resi_Mϕ	rep2	0 C1qa Resi_Mac	#N/A
753	P1_Sham_7D_IZ	6776	93.4	12176	2342	0.60376	Il4+ Mϕ	rep2	5 Il4+ Mac	#N/A
754	P1_Sham_7D_RZ	43254	90.62	67950	11318	0.26374	Ace+Ly6clo Mo	rep2	2 Ace+Ly6clo Mo	#N/A
755	P1_Sham_7D_BZ	24936	95.11	44392	9078	0.58372	C1qa Resi_Mϕ	rep2	0 C1qa Resi_Mac	#N/A
756	P1_Sham_7D_BZ	20715	90.59	34542	7906	0.45194	Ccr2+Ly6c+ Mo	rep2	4 Arg1+ IMac	#N/A
757	P1_Sham_7D_IZ	12276	53.25	11374	2618	0.26891	Non-leukocytes	rep2	7 Non-leukocytes	#N/A
758	P1_MI_7D_IZ	7341	89.24	12198	2296	0.58014	C1qa Resi_Mϕ	rep2	0 C1qa Resi_Mac	#N/A
759	P1_MI_7D_BZ	60881	94.89	109738	24796	0.67023	C1qa Resi_Mϕ	rep2	0 C1qa Resi_Mac	#N/A
760	P1_Sham_7D_RZ	14007	88.41	23700	4858	0.5599	Ccr2+Ly6c+ Mo	rep2	3 Ccr2+Ly6c+ Mo	#N/A
761	P1_Sham_7D_RZ	5680	79.24	8192	2920	0.5339	C1qa Resi_Mϕ	rep2	0 C1qa Resi_Mac	#N/A
762	P1_Sham_7D_IZ	32183	56.64	32968	12206	0.4397	Ccr2+Ly6c+ Mo	rep2	3 Ccr2+Ly6c+ Mo	#N/A
763	P1_Sham_7D_IZ	5012	80.61	7234	2670	0.48165	Ace+Ly6clo Mo	rep2	2 Ace+Ly6clo Mo	#N/A
764	P1_MI_7D_RZ	10704	87.23	17550	6808	0.55082	Ccr2+Ly6c+ Mo	rep2	3 Ccr2+Ly6c+ Mo	#N/A
765	P1_Sham_7D_IZ	13204	89.66	22570	9130	0.63647	C1qa Resi_Mϕ	rep2	0 C1qa Resi_Mac	#N/A
766	P1_Sham_7D_RZ	60324	52.81	58984	22998	0.42525	Il4+ Mϕ	rep2	3 Ccr2+Ly6c+ Mo	#N/A
767	P1_Sham_7D_RZ	21290	70.69	26316	9766	0.20704	Il4+ Mϕ	rep2	5 Il4+ Mac	#N/A
768	P1_Sham_7D_RZ	45527	96.19	80574	30074	0.34262	C1qa Resi_Mϕ	rep2	7 Non-leukocytes	#N/A
769	P1_MI_7D_BZ	31002	97.06	57318	22192	0.61887	S100a9+Ly6c+ IMo	rep2	5 Il4+ Mac	#N/A
770	P1_Sham_7D_BZ	21700	74.77	30496	6856	0.54667	C1qa Resi_Mϕ	rep2	0 C1qa Resi_Mac	#N/A
771	P1_Sham_7D_BZ	35498	86.15	55362	12300	0.40528	Ace+Ly6clo Mo	rep2	3 Ccr2+Ly6c+ Mo	#N/A
772	P1_MI_7D_IZ	39623	94.02	70660	16408	0.603	Ccr2+Ly6c+ Mo	rep2	3 Ccr2+Ly6c+ Mo	#N/A
773	P1_Sham_7D_IZ	17532	97.11	32458	7896	0.58207	Ccr2+Ly6c+ Mo	rep2	3 Ccr2+Ly6c+ Mo	#N/A
774	P1_Sham_7D_BZ	11074	59.82	12344	3224	0.48449	Ace+Ly6clo Mo	rep2	2 Ace+Ly6clo Mo	#N/A
775	P1_Sham_7D_IZ	12462	78.96	18054	5050	0.39386	C1qa Resi_Mϕ	rep2	0 C1qa Resi_Mac	#N/A
776	P1_Sham_7D_RZ	4464	88.93	7254	1874	0.38047	Il4+ Mϕ	rep2	5 Il4+ Mac	#N/A
777	P1_Sham_7D_RZ	8809	82.37	13724	3800	0.37184	C1qa Resi_Mϕ	rep2	0 C1qa Resi_Mac	#N/A
778	P1_Sham_7D_IZ	11200	91.21	19318	5774	0.46034	C1qa Resi_Mϕ	rep2	0 C1qa Resi_Mac	#N/A
779	P1_Sham_7D_BZ	14426	79.39	21458	4918	0.52623	Ace+Ly6clo Mo	rep2	2 Ace+Ly6clo Mo	#N/A
780	P1_MI_7D_BZ	29796	94.86	53708	13434	0.53826	Ace+Ly6clo Mo	rep2	0 C1qa Resi_Mac	#N/A
781	P1_Sham_7D_RZ	17096	93.04	29570	7940	0.37947	C1qa Resi_Mϕ	rep2	0 C1qa Resi_Mac	#N/A
782	P1_MI_7D_RZ	7101	89.87	12050	3306	0.44465	C1qa Resi_Mϕ	rep2	4 Arg1+ IMac	#N/A
783	P1_Sham_7D_BZ	7335	94.36	12842	3352	0.47763	Ccr2+Ly6c+ Mo	rep2	3 Ccr2+Ly6c+ Mo	#N/A
784	P1_Sham_7D_RZ	8892	91.81	15368	3794	0.56747	Ace+Ly6clo Mo	rep2	2 Ace+Ly6clo Mo	#N/A
785	P1_Sham_7D_IZ	27032	96.32	49508	13152	0.54646	Ccr2+Ly6c+ Mo	rep2	3 Ccr2+Ly6c+ Mo	#N/A
786	P1_Sham_7D_BZ	13935	94.32	24740	6116	0.62018	Ace+Ly6clo Mo	rep2	2 Ace+Ly6clo Mo	#N/A
787	P1_Sham_7D_BZ	18351	91.41	31378	8040	0.40547	Il4+ Mϕ	rep2	5 Il4+ Mac	#N/A
788	P1_Sham_7D_IZ	17876	71.41	23894	6642	0.44264	C1qa Resi_Mϕ	rep2	0 C1qa Resi_Mac	#N/A
789	P1_MI_7D_RZ	5575	89	9396	2504	0.36981	C1qa Resi_Mϕ	rep2	0 C1qa Resi_Mac	#N/A
790	P1_Sham_7D_BZ	15447	93.72	26834	6746	0.44589	C1qa Resi_Mϕ	rep2	4 Arg1+ IMac	#N/A
791	P1_Sham_7D_RZ	22061	95.2	39794	10256	0.38085	C1qa Resi_Mϕ	rep2	0 C1qa Resi_Mac	#N/A
792	P1_Sham_7D_IZ	20312	92.85	35228	9638	0.39479	Ccr2+Ly6c+ Mo	rep2	3 Ccr2+Ly6c+ Mo	#N/A
793	P1_Sham_7D_BZ	15025	92.56	25822	6984	0.46922	C1qa Resi_Mϕ	rep2	0 C1qa Resi_Mac	#N/A
794	P1_Sham_7D_RZ	9926	88.65	16690	4110	0.40487	C1qa Resi_Mϕ	rep2	0 C1qa Resi_Mac	#N/A
795	P1_MI_7D_BZ	11608	96.65	21492	6086	0.5557	C1qa Resi_Mϕ	rep2	0 C1qa Resi_Mac	#N/A
796	P1_Sham_7D_BZ	17189	89.38	28326	8502	0.4359	Ace+Ly6clo Mo	rep2	2 Ace+Ly6clo Mo	#N/A
797	P1_Sham_7D_BZ	9754	93.97	16742	4806	0.41802	S100a9+Ly6c+ IMo	rep2	5 Il4+ Mac	#N/A
798	P1_MI_7D_IZ	29643	86.18	47940	13336	0.45336	Il4+ Mϕ	rep2	5 Il4+ Mac	#N/A
799	P1_Sham_7D_IZ	22098	94.2	38682	11064	0.38946	Ccr2+Ly6c+ Mo	rep2	3 Ccr2+Ly6c+ Mo	#N/A
800	P1_Sham_7D_RZ	10933	81.66	16476	4512	0.39295	C1qa Resi_Mϕ	rep2	0 C1qa Resi_Mac	#N/A
801	P1_Sham_7D_BZ	11097	95.67	19860	5378	0.41521	Ace+Ly6clo Mo	rep2	2 Ace+Ly6clo Mo	#N/A
802	P1_Sham_7D_BZ	23000	53.33	21152	5120	0.25957	Ace+Ly6clo Mo	rep2	2 Ace+Ly6clo Mo	#N/A
803	P1_Sham_7D_RZ	11053	92.42	18892	5102	0.31517	Ace+Ly6clo Mo	rep2	2 Ace+Ly6clo Mo	#N/A
804	P1_Sham_7D_RZ	18735	84.37	28618	7974	0.32882	C1qa Resi_Mϕ	rep2	0 C1qa Resi_Mac	#N/A
805	P1_Sham_7D_RZ	47850	81.98	74128	20552	0.43052	Ccr2+Ly6c+ Mo	rep2	unknown	#N/A
806	P1_Sham_7D_BZ	13055	91.08	21228	5834	0.33425	Ace+Ly6clo Mo	rep2	2 Ace+Ly6clo Mo	#N/A
807	P1_MI_7D_BZ	4947	90.66	8426	2432	0.53248	Ace+Ly6clo Mo	rep2	2 Ace+Ly6clo Mo	#N/A
808	P1_Sham_7D_RZ	126669	10.27	22512	6110	0.19394	C1qa Resi_Mϕ	rep2	0 C1qa Resi_Mac	#N/A
809	P1_Sham_7D_IZ	7506	94.12	13178	3792	0.46255	C1qa Resi_Mϕ	rep2	0 C1qa Resi_Mac	#N/A
810	P1_Sham_7D_BZ	28991	94.59	48202	12764	0.20064	Ace+Ly6clo Mo	rep2	2 Ace+Ly6clo Mo	#N/A
811	P1_MI_7D_BZ	9243	70.12	12046	3554	0.4955	Ace+Ly6clo Mo	rep2	2 Ace+Ly6clo Mo	#N/A
812	P1_Sham_7D_RZ	7640	95.72	13770	3746	0.40897	Ccr2+Ly6c+ Mo	rep2	3 Ccr2+Ly6c+ Mo	#N/A
813	P1_Sham_7D_BZ	34122	88.34	56080	15320	0.46854	Ace+Ly6clo Mo	rep2	2 Ace+Ly6clo Mo	#N/A
814	P1_Sham_7D_BZ	14449	81.2	20126	5372	0.22692	C1qa Resi_Mϕ	rep2	0 C1qa Resi_Mac	#N/A
815	P1_Sham_7D_BZ	28175	91.12	47908	12808	0.37422	C1qa Resi_Mϕ	rep2	7 Non-leukocytes	#N/A
816	P1_MI_7D_IZ	12977	95.83	23734	6298	0.4303	Ccr2+Ly6c+ Mo	rep2	3 Ccr2+Ly6c+ Mo	#N/A
817	P1_Sham_7D_IZ	11386	75.7	16040	4384	0.42929	Ace+Ly6clo Mo	rep2	2 Ace+Ly6clo Mo	#N/A
818	P1_Sham_7D_IZ	9138	92.96	16028	4236	0.46199	Ace+Ly6clo Mo	rep2	2 Ace+Ly6clo Mo	#N/A
819	P1_MI_7D_BZ	11922	94.31	20964	5634	0.52503	S100a9+Ly6c+ IMo	rep2	5 Il4+ Mac	#N/A
820	P1_MI_7D_IZ	3596	86.76	5870	1510	0.52119	S100a9+Ly6c+ IMo	rep2	5 Il4+ Mac	#N/A
821	P1_Sham_7D_BZ	7646	63.72	9032	2370	0.41435	Ace+Ly6clo Mo	rep2	2 Ace+Ly6clo Mo	#N/A
822	P1_Sham_7D_IZ	27136	88.07	42150	9648	0.26835	C1qa Resi_Mϕ	rep2	0 C1qa Resi_Mac	#N/A
823	P1_Sham_7D_RZ	12315	80.02	18534	4840	0.35372	Non-leukocytes	rep2	7 Non-leukocytes	#N/A
824	P1_MI_7D_BZ	11023	91.02	19014	5132	0.51364	Ccr2+Ly6c+ Mo	rep2	3 Ccr2+Ly6c+ Mo	#N/A
825	P1_Sham_7D_IZ	3990	94.54	7300	1956	0.46166	Il4+ Mϕ	rep2	5 Il4+ Mac	#N/A
826	P1_MI_7D_IZ	10051	69.4	13118	3490	0.45931	Ace+Ly6clo Mo	rep2	2 Ace+Ly6clo Mo	#N/A
827	P1_Sham_7D_RZ	8308	90.65	14284	3470	0.49481	Ccr2+Ly6c+ Mo	rep2	3 Ccr2+Ly6c+ Mo	#N/A
828	P1_Sham_7D_IZ	48218	91.66	82344	18252	0.54498	Il4+ Mϕ	rep2	0 C1qa Resi_Mac	#N/A
829	P1_Sham_7D_IZ	7171	57.22	7214	1538	0.19181	Non-leukocytes	rep2	7 Non-leukocytes	#N/A
830	P1_MI_7D_BZ	8293	88.58	13774	2974	0.6419	Ccr2+Ly6c+ Mo	rep2	4 Arg1+ IMac	#N/A
831	P1_Sham_7D_BZ	19109	90.36	30778	7134	0.26871	C1qa Resi_Mϕ	rep2	0 C1qa Resi_Mac	#N/A
832	P1_MI_7D_IZ	9305	87	15180	3676	0.46763	S100a9+Ly6c+ IMo	rep2	5 Il4+ Mac	#N/A
833	P1_Sham_7D_RZ	5870	78.98	8412	2006	0.40179	Ace+Ly6clo Mo	rep2	2 Ace+Ly6clo Mo	#N/A
834	P1_Sham_7D_IZ	11548	79.68	17190	4464	0.44758	Ccr2+Ly6c+ Mo	rep2	3 Ccr2+Ly6c+ Mo	#N/A
835	P1_Sham_7D_BZ	24763	96.44	44284	11612	0.39674	Ccr2+Ly6c+ Mo	rep2	3 Ccr2+Ly6c+ Mo	#N/A
836	P1_Sham_7D_BZ	8402	89.28	13970	3458	0.46674	Ccr2+Ly6c+ Mo	rep2	3 Ccr2+Ly6c+ Mo	#N/A
837	P1_Sham_7D_IZ	9272	72.66	12524	3408	0.20745	Non-leukocytes	rep2	7 Non-leukocytes	#N/A
838	P1_MI_7D_IZ	18917	92.93	32844	7974	0.48583	Ccr2+Ly6c+ Mo	rep2	3 Ccr2+Ly6c+ Mo	#N/A
839	P1_MI_7D_RZ	22053	81.62	34032	7634	0.57047	Arg1+ IMϕ	rep2	4 Arg1+ IMac	#N/A
840	P1_Sham_7D_RZ	7764	95.22	13778	3494	0.55123	Ace+Ly6clo Mo	rep2	2 Ace+Ly6clo Mo	#N/A
841	P1_Sham_7D_IZ	14650	91.99	25332	6712	0.4778	Ace+Ly6clo Mo	rep2	2 Ace+Ly6clo Mo	#N/A
842	P1_Sham_7D_RZ	29139	92.58	50388	12462	0.48475	Ace+Ly6clo Mo	rep2	0 C1qa Resi_Mac	#N/A
843	P1_MI_7D_IZ	8598	90.64	14338	3944	0.11156	Non-leukocytes	rep2	7 Non-leukocytes	#N/A
844	P1_Sham_7D_RZ	4878	90.3	8086	2398	0.38198	Ace+Ly6clo Mo	rep2	2 Ace+Ly6clo Mo	#N/A
845	P1_Sham_7D_RZ	8181	76.04	11614	3210	0.4704	C1qa Resi_Mϕ	rep2	0 C1qa Resi_Mac	#N/A
846	P1_Sham_7D_IZ	10509	85.59	16898	4584	0.30432	Non-leukocytes	rep2	7 Non-leukocytes	#N/A
847	P1_Sham_7D_RZ	6367	91.22	10744	2900	0.59448	Ccr2+Ly6c+ Mo	rep2	3 Ccr2+Ly6c+ Mo	#N/A
848	P1_Sham_7D_RZ	20399	67.12	25710	6590	0.48118	C1qa Resi_Mϕ	rep2	0 C1qa Resi_Mac	#N/A
849	P1_Sham_7D_IZ	18507	88.1	30860	7998	0.52613	Ccr2+Ly6c+ Mo	rep2	3 Ccr2+Ly6c+ Mo	#N/A
850	P1_MI_7D_BZ	29418	34.04	19090	4872	0.54782	C1qa Resi_Mϕ	rep2	0 C1qa Resi_Mac	#N/A
851	P1_Sham_7D_RZ	8913	79.3	12944	3164	0.51517	C1qa Resi_Mϕ	rep2	0 C1qa Resi_Mac	#N/A
852	P1_Sham_7D_RZ	9136	95.03	16410	4130	0.56877	C1qa Resi_Mϕ	rep2	0 C1qa Resi_Mac	#N/A
853	P1_MI_7D_BZ	6745	91.77	11814	3220	0.67081	C1qa Resi_Mϕ	rep2	0 C1qa Resi_Mac	#N/A
854	P1_Sham_7D_RZ	6721	92.95	11854	3366	0.52852	Ccr2+Ly6c+ Mo	rep2	3 Ccr2+Ly6c+ Mo	#N/A
855	P1_MI_7D_BZ	7586	85.29	12346	3746	0.54351	Arg1+ IMϕ	rep2	4 Arg1+ IMac	#N/A
856	P1_Sham_7D_IZ	10652	88.28	17768	4676	0.61163	C1qa Resi_Mϕ	rep2	0 C1qa Resi_Mac	#N/A
857	P1_Sham_7D_BZ	36952	95.18	66450	17614	0.55144	Ace+Ly6clo Mo	rep2	0 C1qa Resi_Mac	#N/A
858	P1_MI_7D_BZ	27904	72.42	35116	9694	0.15339	Ccr2+Ly6c+ Mo	rep2	3 Ccr2+Ly6c+ Mo	#N/A
859	P1_Sham_7D_BZ	14303	91.13	23646	5408	0.38443	C1qa Resi_Mϕ	rep2	0 C1qa Resi_Mac	#N/A
860	P1_Sham_7D_RZ	20094	87.65	32270	8364	0.456	Ccr2+Ly6c+ Mo	rep2	3 Ccr2+Ly6c+ Mo	#N/A
861	P1_Sham_7D_IZ	6450	94.03	11510	3210	0.58037	Ccr2+Ly6c+ Mo	rep2	3 Ccr2+Ly6c+ Mo	#N/A
862	P1_Sham_7D_BZ	17783	91.65	30750	8218	0.56121	Ccr2+Ly6c+ Mo	rep2	3 Ccr2+Ly6c+ Mo	#N/A
863	P1_Sham_7D_RZ	7432	78.67	10968	2908	0.54436	C1qa Resi_Mϕ	rep2	0 C1qa Resi_Mac	#N/A
864	P1_Sham_7D_IZ	8792	91	15042	3602	0.61188	Ace+Ly6clo Mo	rep2	2 Ace+Ly6clo Mo	#N/A
865	P1_Sham_7D_IZ	5520	88.95	9320	2502	0.61311	Ace+Ly6clo Mo	rep2	2 Ace+Ly6clo Mo	#N/A
866	P1_MI_7D_RZ	51568	90.94	86336	21376	0.41514	Ace+Ly6clo Mo	rep2	0 C1qa Resi_Mac	#N/A
867	P1_Sham_7D_RZ	33972	94.35	58796	13326	0.41618	MHCII+ Mϕ	rep2	0 C1qa Resi_Mac	#N/A
868	P1_Sham_7D_BZ	11462	51.93	10396	2682	0.39038	Ace+Ly6clo Mo	rep2	2 Ace+Ly6clo Mo	#N/A
869	P1_Sham_7D_IZ	7212	87.67	11926	3212	0.58998	C1qa Resi_Mϕ	rep2	0 C1qa Resi_Mac	#N/A
870	P1_Sham_7D_RZ	5542	87.77	8868	2122	0.57587	Ace+Ly6clo Mo	rep2	2 Ace+Ly6clo Mo	#N/A
871	P1_Sham_7D_BZ	6853	93.51	12084	3092	0.52587	C1qa Resi_Mϕ	rep2	0 C1qa Resi_Mac	#N/A
872	P1_Sham_7D_IZ	7391	88.15	11892	2924	0.49624	Ace+Ly6clo Mo	rep2	2 Ace+Ly6clo Mo	#N/A
873	P1_MI_7D_IZ	14385	96.89	26508	6840	0.47588	Ccr2+Ly6c+ Mo	rep2	3 Ccr2+Ly6c+ Mo	#N/A
874	P1_Sham_7D_RZ	16354	88.81	27490	7226	0.56892	Il4+ Mϕ	rep2	0 C1qa Resi_Mac	#N/A
875	P1_Sham_7D_RZ	15629	93.81	26840	6986	0.40982	Ace+Ly6clo Mo	rep2	2 Ace+Ly6clo Mo	#N/A
876	P1_Sham_7D_BZ	11696	93.77	20328	4288	0.51609	S100a9+Ly6c+ IMo	rep2	5 Il4+ Mac	#N/A
877	P1_Sham_7D_RZ	27470	79.09	40996	10450	0.45713	Non-leukocytes	rep2	0 C1qa Resi_Mac	#N/A
878	P1_Sham_7D_RZ	11561	88.14	18314	4368	0.38027	C1qa Resi_Mϕ	rep2	0 C1qa Resi_Mac	#N/A
879	P1_MI_7D_IZ	5877	95.46	10410	2378	0.4344	S100a9+Ly6c+ IMo	rep2	5 Il4+ Mac	#N/A
880	P1_Sham_7D_RZ	48847	76.74	70208	16380	0.54609	C1qa Resi_Mϕ	rep2	unknown	#N/A
881	P1_Sham_7D_IZ	9378	92.87	16216	4212	0.54962	Ace+Ly6clo Mo	rep2	2 Ace+Ly6clo Mo	#N/A
882	P1_MI_7D_IZ	4755	92.74	8330	2218	0.5284	C1qa Resi_Mϕ	rep2	0 C1qa Resi_Mac	#N/A
883	P1_Sham_7D_IZ	4194	94.04	7322	2090	0.57464	Ccr2+Ly6c+ Mo	rep2	3 Ccr2+Ly6c+ Mo	#N/A
884	P1_Sham_7D_BZ	13522	93.37	23534	6228	0.47238	Ccr2+Ly6c+ Mo	rep2	3 Ccr2+Ly6c+ Mo	#N/A
885	P1_Sham_7D_IZ	7827	78.86	11434	3194	0.47902	C1qa Resi_Mϕ	rep2	0 C1qa Resi_Mac	#N/A
886	P1_Sham_7D_BZ	6072	93.81	10378	2742	0.43982	C1qa Resi_Mϕ	rep2	0 C1qa Resi_Mac	#N/A
887	P1_Sham_7D_BZ	21627	81.81	32852	8696	0.51161	Ccr2+Ly6c+ Mo	rep2	3 Ccr2+Ly6c+ Mo	#N/A
888	P1_Sham_7D_BZ	8754	93.85	15194	3844	0.58117	Ace+Ly6clo Mo	rep2	2 Ace+Ly6clo Mo	#N/A
889	P1_Sham_7D_RZ	14762	70.67	19054	4618	0.48809	Ace+Ly6clo Mo	rep2	2 Ace+Ly6clo Mo	#N/A
890	P1_Sham_7D_RZ	23526	93.61	41508	10018	0.5581	Ccr2+Ly6c+ Mo	rep2	0 C1qa Resi_Mac	#N/A
891	P1_Sham_7D_RZ	7865	88.73	13064	3500	0.53829	Ace+Ly6clo Mo	rep2	3 Ccr2+Ly6c+ Mo	#N/A
892	P1_Sham_7D_IZ	8396	95.32	13512	3620	0.20552	Ace+Ly6clo Mo	rep2	2 Ace+Ly6clo Mo	#N/A
893	P1_Sham_7D_RZ	5701	93.11	10062	2974	0.52455	C1qa Resi_Mϕ	rep2	0 C1qa Resi_Mac	#N/A
894	P1_Sham_7D_BZ	6975	87.07	11120	2818	0.48935	Ace+Ly6clo Mo	rep2	2 Ace+Ly6clo Mo	#N/A
895	P1_Sham_7D_BZ	25131	93.61	40338	10594	0.16868	Ccr2+Ly6c+ Mo	rep2	3 Ccr2+Ly6c+ Mo	#N/A
896	P1_Sham_7D_BZ	15720	54.24	15206	4184	0.33533	Ccr2+Ly6c+ Mo	rep2	2 Ace+Ly6clo Mo	#N/A
897	P1_Sham_7D_BZ	18727	94.73	33234	8584	0.51025	Ccr2+Ly6c+ Mo	rep2	3 Ccr2+Ly6c+ Mo	#N/A
898	P1_Sham_7D_BZ	12770	84.35	19550	5076	0.4147	Ccr2+Ly6c+ Mo	rep2	3 Ccr2+Ly6c+ Mo	#N/A
899	P1_MI_7D_RZ	8020	83.17	12528	3602	0.56913	C1qa Resi_Mϕ	rep2	5 Il4+ Mac	#N/A
900	P1_Sham_7D_IZ	17771	56.82	19066	4830	0.49296	Ccr2+Ly6c+ Mo	rep2	3 Ccr2+Ly6c+ Mo	#N/A
901	P1_Sham_7D_BZ	43784	90.48	68942	16676	0.27686	Ccr2+Ly6c+ Mo	rep2	3 Ccr2+Ly6c+ Mo	#N/A
902	P1_Sham_7D_BZ	7774	75.7	10394	3038	0.36438	Il4+ Mϕ	rep2	5 Il4+ Mac	#N/A
903	P1_MI_7D_RZ	13948	42.8	11242	3724	0.51396	Il4+ Mϕ	rep2	3 Ccr2+Ly6c+ Mo	#N/A
904	P1_MI_7D_IZ	12661	91.3	21908	7072	0.4358	C1qa Resi_Mϕ	rep2	0 C1qa Resi_Mac	#N/A
905	P1_Sham_7D_RZ	16069	80.75	24508	7288	0.56284	Ccr2+Ly6c+ Mo	rep2	3 Ccr2+Ly6c+ Mo	#N/A
906	P1_Sham_7D_BZ	7519	88.03	12072	3420	0.45058	Arg1+ IMϕ	rep2	4 Arg1+ IMac	#N/A
907	P1_Sham_7D_IZ	9294	85.36	14870	3848	0.46336	Ccr2+Ly6c+ Mo	rep2	3 Ccr2+Ly6c+ Mo	#N/A
908	P1_Sham_7D_RZ	7959	94.51	14204	4130	0.54988	Ccr2+Ly6c+ Mo	rep2	3 Ccr2+Ly6c+ Mo	#N/A
909	P1_Sham_7D_BZ	8020	77.11	11644	3042	0.60158	C1qa Resi_Mϕ	rep2	0 C1qa Resi_Mac	#N/A
910	P1_MI_7D_IZ	3714	94.91	6610	1714	0.39207	C1qa Resi_Mϕ	rep2	2 Ace+Ly6clo Mo	#N/A
911	P1_Sham_7D_BZ	6664	90.61	10992	2768	0.43497	C1qa Resi_Mϕ	rep2	0 C1qa Resi_Mac	#N/A
912	P1_Sham_7D_IZ	5423	87.66	8888	2482	0.43352	Ccr2+Ly6c+ Mo	rep2	3 Ccr2+Ly6c+ Mo	#N/A
913	P10_Sham_7D_BZ	18436	94.29	29726	12680	0.13699	C1qa Resi_Mϕ	rep2	#N/A	1 Cbr2+Lyve1+ Resi_Mac
914	P10_MI_7D_RZ	7033	93.96	11708	5012	0.21089	C1qa Resi_Mϕ	rep2	#N/A	1 Cbr2+Lyve1+ Resi_Mac
915	P10_Sham_3D_IZ	14725	83.67	21544	9264	0.1576	Il4+ Mϕ	rep2	#N/A	0 C1qa Resi_Mac
916	P10_Sham_3D_BZ	20604	37.29	12964	5414	0.14241	C1qa Resi_Mϕ	rep2	#N/A	0 C1qa Resi_Mac
917	P10_MI_3D_RZ	5033	93.96	7924	3378	0.12641	Il4+ Mϕ	rep2	#N/A	5 Il4+ Mac
918	P10_MI_7D_RZ	19125	77.99	25974	11190	0.31921	Cbr2+Lyve1+ Resi_Mϕ	rep2	#N/A	1 Cbr2+Lyve1+ Resi_Mac
919	P10_Sham_3D_RZ	19149	87.52	29514	12486	0.27166	C1qa Resi_Mϕ	rep2	#N/A	0 C1qa Resi_Mac
920	P10_MI_3D_RZ	6798	92.51	11810	4794	0.45077	C1qa Resi_Mϕ	rep2	#N/A	1 Cbr2+Lyve1+ Resi_Mac
921	P10_MI_7D_IZ	9087	83.39	13242	5484	0.16557	C1qa Resi_Mϕ	rep2	#N/A	1 Cbr2+Lyve1+ Resi_Mac
922	P10_MI_3D_IZ	19840	93.17	32318	13754	0.1657	Ace+Ly6clo Mo	rep2	#N/A	2 Ace+Ly6clo Mo
923	P10_MI_3D_BZ	9384	95.4	16020	6854	0.27298	Arg1+ IMϕ	rep2	#N/A	4 Arg1+ IMac
924	P10_Sham_3D_RZ	16589	60.07	18346	8102	0.37349	C1qa Resi_Mϕ	rep2	#N/A	1 Cbr2+Lyve1+ Resi_Mac
925	P10_Sham_3D_BZ	5645	85.23	8688	3824	0.24189	C1qa Resi_Mϕ	rep2	#N/A	5 Il4+ Mac
926	P10_Sham_3D_BZ	50660	27.63	23368	9858	0.18381	C1qa Resi_Mϕ	rep2	#N/A	0 C1qa Resi_Mac
927	P10_Sham_7D_IZ	9025	71.51	10918	4968	0.20048	C1qa Resi_Mϕ	rep2	#N/A	0 C1qa Resi_Mac
928	P10_MI_7D_IZ	24613	91.06	40908	17108	0.28899	C1qa Resi_Mϕ	rep2	#N/A	unknown
929	P10_Sham_3D_BZ	17554	83.88	26224	11078	0.28615	C1qa Resi_Mϕ	rep2	#N/A	0 C1qa Resi_Mac
930	P10_MI_3D_IZ	11871	95.78	18424	7806	0.11171	Arg1+ IMϕ	rep2	#N/A	4 Arg1+ IMac
931	P10_Sham_7D_IZ	7858	93.96	13734	5954	0.46003	C1qa Resi_Mϕ	rep2	#N/A	1 Cbr2+Lyve1+ Resi_Mac
932	P10_MI_7D_IZ	9430	73.61	11816	5014	0.17032	Il4+ Mϕ	rep2	#N/A	0 C1qa Resi_Mac
933	P10_Sham_3D_RZ	24669	88.64	41078	18120	0.38124	C1qa Resi_Mϕ	rep2	#N/A	1 Cbr2+Lyve1+ Resi_Mac
934	P10_MI_7D_IZ	4291	92.71	7120	3194	0.29211	C1qa Resi_Mϕ	rep2	#N/A	0 C1qa Resi_Mac
935	P10_MI_7D_RZ	12048	89.69	19046	8694	0.11399	C1qa Resi_Mϕ	rep2	#N/A	0 C1qa Resi_Mac
936	P10_Sham_7D_BZ	5846	76.48	8142	3228	0.3101	C1qa Resi_Mϕ	rep2	#N/A	1 Cbr2+Lyve1+ Resi_Mac
937	P10_MI_7D_BZ	5582	92.53	9432	4256	0.40578	C1qa Resi_Mϕ	rep2	#N/A	1 Cbr2+Lyve1+ Resi_Mac
938	P10_MI_3D_RZ	15381	95.22	25462	10746	0.24865	C1qa Resi_Mϕ	rep2	#N/A	4 Arg1+ IMac
939	P10_Sham_3D_RZ	13713	80.43	19828	8364	0.28981	C1qa Resi_Mϕ	rep2	#N/A	0 C1qa Resi_Mac
940	P10_Sham_3D_BZ	4263	88.79	6478	4508	0.16748	C1qa Resi_Mϕ	rep2	#N/A	1 Cbr2+Lyve1+ Resi_Mac
941	P10_MI_7D_RZ	2226	87.02	3580	2442	0.32473	Ccr2+Ly6c+ Mo	rep2	#N/A	1 Cbr2+Lyve1+ Resi_Mac
942	P10_Sham_3D_BZ	19309	84.58	29470	12524	0.24345	Il4+ Mϕ	rep2	#N/A	5 Il4+ Mac
943	P10_MI_7D_IZ	27043	93.58	43484	18008	0.1913	C1qa Resi_Mϕ	rep2	#N/A	0 C1qa Resi_Mac
944	P10_Sham_7D_RZ	32174	13.17	7742	3016	0.28316	C1qa Resi_Mϕ	rep2	#N/A	0 C1qa Resi_Mac
945	P10_Sham_7D_RZ	10007	63.1	11836	5334	0.46494	Ace+Ly6clo Mo	rep2	#N/A	2 Ace+Ly6clo Mo
946	P10_MI_7D_IZ	10389	92.94	17506	7592	0.27634	Arg1+ IMϕ	rep2	#N/A	4 Arg1+ IMac
947	P10_MI_7D_BZ	12347	91.1	20018	8896	0.27181	Cbr2+Lyve1+ Resi_Mϕ	rep2	#N/A	1 Cbr2+Lyve1+ Resi_Mac
948	P10_Sham_3D_BZ	28312	93.89	49268	21470	0.36665	C1qa Resi_Mϕ	rep2	#N/A	1 Cbr2+Lyve1+ Resi_Mac
949	P10_MI_7D_IZ	4002	92.1	6680	2870	0.31882	Ace+Ly6clo Mo	rep2	#N/A	0 C1qa Resi_Mac
950	P10_MI_7D_BZ	5137	95.62	8892	3692	0.28954	C1qa Resi_Mϕ	rep2	#N/A	0 C1qa Resi_Mac
951	P10_Sham_3D_IZ	8300	76.77	11086	4734	0.10245	MHCII+ Mϕ	rep2	#N/A	8 MHCII+ Mac
952	P10_MI_7D_BZ	23936	95.55	39458	17178	0.1109	C1qa Resi_Mϕ	rep2	#N/A	0 C1qa Resi_Mac
953	P10_Sham_3D_BZ	8136	89.96	12650	5348	0.22139	C1qa Resi_Mϕ	rep2	#N/A	0 C1qa Resi_Mac
954	P10_MI_3D_RZ	20623	96.02	36702	15944	0.38961	Arg1+ IMϕ	rep2	#N/A	4 Arg1+ IMac
955	P10_Sham_3D_IZ	32100	86.12	50536	22344	0.32868	Ace+Ly6clo Mo	rep2	#N/A	2 Ace+Ly6clo Mo
956	P10_Sham_3D_RZ	17466	53.68	17360	7604	0.35297	Arg1+ IMϕ	rep2	#N/A	4 Arg1+ IMac
957	P10_Sham_3D_BZ	3458	85.89	5282	2252	0.23313	Il4+ Mϕ	rep2	#N/A	5 Il4+ Mac
958	P10_Sham_7D_IZ	11395	93.81	20140	8440	0.38152	C1qa Resi_Mϕ	rep2	#N/A	1 Cbr2+Lyve1+ Resi_Mac
959	P10_Sham_3D_IZ	39781	71.47	52242	22928	0.26579	Ccr2+Ly6c+ Mo	rep2	#N/A	5 Il4+ Mac
960	P10_MI_7D_IZ	11742	87.92	17778	7246	0.24013	C1qa Resi_Mϕ	rep2	#N/A	0 C1qa Resi_Mac
961	P10_MI_7D_BZ	10639	93.19	15688	6754	0.18034	C1qa Resi_Mϕ	rep2	#N/A	0 C1qa Resi_Mac
962	P10_Sham_3D_RZ	7719	61.48	8194	3500	0.22429	C1qa Resi_Mϕ	rep2	#N/A	0 C1qa Resi_Mac
963	P10_Sham_3D_RZ	21601	85.51	32728	13502	0.20915	Non-leukocytes	rep2	#N/A	7 Non-leukocytes
964	P10_Sham_3D_IZ	22183	65.07	25184	10116	0.11279	Il4+ Mϕ	rep2	#N/A	5 Il4+ Mac
965	P10_Sham_3D_BZ	12552	75.26	15948	6384	0.1474	C1qa Resi_Mϕ	rep2	#N/A	1 Cbr2+Lyve1+ Resi_Mac
966	P10_Sham_3D_RZ	12273	85.79	18846	7492	0.30005	Cbr2+Lyve1+ Resi_Mϕ	rep2	#N/A	1 Cbr2+Lyve1+ Resi_Mac
967	P10_MI_3D_RZ	4924	87.27	7578	3200	0.34813	C1qa Resi_Mϕ	rep2	#N/A	1 Cbr2+Lyve1+ Resi_Mac
968	P10_MI_3D_IZ	5972	77.8	8126	3324	0.28039	C1qa Resi_Mϕ	rep2	#N/A	0 C1qa Resi_Mac
969	P10_MI_3D_IZ	16355	82.39	24690	11018	0.26665	Ccr2+Ly6c+ Mo	rep2	#N/A	3 Ccr2+Ly6c+ Mo
970	P10_MI_7D_IZ	23660	84.64	36012	16020	0.27247	C1qa Resi_Mϕ	rep2	#N/A	1 Cbr2+Lyve1+ Resi_Mac
971	P10_Sham_3D_RZ	6910	93.82	12082	5272	0.33706	C1qa Resi_Mϕ	rep2	#N/A	0 C1qa Resi_Mac
972	P10_Sham_7D_IZ	13254	41.2	9546	4312	0.31609	C1qa Resi_Mϕ	rep2	#N/A	0 C1qa Resi_Mac
973	P10_MI_7D_IZ	6329	90.65	9762	4434	0.23929	Cbr2+Lyve1+ Resi_Mϕ	rep2	#N/A	1 Cbr2+Lyve1+ Resi_Mac
974	P10_Sham_3D_RZ	12417	88.45	20172	8946	0.26101	C1qa Resi_Mϕ	rep2	#N/A	1 Cbr2+Lyve1+ Resi_Mac
975	P10_MI_3D_RZ	3932	94.15	6884	3048	0.30643	C1qa Resi_Mϕ	rep2	#N/A	0 C1qa Resi_Mac
976	P10_MI_7D_RZ	18894	93.97	29100	13380	0.10404	C1qa Resi_Mϕ	rep2	#N/A	0 C1qa Resi_Mac
977	P10_Sham_3D_RZ	6013	82.45	8564	3910	0.29028	C1qa Resi_Mϕ	rep2	#N/A	1 Cbr2+Lyve1+ Resi_Mac
978	P10_Sham_3D_IZ	15243	91.08	24462	11202	0.27379	Ccr2+Ly6c+ Mo	rep2	#N/A	2 Ace+Ly6clo Mo
979	P10_MI_3D_IZ	15542	96.06	26142	11932	0.19284	C1qa Resi_Mϕ	rep2	#N/A	0 C1qa Resi_Mac
980	P10_MI_7D_IZ	4710	93.12	7690	3422	0.20427	Il4+ Mϕ	rep2	#N/A	5 Il4+ Mac
981	P10_Sham_3D_BZ	6153	86.64	9310	4226	0.1486	Il4+ Mϕ	rep2	#N/A	5 Il4+ Mac
982	P10_Sham_3D_RZ	24980	75.86	32808	14604	0.11004	C1qa Resi_Mϕ	rep2	#N/A	5 Il4+ Mac
983	P10_MI_7D_RZ	16160	80.64	23034	10220	0.24227	C1qa Resi_Mϕ	rep2	#N/A	1 Cbr2+Lyve1+ Resi_Mac
984	P10_Sham_3D_RZ	16971	94.18	29288	12880	0.30893	S100a9+Ly6c+ IMo	rep2	#N/A	6 S100a9+Ly6c+ IMo
985	P10_Sham_3D_BZ	18682	88.37	30106	13818	0.32298	C1qa Resi_Mϕ	rep2	#N/A	unknown
986	P10_Sham_3D_RZ	8596	79.23	11384	4778	0.2658	C1qa Resi_Mϕ	rep2	#N/A	0 C1qa Resi_Mac
987	P10_Sham_3D_RZ	6342	73.65	8562	3804	0.35988	C1qa Resi_Mϕ	rep2	#N/A	0 C1qa Resi_Mac
988	P10_MI_7D_RZ	25476	96.26	42920	19424	0.20222	C1qa Resi_Mϕ	rep2	#N/A	1 Cbr2+Lyve1+ Resi_Mac
989	P10_MI_3D_RZ	6535	95.1	11386	4948	0.18432	C1qa Resi_Mϕ	rep2	#N/A	0 C1qa Resi_Mac
990	P10_Sham_7D_RZ	15694	37.2	9806	4472	0.18292	C1qa Resi_Mϕ	rep2	#N/A	0 C1qa Resi_Mac
991	P10_MI_3D_IZ	30784	91.92	50448	23028	0.18903	Ccr2+Ly6c+ Mo	rep2	#N/A	3 Ccr2+Ly6c+ Mo
992	P10_Sham_7D_BZ	24648	92.37	42292	18450	0.45691	Ace+Ly6clo Mo	rep2	#N/A	2 Ace+Ly6clo Mo
993	P10_Sham_7D_BZ	24318	95.37	43368	18914	0.39161	S100a9+Ly6c+ IMo	rep2	#N/A	6 S100a9+Ly6c+ IMo
994	P10_Sham_3D_IZ	13988	89.57	22728	10624	0.27155	Ccr2+Ly6c+ Mo	rep2	#N/A	3 Ccr2+Ly6c+ Mo
995	P10_Sham_3D_RZ	9314	65.7	11210	4828	0.28956	C1qa Resi_Mϕ	rep2	#N/A	1 Cbr2+Lyve1+ Resi_Mac
996	P10_MI_7D_IZ	6250	93.15	10020	4472	0.19432	C1qa Resi_Mϕ	rep2	#N/A	0 C1qa Resi_Mac
997	P10_MI_3D_RZ	6357	95.97	11032	5078	0.35486	Cbr2+Lyve1+ Resi_Mϕ	rep2	#N/A	0 C1qa Resi_Mac
998	P10_MI_7D_IZ	11013	94.78	18062	8182	0.25617	C1qa Resi_Mϕ	rep2	#N/A	1 Cbr2+Lyve1+ Resi_Mac
999	P10_Sham_3D_IZ	29362	94.07	51310	23478	0.27093	Ccr2+Ly6c+ Mo	rep2	#N/A	3 Ccr2+Ly6c+ Mo
1000	P10_Sham_3D_BZ	22154	92.94	38054	17222	0.30902	Ccr2+Ly6c+ Mo	rep2	#N/A	unknown
1001	P10_MI_7D_RZ	4899	89.2	7496	3412	0.27902	C1qa Resi_Mϕ	rep2	#N/A	1 Cbr2+Lyve1+ Resi_Mac
1002	P10_MI_3D_IZ	14167	79.92	21270	9150	0.33956	S100a9+Ly6c+ IMo	rep2	#N/A	6 S100a9+Ly6c+ IMo
1003	P10_MI_3D_RZ	29255	95.14	51702	22998	0.34429	Arg1+ IMϕ	rep2	#N/A	4 Arg1+ IMac
1004	P10_Sham_7D_RZ	10529	50.57	9876	4318	0.40736	Cbr2+Lyve1+ Resi_Mϕ	rep2	#N/A	1 Cbr2+Lyve1+ Resi_Mac
1005	P10_Sham_3D_BZ	7375	64.71	8358	3702	0.23501	C1qa Resi_Mϕ	rep2	#N/A	0 C1qa Resi_Mac
1006	P10_Sham_3D_RZ	16151	60.55	17592	7730	0.30052	C1qa Resi_Mϕ	rep2	#N/A	0 C1qa Resi_Mac
1007	P10_MI_3D_BZ	5649	88.92	9120	3936	0.35112	C1qa Resi_Mϕ	rep2	#N/A	0 C1qa Resi_Mac
1008	P10_Sham_3D_RZ	19992	85.01	31362	13620	0.41608	C1qa Resi_Mϕ	rep2	#N/A	0 C1qa Resi_Mac
1009	P10_MI_3D_BZ	20620	96.73	35856	16956	0.21933	Arg1+ IMϕ	rep2	#N/A	4 Arg1+ IMac
1010	P10_Sham_3D_RZ	10620	93.29	17222	7854	0.1547	MHCII+ Mϕ	rep2	#N/A	7 Non-leukocytes
1011	P10_Sham_7D_IZ	15766	90.59	26554	11810	0.42312	C1qa Resi_Mϕ	rep2	#N/A	0 C1qa Resi_Mac
1012	P10_Sham_3D_RZ	26901	58.04	27088	11938	0.16519	Cbr2+Lyve1+ Resi_Mϕ	rep2	#N/A	1 Cbr2+Lyve1+ Resi_Mac
1013	P10_Sham_3D_RZ	36625	70.22	42280	18524	0.18484	C1qa Resi_Mϕ	rep2	#N/A	0 C1qa Resi_Mac
1014	P10_MI_7D_BZ	9451	92.49	15872	7234	0.24274	C1qa Resi_Mϕ	rep2	#N/A	0 C1qa Resi_Mac
1015	P10_MI_3D_IZ	32389	96.22	57124	25838	0.20443	C1qa Resi_Mϕ	rep2	#N/A	0 C1qa Resi_Mac
1016	P10_MI_3D_RZ	7836	95.79	13892	6292	0.29561	C1qa Resi_Mϕ	rep2	#N/A	4 Arg1+ IMac
1017	P10_MI_7D_IZ	11978	69.89	15540	6832	0.23492	MHCII+ Mϕ	rep2	#N/A	8 MHCII+ Mac
1018	P10_Sham_7D_IZ	14997	69.01	18958	8522	0.34968	Cbr2+Lyve1+ Resi_Mϕ	rep2	#N/A	0 C1qa Resi_Mac
1019	P10_MI_3D_IZ	2794	86.01	4352	1976	0.17966	Il4+ Mϕ	rep2	#N/A	5 Il4+ Mac
1020	P10_Sham_3D_BZ	10445	86.18	14816	6476	0.18298	C1qa Resi_Mϕ	rep2	#N/A	0 C1qa Resi_Mac
1021	P10_MI_3D_IZ	41447	59.19	42348	18090	0.15561	C1qa Resi_Mϕ	rep2	#N/A	0 C1qa Resi_Mac
1022	P10_MI_3D_BZ	15058	93.37	25482	11276	0.35571	S100a9+Ly6c+ IMo	rep2	#N/A	6 S100a9+Ly6c+ IMo
1023	P10_MI_3D_RZ	6400	91.69	10924	5006	0.29844	Arg1+ IMϕ	rep2	#N/A	4 Arg1+ IMac
1024	P10_Sham_3D_RZ	12916	70.85	16442	7424	0.3323	Ace+Ly6clo Mo	rep2	#N/A	2 Ace+Ly6clo Mo
1025	P10_MI_7D_BZ	10251	91.53	16626	7568	0.31897	C1qa Resi_Mϕ	rep2	#N/A	0 C1qa Resi_Mac
1026	P10_MI_7D_BZ	6749	91.26	10842	4878	0.31591	Cbr2+Lyve1+ Resi_Mϕ	rep2	#N/A	0 C1qa Resi_Mac
1027	P10_MI_3D_IZ	32722	82.18	47476	21472	0.14228	C1qa Resi_Mϕ	rep2	#N/A	0 C1qa Resi_Mac
1028	P10_Sham_3D_BZ	8176	84.69	11896	5310	0.16328	C1qa Resi_Mϕ	rep2	#N/A	0 C1qa Resi_Mac
1029	P10_Sham_3D_BZ	31819	63.95	33760	14692	0.12721	C1qa Resi_Mϕ	rep2	#N/A	5 Il4+ Mac
1030	P10_Sham_3D_RZ	10485	91.52	17952	8312	0.35611	C1qa Resi_Mϕ	rep2	#N/A	1 Cbr2+Lyve1+ Resi_Mac
1031	P10_MI_7D_IZ	5710	89.67	8666	4078	0.17484	Cbr2+Lyve1+ Resi_Mϕ	rep2	#N/A	1 Cbr2+Lyve1+ Resi_Mac
1032	P10_MI_7D_RZ	6722	95.34	11908	5434	0.37854	C1qa Resi_Mϕ	rep2	#N/A	1 Cbr2+Lyve1+ Resi_Mac
1033	P10_MI_7D_IZ	12645	93.52	20098	9086	0.11699	Arg1+ IMϕ	rep2	#N/A	4 Arg1+ IMac
1034	P10_Sham_7D_BZ	16434	51.36	15216	6600	0.36636	C1qa Resi_Mϕ	rep2	#N/A	1 Cbr2+Lyve1+ Resi_Mac
1035	P10_MI_3D_IZ	14407	94.59	22832	10430	0.15657	C1qa Resi_Mϕ	rep2	#N/A	0 C1qa Resi_Mac
1036	P10_Sham_3D_RZ	10424	89.69	16982	7518	0.34158	C1qa Resi_Mϕ	rep2	#N/A	0 C1qa Resi_Mac
1037	P10_MI_7D_BZ	6400	95.41	10966	5008	0.2524	C1qa Resi_Mϕ	rep2	#N/A	0 C1qa Resi_Mac
1038	P10_Sham_3D_BZ	6559	90.44	10486	4564	0.27016	C1qa Resi_Mϕ	rep2	#N/A	0 C1qa Resi_Mac
1039	P10_Sham_3D_BZ	12280	56.71	11924	5632	0.26367	C1qa Resi_Mϕ	rep2	#N/A	0 C1qa Resi_Mac
1040	P10_MI_3D_BZ	4577	94.49	7900	3830	0.20522	C1qa Resi_Mϕ	rep2	#N/A	0 C1qa Resi_Mac
1041	P10_Sham_3D_BZ	26118	91.28	43956	19424	0.35811	Ace+Ly6clo Mo	rep2	#N/A	2 Ace+Ly6clo Mo
1042	P10_Sham_3D_BZ	33249	87.56	52186	23060	0.28487	Ccr2+Ly6c+ Mo	rep2	#N/A	3 Ccr2+Ly6c+ Mo
1043	P10_MI_7D_BZ	5639	90.64	9264	4214	0.37019	C1qa Resi_Mϕ	rep2	#N/A	0 C1qa Resi_Mac
1044	P10_Sham_3D_BZ	30427	87.92	47544	20102	0.22043	C1qa Resi_Mϕ	rep2	#N/A	0 C1qa Resi_Mac
1045	P10_Sham_7D_BZ	9716	94.62	16840	7184	0.40437	Cbr2+Lyve1+ Resi_Mϕ	rep2	#N/A	1 Cbr2+Lyve1+ Resi_Mac
1046	P10_Sham_7D_IZ	4500	81.07	6614	2976	0.30242	C1qa Resi_Mϕ	rep2	#N/A	0 C1qa Resi_Mac
1047	P10_Sham_7D_BZ	18387	87.62	29074	11624	0.17111	C1qa Resi_Mϕ	rep2	#N/A	0 C1qa Resi_Mac
1048	P10_Sham_7D_BZ	13565	80.61	19316	8522	0.23199	Cbr2+Lyve1+ Resi_Mϕ	rep2	#N/A	1 Cbr2+Lyve1+ Resi_Mac
1049	P10_MI_7D_IZ	5273	93.86	8616	3878	0.24832	C1qa Resi_Mϕ	rep2	#N/A	0 C1qa Resi_Mac
1050	P10_Sham_3D_BZ	5438	85.29	8160	3510	0.20798	C1qa Resi_Mϕ	rep2	#N/A	0 C1qa Resi_Mac
1051	P10_Sham_7D_BZ	33605	93.01	52050	21448	0.17424	C1qa Resi_Mϕ	rep2	#N/A	1 Cbr2+Lyve1+ Resi_Mac
1052	P10_MI_7D_BZ	9816	94.85	17552	7474	0.36139	Cbr2+Lyve1+ Resi_Mϕ	rep2	#N/A	1 Cbr2+Lyve1+ Resi_Mac
1053	P10_MI_3D_RZ	7144	97.33	13070	5514	0.36072	C1qa Resi_Mϕ	rep2	#N/A	1 Cbr2+Lyve1+ Resi_Mac
1054	P10_MI_7D_IZ	20283	96.08	34542	14306	0.17091	Cbr2+Lyve1+ Resi_Mϕ	rep2	#N/A	1 Cbr2+Lyve1+ Resi_Mac
1055	P10_MI_3D_RZ	19128	96.21	34474	15068	0.36315	C1qa Resi_Mϕ	rep2	#N/A	0 C1qa Resi_Mac
1056	P10_MI_7D_BZ	8110	92.16	12726	5772	0.14466	C1qa Resi_Mϕ	rep2	#N/A	0 C1qa Resi_Mac
1057	P10_MI_3D_IZ	11611	93.89	20382	8870	0.3301	C1qa Resi_Mϕ	rep2	#N/A	0 C1qa Resi_Mac
1058	P10_MI_7D_IZ	6327	93.66	10296	4524	0.17065	C1qa Resi_Mϕ	rep2	#N/A	1 Cbr2+Lyve1+ Resi_Mac
1059	P10_MI_3D_RZ	14034	92.58	21928	9356	0.19314	Ccr2+Ly6c+ Mo	rep2	#N/A	3 Ccr2+Ly6c+ Mo
1060	P10_MI_7D_RZ	12447	65.59	14336	6042	0.2764	C1qa Resi_Mϕ	rep2	#N/A	0 C1qa Resi_Mac
1061	P10_Sham_7D_BZ	10841	95.07	19266	8252	0.43674	Ace+Ly6clo Mo	rep2	#N/A	2 Ace+Ly6clo Mo
1062	P10_Sham_3D_RZ	28146	95.19	49952	22262	0.3307	C1qa Resi_Mϕ	rep2	#N/A	0 C1qa Resi_Mac
1063	P10_Sham_3D_BZ	7425	85.63	11696	5120	0.34609	C1qa Resi_Mϕ	rep2	#N/A	0 C1qa Resi_Mac
1064	P10_MI_3D_IZ	8616	83.88	13188	5418	0.36969	C1qa Resi_Mϕ	rep2	#N/A	1 Cbr2+Lyve1+ Resi_Mac
1065	P10_MI_3D_IZ	19974	94.61	33026	13886	0.19984	C1qa Resi_Mϕ	rep2	#N/A	1 Cbr2+Lyve1+ Resi_Mac
1066	P10_MI_3D_RZ	7009	92.18	11924	5180	0.39517	Arg1+ IMϕ	rep2	#N/A	4 Arg1+ IMac
1067	P10_MI_3D_IZ	10245	73.68	13942	5696	0.34779	C1qa Resi_Mϕ	rep2	#N/A	0 C1qa Resi_Mac
1068	P10_Sham_7D_IZ	10471	45.34	8538	3668	0.29362	S100a9+Ly6c+ IMo	rep2	#N/A	6 S100a9+Ly6c+ IMo
1069	P10_Sham_3D_RZ	28726	52.36	27092	11058	0.20682	C1qa Resi_Mϕ	rep2	#N/A	0 C1qa Resi_Mac
1070	P10_Sham_3D_RZ	12770	62.92	14160	5584	0.18696	C1qa Resi_Mϕ	rep2	#N/A	0 C1qa Resi_Mac
1071	P10_MI_3D_BZ	13943	93.29	21670	9018	0.12153	Ace+Ly6clo Mo	rep2	#N/A	2 Ace+Ly6clo Mo
1072	P10_Sham_7D_BZ	10516	94.83	17660	7784	0.26709	Cbr2+Lyve1+ Resi_Mϕ	rep2	#N/A	1 Cbr2+Lyve1+ Resi_Mac
1073	P10_Sham_3D_RZ	14005	52.55	12882	5500	0.19055	C1qa Resi_Mϕ	rep2	#N/A	0 C1qa Resi_Mac
1074	P10_Sham_7D_IZ	9409	93.05	16510	7522	0.24581	Non-leukocytes	rep2	#N/A	7 Non-leukocytes
1075	P10_MI_3D_BZ	13978	96.91	24114	11648	0.27988	S100a9+Ly6c+ IMo	rep2	#N/A	4 Arg1+ IMac
1076	P10_MI_7D_IZ	9637	93.93	16220	7290	0.28299	Arg1+ IMϕ	rep2	#N/A	5 Il4+ Mac
1077	P10_Sham_7D_BZ	17162	68.23	20460	9014	0.35578	C1qa Resi_Mϕ	rep2	#N/A	0 C1qa Resi_Mac
1078	P10_Sham_3D_RZ	8432	92.17	14090	5694	0.35862	C1qa Resi_Mϕ	rep2	#N/A	5 Il4+ Mac
1079	P10_MI_3D_IZ	13806	95.7	21622	9298	0.1239	Ace+Ly6clo Mo	rep2	#N/A	2 Ace+Ly6clo Mo
1080	P10_MI_3D_RZ	8294	96.5	14700	5964	0.34725	Arg1+ IMϕ	rep2	#N/A	4 Arg1+ IMac
1081	P10_MI_7D_BZ	9014	95.4	14854	6184	0.22429	C1qa Resi_Mϕ	rep2	#N/A	1 Cbr2+Lyve1+ Resi_Mac
1082	P10_Sham_3D_IZ	26879	93.56	47192	19706	0.32381	Ccr2+Ly6c+ Mo	rep2	#N/A	3 Ccr2+Ly6c+ Mo
1083	P10_MI_3D_RZ	5859	94.64	9514	3812	0.19963	Ace+Ly6clo Mo	rep2	#N/A	2 Ace+Ly6clo Mo
1084	P10_Sham_3D_RZ	8667	86.52	13342	5438	0.26039	C1qa Resi_Mϕ	rep2	#N/A	1 Cbr2+Lyve1+ Resi_Mac
1085	P10_MI_3D_IZ	32358	87.09	48012	19704	0.16382	Ccr2+Ly6c+ Mo	rep2	#N/A	4 Arg1+ IMac
1086	P10_MI_7D_BZ	5503	94.55	9396	3840	0.43125	C1qa Resi_Mϕ	rep2	#N/A	0 C1qa Resi_Mac
1087	P10_Sham_3D_IZ	15246	68.94	18138	7364	0.19976	Ace+Ly6clo Mo	rep2	#N/A	2 Ace+Ly6clo Mo
1088	P10_Sham_3D_RZ	12793	90.39	21324	9020	0.34013	C1qa Resi_Mϕ	rep2	#N/A	0 C1qa Resi_Mac
1089	P10_Sham_3D_IZ	6161	85.9	9124	4064	0.24779	C1qa Resi_Mϕ	rep2	#N/A	0 C1qa Resi_Mac
1090	P10_MI_3D_RZ	2980	90.81	4774	2046	0.29668	MHCII+ Mϕ	rep2	#N/A	8 MHCII+ Mac
1091	P10_Sham_7D_RZ	7403	74.12	9558	4036	0.2946	C1qa Resi_Mϕ	rep2	#N/A	0 C1qa Resi_Mac
1092	P10_MI_7D_BZ	13835	92.65	23118	10224	0.34194	C1qa Resi_Mϕ	rep2	#N/A	1 Cbr2+Lyve1+ Resi_Mac
1093	P10_MI_3D_RZ	8914	94.29	14900	6788	0.21067	C1qa Resi_Mϕ	rep2	#N/A	5 Il4+ Mac
1094	P10_Sham_7D_IZ	6968	54.06	6626	3090	0.25728	C1qa Resi_Mϕ	rep2	#N/A	1 Cbr2+Lyve1+ Resi_Mac
1095	P10_MI_7D_IZ	20268	93.4	34068	15680	0.25957	Ccr2+Ly6c+ Mo	rep2	#N/A	3 Ccr2+Ly6c+ Mo
1096	P10_Sham_3D_RZ	5081	87.66	8106	3728	0.33557	C1qa Resi_Mϕ	rep2	#N/A	1 Cbr2+Lyve1+ Resi_Mac
1097	P10_MI_7D_BZ	20339	94.86	35040	15858	0.31265	Cbr2+Lyve1+ Resi_Mϕ	rep2	#N/A	1 Cbr2+Lyve1+ Resi_Mac
1098	P10_Sham_3D_RZ	13574	95.34	24288	11404	0.34619	C1qa Resi_Mϕ	rep2	#N/A	0 C1qa Resi_Mac
1099	P10_MI_3D_RZ	3997	79.81	5844	2672	0.39858	C1qa Resi_Mϕ	rep2	#N/A	0 C1qa Resi_Mac
1100	P10_Sham_7D_BZ	14304	93.69	24312	10208	0.26646	Cbr2+Lyve1+ Resi_Mϕ	rep2	#N/A	0 C1qa Resi_Mac
1101	P10_MI_3D_BZ	3420	93.68	5672	2580	0.13837	Non-leukocytes	rep2	#N/A	7 Non-leukocytes
1102	P10_MI_7D_RZ	17527	93.75	30302	13772	0.22553	C1qa Resi_Mϕ	rep2	#N/A	0 C1qa Resi_Mac
1103	P10_Sham_3D_RZ	36948	37.2	23160	9470	0.14372	Cbr2+Lyve1+ Resi_Mϕ	rep2	#N/A	1 Cbr2+Lyve1+ Resi_Mac
1104	P10_Sham_3D_IZ	6386	91.59	10112	4234	0.20099	C1qa Resi_Mϕ	rep2	#N/A	0 C1qa Resi_Mac
1105	P10_Sham_3D_RZ	9491	87.7	14002	5666	0.20244	C1qa Resi_Mϕ	rep2	#N/A	1 Cbr2+Lyve1+ Resi_Mac
1106	P10_Sham_3D_RZ	7720	74.3	10474	4616	0.30134	C1qa Resi_Mϕ	rep2	#N/A	1 Cbr2+Lyve1+ Resi_Mac
1107	P10_Sham_3D_RZ	25120	85.72	38538	15204	0.15845	Ccr2+Ly6c+ Mo	rep2	#N/A	0 C1qa Resi_Mac
1108	P10_MI_7D_BZ	4793	94.01	8038	3724	0.21079	C1qa Resi_Mϕ	rep2	#N/A	1 Cbr2+Lyve1+ Resi_Mac
1109	P10_MI_3D_RZ	26511	88.26	43924	19788	0.32429	Arg1+ IMϕ	rep2	#N/A	4 Arg1+ IMac
1110	P10_MI_7D_BZ	12132	93.18	19512	8874	0.23721	C1qa Resi_Mϕ	rep2	#N/A	7 Non-leukocytes
1111	P10_Sham_3D_IZ	11640	91.06	18282	8398	0.18278	C1qa Resi_Mϕ	rep2	#N/A	0 C1qa Resi_Mac
1112	P10_Sham_3D_BZ	5740	86.57	8578	3734	0.15051	Il4+ Mϕ	rep2	#N/A	5 Il4+ Mac
1113	P10_Sham_3D_RZ	20760	67.33	25174	11196	0.25947	C1qa Resi_Mϕ	rep2	#N/A	0 C1qa Resi_Mac
1114	P10_Sham_3D_IZ	31660	87.94	51290	23152	0.25082	S100a9+Ly6c+ IMo	rep2	#N/A	6 S100a9+Ly6c+ IMo
1115	P10_Sham_3D_RZ	29100	92.48	49220	22172	0.31662	C1qa Resi_Mϕ	rep2	#N/A	0 C1qa Resi_Mac
1116	P10_MI_7D_BZ	4884	95.21	8382	3706	0.27361	C1qa Resi_Mϕ	rep2	#N/A	0 C1qa Resi_Mac
1117	P10_MI_3D_BZ	14425	96.24	23664	10698	0.14891	Arg1+ IMϕ	rep2	#N/A	4 Arg1+ IMac
1118	P10_MI_3D_IZ	18061	52.67	15064	6884	0.1717	C1qa Resi_Mϕ	rep2	#N/A	1 Cbr2+Lyve1+ Resi_Mac
1119	P10_Sham_3D_RZ	21762	88.22	35968	16420	0.44269	C1qa Resi_Mϕ	rep2	#N/A	1 Cbr2+Lyve1+ Resi_Mac
1120	P10_Sham_3D_RZ	13072	51.84	11516	5062	0.31806	C1qa Resi_Mϕ	rep2	#N/A	1 Cbr2+Lyve1+ Resi_Mac
1121	P10_MI_7D_RZ	3909	93.73	6180	2784	0.17134	Il4+ Mϕ	rep2	#N/A	5 Il4+ Mac
1122	P10_Sham_3D_BZ	9439	70.48	11932	5534	0.23871	Il4+ Mϕ	rep2	#N/A	5 Il4+ Mac
1123	P10_MI_7D_BZ	19044	84.52	29480	14010	0.33655	C1qa Resi_Mϕ	rep2	#N/A	1 Cbr2+Lyve1+ Resi_Mac
1124	P10_MI_7D_RZ	27756	93.56	46506	20376	0.31812	Cbr2+Lyve1+ Resi_Mϕ	rep2	#N/A	1 Cbr2+Lyve1+ Resi_Mac
1125	P10_MI_7D_IZ	7656	88	11954	5268	0.23861	C1qa Resi_Mϕ	rep2	#N/A	0 C1qa Resi_Mac
1126	P10_Sham_3D_IZ	12936	75.15	17610	8186	0.26325	Ace+Ly6clo Mo	rep2	#N/A	2 Ace+Ly6clo Mo
1127	P10_Sham_7D_BZ	5104	82.6	7728	3502	0.35694	C1qa Resi_Mϕ	rep2	#N/A	0 C1qa Resi_Mac
1128	P10_MI_3D_BZ	4451	93.44	7232	3340	0.2509	Arg1+ IMϕ	rep2	#N/A	4 Arg1+ IMac
1129	P10_Sham_7D_IZ	14348	88.79	23886	10928	0.36905	Ccr2+Ly6c+ Mo	rep2	#N/A	3 Ccr2+Ly6c+ Mo
1130	P10_Sham_7D_BZ	8500	82.92	12650	5620	0.42349	Cbr2+Lyve1+ Resi_Mϕ	rep2	#N/A	1 Cbr2+Lyve1+ Resi_Mac
1131	P10_Sham_3D_BZ	27652	73.56	36502	15808	0.3564	C1qa Resi_Mϕ	rep2	#N/A	0 C1qa Resi_Mac
1132	P10_MI_3D_BZ	22516	91.34	36508	17060	0.20985	Arg1+ IMϕ	rep2	#N/A	1 Cbr2+Lyve1+ Resi_Mac
1133	P10_Sham_3D_BZ	8082	70.38	9792	4344	0.22192	C1qa Resi_Mϕ	rep2	#N/A	1 Cbr2+Lyve1+ Resi_Mac
1134	P10_MI_7D_BZ	5281	90.34	8674	3912	0.41692	Cbr2+Lyve1+ Resi_Mϕ	rep2	#N/A	0 C1qa Resi_Mac
1135	P10_MI_3D_IZ	25467	96.74	44054	19696	0.15145	C1qa Resi_Mϕ	rep2	#N/A	0 C1qa Resi_Mac
1136	P10_Sham_3D_IZ	9107	92.66	15522	6870	0.28035	Ace+Ly6clo Mo	rep2	#N/A	2 Ace+Ly6clo Mo
1137	P10_Sham_7D_RZ	24282	79.33	35588	15448	0.30917	Ace+Ly6clo Mo	rep2	#N/A	2 Ace+Ly6clo Mo
1138	P10_Sham_3D_IZ	22974	76.11	32044	14334	0.22018	C1qa Resi_Mϕ	rep2	#N/A	0 C1qa Resi_Mac
1139	P10_Sham_7D_RZ	8787	45.74	7568	3350	0.47045	C1qa Resi_Mϕ	rep2	#N/A	1 Cbr2+Lyve1+ Resi_Mac
1140	P10_Sham_3D_RZ	5666	91.72	9408	4288	0.31227	Ace+Ly6clo Mo	rep2	#N/A	2 Ace+Ly6clo Mo
1141	P10_Sham_7D_BZ	18313	95.69	30686	13066	0.13692	C1qa Resi_Mϕ	rep2	#N/A	0 C1qa Resi_Mac
1142	P10_MI_7D_BZ	3967	94.2	6732	2972	0.30552	C1qa Resi_Mϕ	rep2	#N/A	0 C1qa Resi_Mac
1143	P10_MI_7D_RZ	13805	77.81	19380	8386	0.23193	C1qa Resi_Mϕ	rep2	#N/A	1 Cbr2+Lyve1+ Resi_Mac
1144	P10_Sham_3D_BZ	12991	89.69	21336	9418	0.32406	Ccr2+Ly6c+ Mo	rep2	#N/A	3 Ccr2+Ly6c+ Mo
1145	P10_MI_7D_RZ	24213	95.5	42014	17966	0.30663	C1qa Resi_Mϕ	rep2	#N/A	1 Cbr2+Lyve1+ Resi_Mac
1146	P10_MI_3D_IZ	13246	85.8	20310	8976	0.16678	C1qa Resi_Mϕ	rep2	#N/A	4 Arg1+ IMac
1147	P10_Sham_3D_RZ	9297	86.08	13962	6200	0.13984	C1qa Resi_Mϕ	rep2	#N/A	0 C1qa Resi_Mac
1148	P10_Sham_3D_IZ	16033	82.14	22702	9690	0.13086	Il4+ Mϕ	rep2	#N/A	5 Il4+ Mac
1149	P10_Sham_3D_BZ	25397	87.41	41696	18756	0.37951	S100a9+Ly6c+ IMo	rep2	#N/A	3 Ccr2+Ly6c+ Mo
1150	P10_MI_7D_IZ	17976	91.15	27290	11978	0.14769	C1qa Resi_Mϕ	rep2	#N/A	0 C1qa Resi_Mac
1151	P10_MI_7D_RZ	15374	94.11	24372	10356	0.13499	C1qa Resi_Mϕ	rep2	#N/A	0 C1qa Resi_Mac
1152	P10_Sham_7D_RZ	27080	25.04	12402	5428	0.36441	Cbr2+Lyve1+ Resi_Mϕ	rep2	#N/A	1 Cbr2+Lyve1+ Resi_Mac
1153	P10_MI_3D_RZ	6570	92.97	11112	5126	0.19079	Arg1+ IMϕ	rep2	#N/A	4 Arg1+ IMac
1154	P10_MI_7D_IZ	8769	85.43	13092	5740	0.3061	C1qa Resi_Mϕ	rep2	#N/A	0 C1qa Resi_Mac
1155	P10_MI_7D_RZ	11288	85.66	16454	7098	0.23514	C1qa Resi_Mϕ	rep2	#N/A	1 Cbr2+Lyve1+ Resi_Mac
1156	P10_MI_3D_RZ	14043	96.5	25356	11438	0.33354	C1qa Resi_Mϕ	rep2	#N/A	1 Cbr2+Lyve1+ Resi_Mac
1157	P10_MI_3D_IZ	24050	90.78	37936	16496	0.17277	C1qa Resi_Mϕ	rep2	#N/A	1 Cbr2+Lyve1+ Resi_Mac
1158	P10_MI_7D_RZ	9777	89.15	14432	6012	0.17548	C1qa Resi_Mϕ	rep2	#N/A	0 C1qa Resi_Mac
1159	P10_Sham_7D_RZ	33371	89.59	51486	21968	0.10001	C1qa Resi_Mϕ	rep2	#N/A	1 Cbr2+Lyve1+ Resi_Mac
1160	P10_Sham_7D_IZ	9414	90.57	16096	6834	0.43913	C1qa Resi_Mϕ	rep2	#N/A	0 C1qa Resi_Mac
1161	P10_MI_3D_RZ	11258	86.92	17520	7528	0.33967	C1qa Resi_Mϕ	rep2	#N/A	0 C1qa Resi_Mac
1162	P10_MI_7D_IZ	24221	91.73	36852	16036	0.11499	Cbr2+Lyve1+ Resi_Mϕ	rep2	#N/A	1 Cbr2+Lyve1+ Resi_Mac
1163	P10_MI_7D_RZ	19510	89.73	30054	13112	0.14727	C1qa Resi_Mϕ	rep2	#N/A	0 C1qa Resi_Mac
1164	P10_Sham_3D_IZ	15284	83.69	23026	10016	0.26637	C1qa Resi_Mϕ	rep2	#N/A	1 Cbr2+Lyve1+ Resi_Mac
1165	P10_Sham_7D_BZ	5958	84.02	9112	3758	0.33928	C1qa Resi_Mϕ	rep2	#N/A	0 C1qa Resi_Mac
1166	P10_Sham_3D_IZ	17285	84.93	26116	11538	0.24675	Ccr2+Ly6c+ Mo	rep2	#N/A	3 Ccr2+Ly6c+ Mo
1167	P10_Sham_3D_BZ	20167	72.91	25562	10956	0.21678	C1qa Resi_Mϕ	rep2	#N/A	0 C1qa Resi_Mac
1168	P10_Sham_3D_RZ	35842	86.2	56934	24578	0.31601	C1qa Resi_Mϕ	rep2	#N/A	1 Cbr2+Lyve1+ Resi_Mac
1169	P10_MI_3D_RZ	24448	93.93	42374	18210	0.37858	S100a9+Ly6c+ IMo	rep2	#N/A	6 S100a9+Ly6c+ IMo
1170	P10_MI_7D_BZ	7790	92.8	12406	5324	0.25902	Cbr2+Lyve1+ Resi_Mϕ	rep2	#N/A	1 Cbr2+Lyve1+ Resi_Mac
1171	P10_MI_3D_RZ	8700	95.9	14566	6440	0.20901	C1qa Resi_Mϕ	rep2	#N/A	0 C1qa Resi_Mac
1172	P10_MI_3D_IZ	6775	94.72	11622	4770	0.24067	Cbr2+Lyve1+ Resi_Mϕ	rep2	#N/A	1 Cbr2+Lyve1+ Resi_Mac
1173	P10_Sham_3D_IZ	5037	83.28	7346	3014	0.12873	Il4+ Mϕ	rep2	#N/A	5 Il4+ Mac
1174	P10_Sham_7D_RZ	31575	73.83	40006	16288	0.14416	C1qa Resi_Mϕ	rep2	#N/A	0 C1qa Resi_Mac
1175	P10_Sham_3D_BZ	11965	88.49	19282	7618	0.26385	C1qa Resi_Mϕ	rep2	#N/A	1 Cbr2+Lyve1+ Resi_Mac
1176	P10_MI_3D_BZ	13594	92.53	21664	9348	0.2025	Arg1+ IMϕ	rep2	#N/A	4 Arg1+ IMac
1177	P10_Sham_3D_RZ	11076	84.38	15820	6644	0.1481	C1qa Resi_Mϕ	rep2	#N/A	5 Il4+ Mac
1178	P10_Sham_3D_IZ	8278	89.57	13724	5610	0.34135	Ace+Ly6clo Mo	rep2	#N/A	2 Ace+Ly6clo Mo
1179	P10_Sham_3D_IZ	8733	89.04	13170	5530	0.16094	Il4+ Mϕ	rep2	#N/A	5 Il4+ Mac
1180	P10_MI_7D_BZ	5664	93.84	9634	4198	0.3516	C1qa Resi_Mϕ	rep2	#N/A	1 Cbr2+Lyve1+ Resi_Mac
1181	P10_MI_7D_RZ	11660	91.01	18560	8502	0.16255	C1qa Resi_Mϕ	rep2	#N/A	0 C1qa Resi_Mac
1182	P10_Sham_3D_RZ	11526	75.15	15026	6320	0.21804	C1qa Resi_Mϕ	rep2	#N/A	1 Cbr2+Lyve1+ Resi_Mac
1183	P10_MI_7D_BZ	16648	93.03	27498	11850	0.1292	C1qa Resi_Mϕ	rep2	#N/A	1 Cbr2+Lyve1+ Resi_Mac
1184	P10_MI_7D_RZ	19164	91.94	30166	12498	0.2358	C1qa Resi_Mϕ	rep2	#N/A	0 C1qa Resi_Mac
1185	P10_Sham_7D_BZ	42298	45.76	34072	14608	0.19352	Ace+Ly6clo Mo	rep2	#N/A	2 Ace+Ly6clo Mo
1186	P10_MI_3D_RZ	4817	93.61	7944	3372	0.28707	MHCII+ Mϕ	rep2	#N/A	8 MHCII+ Mac
1187	P10_Sham_3D_RZ	8244	90.85	13854	5820	0.40911	C1qa Resi_Mϕ	rep2	#N/A	1 Cbr2+Lyve1+ Resi_Mac
1188	P10_Sham_3D_BZ	20767	77.49	29648	12454	0.33981	C1qa Resi_Mϕ	rep2	#N/A	0 C1qa Resi_Mac
1189	P10_MI_7D_BZ	26547	94.13	45736	19976	0.37305	Cbr2+Lyve1+ Resi_Mϕ	rep2	#N/A	1 Cbr2+Lyve1+ Resi_Mac
1190	P10_MI_3D_IZ	9252	96.12	16060	6784	0.30203	C1qa Resi_Mϕ	rep2	#N/A	0 C1qa Resi_Mac
1191	P10_MI_3D_RZ	10120	93.14	17612	7636	0.32032	Ccr2+Ly6c+ Mo	rep2	#N/A	4 Arg1+ IMac
1192	P10_MI_3D_RZ	8963	79.76	12704	5440	0.3068	Arg1+ IMϕ	rep2	#N/A	4 Arg1+ IMac
1193	P10_MI_7D_BZ	26517	92.73	43798	19156	0.19148	Cbr2+Lyve1+ Resi_Mϕ	rep2	#N/A	1 Cbr2+Lyve1+ Resi_Mac
1194	P10_Sham_3D_RZ	5873	87.42	9592	3980	0.36181	C1qa Resi_Mϕ	rep2	#N/A	0 C1qa Resi_Mac
1195	P10_MI_7D_RZ	9481	89.32	14898	6366	0.183	C1qa Resi_Mϕ	rep2	#N/A	0 C1qa Resi_Mac
1196	P10_MI_7D_BZ	11968	91.79	18800	8186	0.25202	Il4+ Mϕ	rep2	#N/A	5 Il4+ Mac
1197	P10_Sham_3D_BZ	17271	90.03	28504	12340	0.40405	C1qa Resi_Mϕ	rep2	#N/A	1 Cbr2+Lyve1+ Resi_Mac
1198	P10_MI_3D_RZ	10988	95.9	19142	8050	0.27056	C1qa Resi_Mϕ	rep2	#N/A	1 Cbr2+Lyve1+ Resi_Mac
1199	P10_Sham_3D_BZ	25925	89.94	43340	18486	0.32955	Ccr2+Ly6c+ Mo	rep2	#N/A	3 Ccr2+Ly6c+ Mo
1200	P10_Sham_3D_RZ	4294	89.68	7048	2958	0.30527	Cbr2+Lyve1+ Resi_Mϕ	rep2	#N/A	1 Cbr2+Lyve1+ Resi_Mac
1201	P10_Sham_3D_BZ	23562	89.39	38338	16434	0.30072	Ccr2+Ly6c+ Mo	rep2	#N/A	3 Ccr2+Ly6c+ Mo
1202	P10_MI_7D_RZ	12453	96.47	22004	9154	0.37579	C1qa Resi_Mϕ	rep2	#N/A	1 Cbr2+Lyve1+ Resi_Mac
1203	P10_Sham_7D_IZ	18235	93.2	31656	13510	0.41058	Cbr2+Lyve1+ Resi_Mϕ	rep2	#N/A	1 Cbr2+Lyve1+ Resi_Mac
1204	P10_Sham_3D_BZ	46186	44.64	37650	15220	0.32786	Ccr2+Ly6c+ Mo	rep2	#N/A	3 Ccr2+Ly6c+ Mo
1205	P10_Sham_3D_BZ	19222	95.14	34046	13728	0.37857	C1qa Resi_Mϕ	rep2	#N/A	1 Cbr2+Lyve1+ Resi_Mac
1206	P10_Sham_3D_RZ	9600	88.98	15306	6050	0.28066	C1qa Resi_Mϕ	rep2	#N/A	1 Cbr2+Lyve1+ Resi_Mac
1207	P10_Sham_3D_RZ	18003	78.35	24402	9458	0.29552	C1qa Resi_Mϕ	rep2	#N/A	0 C1qa Resi_Mac
1208	P10_MI_3D_BZ	20319	95.31	34632	15680	0.17436	Ccr2+Ly6c+ Mo	rep2	#N/A	5 Il4+ Mac
1209	P10_Sham_3D_IZ	2194	89.74	3458	1524	0.14436	Il4+ Mϕ	rep2	#N/A	5 Il4+ Mac
1210	P10_MI_3D_RZ	5300	94.87	9242	4078	0.36145	C1qa Resi_Mϕ	rep2	#N/A	0 C1qa Resi_Mac
1211	P10_Sham_3D_IZ	15422	85.83	22544	9490	0.1491	Ace+Ly6clo Mo	rep2	#N/A	0 C1qa Resi_Mac
1212	P10_MI_3D_RZ	5898	91.06	9968	4118	0.41258	Ace+Ly6clo Mo	rep2	#N/A	2 Ace+Ly6clo Mo
1213	P10_Sham_3D_BZ	8743	89.93	14716	6238	0.36374	S100a9+Ly6c+ IMo	rep2	#N/A	6 S100a9+Ly6c+ IMo
1214	P10_Sham_3D_BZ	5917	88.88	9416	3982	0.24259	Ace+Ly6clo Mo	rep2	#N/A	2 Ace+Ly6clo Mo
1215	P10_MI_3D_RZ	13272	85.5	20992	9130	0.34162	C1qa Resi_Mϕ	rep2	#N/A	0 C1qa Resi_Mac
1216	P10_Sham_7D_IZ	3421	95.91	6076	2546	0.38256	Il4+ Mϕ	rep2	#N/A	0 C1qa Resi_Mac
1217	P10_MI_7D_BZ	5622	86.87	9036	4006	0.38492	C1qa Resi_Mϕ	rep2	#N/A	0 C1qa Resi_Mac
1218	P10_Sham_3D_IZ	4802	86.01	7548	3246	0.28127	Ace+Ly6clo Mo	rep2	#N/A	2 Ace+Ly6clo Mo
1219	P10_MI_3D_RZ	3604	91.93	5964	2640	0.34735	C1qa Resi_Mϕ	rep2	#N/A	0 C1qa Resi_Mac
1220	P10_Sham_3D_IZ	17785	89.52	28450	12232	0.34966	C1qa Resi_Mϕ	rep2	#N/A	0 C1qa Resi_Mac
1221	P10_Sham_3D_BZ	11568	81.34	16662	6748	0.12833	Il4+ Mϕ	rep2	#N/A	5 Il4+ Mac
1222	P10_MI_3D_RZ	7590	94.58	13336	5754	0.3521	C1qa Resi_Mϕ	rep2	#N/A	1 Cbr2+Lyve1+ Resi_Mac
1223	P10_Sham_7D_BZ	23174	88.69	35204	15000	0.10413	Cbr2+Lyve1+ Resi_Mϕ	rep2	#N/A	1 Cbr2+Lyve1+ Resi_Mac
1224	P10_Sham_3D_IZ	8357	90.68	13154	5844	0.1896	Ccr2+Ly6c+ Mo	rep2	#N/A	2 Ace+Ly6clo Mo
1225	P10_Sham_3D_IZ	31405	90.99	52952	23170	0.32749	Ccr2+Ly6c+ Mo	rep2	#N/A	unknown
1226	P10_MI_7D_BZ	52092	58.72	50638	21528	0.11557	C1qa Resi_Mϕ	rep2	#N/A	1 Cbr2+Lyve1+ Resi_Mac
1227	P10_Sham_3D_BZ	14562	80.74	20006	8534	0.18151	Ccr2+Ly6c+ Mo	rep2	#N/A	unknown
1228	P10_Sham_3D_RZ	10815	81.29	16090	6772	0.35396	C1qa Resi_Mϕ	rep2	#N/A	0 C1qa Resi_Mac
1229	P10_Sham_3D_RZ	8228	76.42	11262	4900	0.34224	C1qa Resi_Mϕ	rep2	#N/A	0 C1qa Resi_Mac
1230	P10_MI_3D_RZ	8992	92.39	15364	6278	0.33116	C1qa Resi_Mϕ	rep2	#N/A	0 C1qa Resi_Mac
1231	P10_Sham_3D_BZ	27158	85.51	42966	18548	0.38053	S100a9+Ly6c+ IMo	rep2	#N/A	6 S100a9+Ly6c+ IMo
1232	P10_MI_7D_BZ	4342	94.54	7208	3164	0.24905	Ace+Ly6clo Mo	rep2	#N/A	0 C1qa Resi_Mac
1233	P10_MI_7D_BZ	7810	92.46	12844	5948	0.31439	C1qa Resi_Mϕ	rep2	#N/A	1 Cbr2+Lyve1+ Resi_Mac
1234	P10_MI_3D_IZ	30093	90.2	48500	21224	0.19558	C1qa Resi_Mϕ	rep2	#N/A	1 Cbr2+Lyve1+ Resi_Mac
1235	P10_MI_3D_RZ	2873	94.81	4736	1910	0.28743	Ace+Ly6clo Mo	rep2	#N/A	2 Ace+Ly6clo Mo
1236	P10_MI_7D_RZ	25017	84.91	34160	14182	0.15548	Cbr2+Lyve1+ Resi_Mϕ	rep2	#N/A	1 Cbr2+Lyve1+ Resi_Mac
1237	P10_MI_3D_RZ	8108	91.96	11788	5020	0.15139	C1qa Resi_Mϕ	rep2	#N/A	1 Cbr2+Lyve1+ Resi_Mac
1238	P10_Sham_3D_BZ	12429	91.54	20354	8340	0.28273	Il4+ Mϕ	rep2	#N/A	1 Cbr2+Lyve1+ Resi_Mac
1239	P10_Sham_3D_BZ	6074	86.78	9130	3760	0.23617	Il4+ Mϕ	rep2	#N/A	5 Il4+ Mac
1240	P10_Sham_7D_BZ	49179	29.46	25498	10686	0.27606	Cbr2+Lyve1+ Resi_Mϕ	rep2	#N/A	1 Cbr2+Lyve1+ Resi_Mac
1241	P10_Sham_3D_BZ	12300	89.23	19874	8428	0.29485	C1qa Resi_Mϕ	rep2	#N/A	0 C1qa Resi_Mac
1242	P10_Sham_7D_BZ	4470	91.88	7554	3082	0.3793	C1qa Resi_Mϕ	rep2	#N/A	0 C1qa Resi_Mac
1243	P10_Sham_7D_RZ	31843	72.05	41734	18248	0.24989	Cbr2+Lyve1+ Resi_Mϕ	rep2	#N/A	1 Cbr2+Lyve1+ Resi_Mac
1244	P10_Sham_3D_BZ	10092	80.72	14658	6442	0.28097	C1qa Resi_Mϕ	rep2	#N/A	0 C1qa Resi_Mac
1245	P10_MI_3D_IZ	9500	92.58	15730	6734	0.14924	C1qa Resi_Mϕ	rep2	#N/A	0 C1qa Resi_Mac
1246	P10_Sham_3D_BZ	27966	85.22	42504	17958	0.24413	Il4+ Mϕ	rep2	#N/A	5 Il4+ Mac
1247	P10_MI_3D_IZ	13266	95.08	23128	9790	0.23596	C1qa Resi_Mϕ	rep2	#N/A	1 Cbr2+Lyve1+ Resi_Mac
1248	P10_MI_3D_RZ	15432	93.57	25992	10774	0.25951	Ace+Ly6clo Mo	rep2	#N/A	2 Ace+Ly6clo Mo
1249	P10_Sham_3D_RZ	14551	93.06	25032	10546	0.40802	C1qa Resi_Mϕ	rep2	#N/A	1 Cbr2+Lyve1+ Resi_Mac
1250	P10_Sham_3D_RZ	29368	94.2	52080	21960	0.32218	C1qa Resi_Mϕ	rep2	#N/A	0 C1qa Resi_Mac
1251	P10_MI_3D_RZ	11079	91.66	18710	8266	0.37273	Arg1+ IMϕ	rep2	#N/A	4 Arg1+ IMac
1252	P10_MI_7D_BZ	6579	93.42	10734	4496	0.18883	C1qa Resi_Mϕ	rep2	#N/A	0 C1qa Resi_Mac
1253	P10_Sham_3D_RZ	21381	84.37	33340	14196	0.37595	C1qa Resi_Mϕ	rep2	#N/A	1 Cbr2+Lyve1+ Resi_Mac
1254	P10_MI_7D_BZ	8662	94.23	14638	6552	0.19444	C1qa Resi_Mϕ	rep2	#N/A	0 C1qa Resi_Mac
1255	P10_MI_3D_RZ	9743	90.05	14742	6062	0.21709	C1qa Resi_Mϕ	rep2	#N/A	0 C1qa Resi_Mac
1256	P10_MI_7D_IZ	8315	76.61	10998	4710	0.20828	Cbr2+Lyve1+ Resi_Mϕ	rep2	#N/A	1 Cbr2+Lyve1+ Resi_Mac
1257	P10_MI_7D_IZ	8266	92.2	13978	5676	0.43834	Ccr2+Ly6c+ Mo	rep2	#N/A	unknown
1258	P10_MI_7D_BZ	8987	91.11	14818	6272	0.44579	Ccr2+Ly6c+ Mo	rep2	#N/A	unknown
1259	P10_Sham_3D_RZ	20053	86.92	31008	12036	0.27684	C1qa Resi_Mϕ	rep2	#N/A	1 Cbr2+Lyve1+ Resi_Mac
1260	P10_MI_7D_RZ	24323	68.22	28388	11096	0.33823	Cbr2+Lyve1+ Resi_Mϕ	rep2	#N/A	1 Cbr2+Lyve1+ Resi_Mac
1261	P10_MI_3D_IZ	10010	93.44	17000	7026	0.42428	C1qa Resi_Mϕ	rep2	#N/A	0 C1qa Resi_Mac
1262	P10_Sham_3D_IZ	5154	88.86	7746	2952	0.1355	Il4+ Mϕ	rep2	#N/A	5 Il4+ Mac
1263	P10_Sham_3D_BZ	5551	81.79	7586	3084	0.14429	Il4+ Mϕ	rep2	#N/A	5 Il4+ Mac
1264	P10_MI_3D_IZ	18098	72.98	24506	9670	0.46991	C1qa Resi_Mϕ	rep2	#N/A	1 Cbr2+Lyve1+ Resi_Mac
1265	P10_MI_3D_BZ	24369	93.02	39990	16848	0.27879	Arg1+ IMϕ	rep2	#N/A	4 Arg1+ IMac
1266	P10_MI_7D_RZ	5822	90.05	9180	3518	0.31552	C1qa Resi_Mϕ	rep2	#N/A	0 C1qa Resi_Mac
1267	P10_Sham_3D_RZ	11359	80.78	17102	6836	0.52326	C1qa Resi_Mϕ	rep2	#N/A	1 Cbr2+Lyve1+ Resi_Mac
1268	P10_Sham_3D_RZ	17830	91.62	29660	12056	0.32731	C1qa Resi_Mϕ	rep2	#N/A	0 C1qa Resi_Mac
1269	P10_MI_3D_IZ	14663	96.84	25626	10776	0.31737	C1qa Resi_Mϕ	rep2	#N/A	1 Cbr2+Lyve1+ Resi_Mac
1270	P10_MI_3D_RZ	12535	91.31	21368	8728	0.49679	C1qa Resi_Mϕ	rep2	#N/A	1 Cbr2+Lyve1+ Resi_Mac
1271	P10_Sham_7D_IZ	11496	92.88	20194	8086	0.60834	C1qa Resi_Mϕ	rep2	#N/A	1 Cbr2+Lyve1+ Resi_Mac
1272	P10_Sham_3D_IZ	6781	78.68	8584	3400	0.11471	Il4+ Mϕ	rep2	#N/A	5 Il4+ Mac
1273	P10_MI_3D_RZ	12023	95.11	21282	8376	0.41213	C1qa Resi_Mϕ	rep2	#N/A	0 C1qa Resi_Mac
1274	P10_MI_3D_RZ	11397	94.6	20030	7928	0.49331	C1qa Resi_Mϕ	rep2	#N/A	1 Cbr2+Lyve1+ Resi_Mac
1275	P10_Sham_3D_IZ	19412	74.18	25028	10278	0.20296	C1qa Resi_Mϕ	rep2	#N/A	0 C1qa Resi_Mac
1276	P10_MI_7D_IZ	10410	89.35	15682	6194	0.14902	Il4+ Mϕ	rep2	#N/A	5 Il4+ Mac
1277	P10_MI_3D_RZ	8039	95.83	14540	5910	0.47902	C1qa Resi_Mϕ	rep2	#N/A	4 Arg1+ IMac
1278	P10_Sham_3D_RZ	12077	89.95	20008	8286	0.50374	C1qa Resi_Mϕ	rep2	#N/A	1 Cbr2+Lyve1+ Resi_Mac
1279	P10_MI_3D_BZ	17309	96.42	29564	12222	0.28261	Arg1+ IMϕ	rep2	#N/A	4 Arg1+ IMac
1280	P10_MI_7D_IZ	11653	92.74	19306	7434	0.36562	Arg1+ IMϕ	rep2	#N/A	4 Arg1+ IMac
1281	P10_MI_7D_RZ	8909	92.14	13420	5262	0.22558	C1qa Resi_Mϕ	rep2	#N/A	1 Cbr2+Lyve1+ Resi_Mac
1282	P10_MI_7D_RZ	5906	65.07	6366	2322	0.18648	Il4+ Mϕ	rep2	#N/A	5 Il4+ Mac
1283	P10_Sham_3D_IZ	25743	88.21	41776	16460	0.4277	S100a9+Ly6c+ IMo	rep2	#N/A	6 S100a9+Ly6c+ IMo
1284	P10_Sham_7D_RZ	16440	42.98	12436	4642	0.25506	C1qa Resi_Mϕ	rep2	#N/A	1 Cbr2+Lyve1+ Resi_Mac
1285	P10_Sham_3D_RZ	35580	63.08	39826	14820	0.17281	Non-leukocytes	rep2	#N/A	7 Non-leukocytes
1286	P10_MI_3D_RZ	7602	96.5	13646	5510	0.39964	Il4+ Mϕ	rep2	#N/A	5 Il4+ Mac
1287	P10_MI_7D_IZ	11484	71.16	13900	5398	0.21953	Il4+ Mϕ	rep2	#N/A	5 Il4+ Mac
1288	P10_MI_7D_RZ	9454	89.16	13942	5302	0.22199	C1qa Resi_Mϕ	rep2	#N/A	0 C1qa Resi_Mac
1289	P10_Sham_3D_BZ	13699	94.09	23738	9330	0.39153	Ccr2+Ly6c+ Mo	rep2	#N/A	unknown
1290	P10_MI_7D_IZ	21681	84.02	30984	11494	0.13999	C1qa Resi_Mϕ	rep2	#N/A	1 Cbr2+Lyve1+ Resi_Mac
1291	P10_MI_7D_IZ	13961	91.43	22112	8616	0.13753	MHCII+ Mϕ	rep2	#N/A	5 Il4+ Mac
1292	P10_Sham_7D_BZ	8663	90.8	13742	5156	0.4102	C1qa Resi_Mϕ	rep2	#N/A	0 C1qa Resi_Mac
1293	P10_MI_3D_RZ	14503	97.08	26418	10320	0.52413	C1qa Resi_Mϕ	rep2	#N/A	1 Cbr2+Lyve1+ Resi_Mac
1294	P10_Sham_3D_IZ	27062	56.15	25462	10058	0.11294	Il4+ Mϕ	rep2	#N/A	5 Il4+ Mac
1295	P10_MI_3D_RZ	16596	97.04	30440	12078	0.49685	C1qa Resi_Mϕ	rep2	#N/A	1 Cbr2+Lyve1+ Resi_Mac
1296	P10_Sham_3D_RZ	7984	67.62	9646	3844	0.2937	C1qa Resi_Mϕ	rep2	#N/A	0 C1qa Resi_Mac
1297	P10_Sham_3D_BZ	9132	79.83	12122	4522	0.1046	Il4+ Mϕ	rep2	#N/A	5 Il4+ Mac
1298	P10_Sham_3D_RZ	28095	47.34	24372	10000	0.4461	Cbr2+Lyve1+ Resi_Mϕ	rep2	#N/A	1 Cbr2+Lyve1+ Resi_Mac
1299	P10_Sham_3D_RZ	12670	80.51	18034	7252	0.50193	C1qa Resi_Mϕ	rep2	#N/A	1 Cbr2+Lyve1+ Resi_Mac
1300	P10_MI_7D_IZ	5591	87.59	8458	3402	0.20341	MHCII+ Mϕ	rep2	#N/A	5 Il4+ Mac
1301	P10_Sham_3D_RZ	19602	66.84	23020	9228	0.30711	C1qa Resi_Mϕ	rep2	#N/A	0 C1qa Resi_Mac
1302	P10_MI_3D_RZ	7271	95.49	12870	5084	0.43961	C1qa Resi_Mϕ	rep2	#N/A	1 Cbr2+Lyve1+ Resi_Mac
1303	P10_MI_7D_RZ	21538	89.6	32210	13240	0.1364	C1qa Resi_Mϕ	rep2	#N/A	0 C1qa Resi_Mac
1304	P10_MI_7D_IZ	10917	91.71	16844	6486	0.15325	C1qa Resi_Mϕ	rep2	#N/A	5 Il4+ Mac
1305	P10_MI_3D_IZ	16333	94.35	25920	10106	0.11191	C1qa Resi_Mϕ	rep2	#N/A	1 Cbr2+Lyve1+ Resi_Mac
1306	P10_Sham_3D_RZ	14527	64.16	15368	5614	0.2362	C1qa Resi_Mϕ	rep2	#N/A	0 C1qa Resi_Mac
1307	P10_MI_7D_RZ	36507	62.06	40726	15958	0.24389	Cbr2+Lyve1+ Resi_Mϕ	rep2	#N/A	1 Cbr2+Lyve1+ Resi_Mac
1308	P10_Sham_3D_BZ	29309	72.23	38306	13920	0.39619	Ace+Ly6clo Mo	rep2	#N/A	2 Ace+Ly6clo Mo
1309	P10_Sham_3D_IZ	18150	88.17	27784	11042	0.29949	C1qa Resi_Mϕ	rep2	#N/A	1 Cbr2+Lyve1+ Resi_Mac
1310	P10_Sham_3D_RZ	15585	66.08	17666	6502	0.23762	C1qa Resi_Mϕ	rep2	#N/A	1 Cbr2+Lyve1+ Resi_Mac
1311	P10_MI_3D_BZ	17453	91.75	28114	11018	0.34879	S100a9+Ly6c+ IMo	rep2	#N/A	6 S100a9+Ly6c+ IMo
1312	P10_MI_3D_BZ	19365	95.57	32720	13518	0.25425	Arg1+ IMϕ	rep2	#N/A	unknown
1313	P10_MI_3D_RZ	9486	94.72	16098	6130	0.49135	C1qa Resi_Mϕ	rep2	#N/A	2 Ace+Ly6clo Mo
1314	P10_Sham_7D_BZ	14623	93.31	25136	9472	0.47677	MHCII+ Mϕ	rep2	#N/A	8 MHCII+ Mac
1315	P10_Sham_3D_RZ	18022	66.55	20424	7826	0.27243	C1qa Resi_Mϕ	rep2	#N/A	0 C1qa Resi_Mac
1316	P10_Sham_3D_RZ	5076	73.64	6824	2756	0.42271	C1qa Resi_Mϕ	rep2	#N/A	0 C1qa Resi_Mac
1317	P10_MI_3D_IZ	10614	94.78	17848	7040	0.33665	C1qa Resi_Mϕ	rep2	#N/A	0 C1qa Resi_Mac
1318	P10_MI_7D_IZ	29560	75.52	39836	15220	0.31965	C1qa Resi_Mϕ	rep2	#N/A	0 C1qa Resi_Mac
1319	P10_Sham_7D_RZ	13390	31.33	7718	2964	0.5054	C1qa Resi_Mϕ	rep2	#N/A	0 C1qa Resi_Mac
1320	P10_MI_7D_BZ	9325	92.24	15224	6282	0.33397	C1qa Resi_Mϕ	rep2	#N/A	0 C1qa Resi_Mac
1321	P10_Sham_3D_IZ	67209	26.12	31174	12266	0.25876	C1qa Resi_Mϕ	rep2	#N/A	0 C1qa Resi_Mac
1322	P10_MI_7D_BZ	6326	94.12	11024	4346	0.55062	C1qa Resi_Mϕ	rep2	#N/A	0 C1qa Resi_Mac
1323	P10_Sham_3D_RZ	9558	90.04	15360	5804	0.42126	C1qa Resi_Mϕ	rep2	#N/A	0 C1qa Resi_Mac
1324	P10_MI_3D_RZ	11798	92.41	18694	7288	0.27346	C1qa Resi_Mϕ	rep2	#N/A	1 Cbr2+Lyve1+ Resi_Mac
1325	P10_MI_3D_IZ	6008	97.12	10484	4270	0.31054	C1qa Resi_Mϕ	rep2	#N/A	1 Cbr2+Lyve1+ Resi_Mac
1326	P10_MI_7D_IZ	10162	87.73	15080	5952	0.18296	C1qa Resi_Mϕ	rep2	#N/A	1 Cbr2+Lyve1+ Resi_Mac
1327	P10_MI_7D_RZ	4177	96.6	7366	2950	0.19695	Il4+ Mϕ	rep2	#N/A	5 Il4+ Mac
1328	P10_MI_3D_BZ	16708	95.09	29566	12660	0.31856	Arg1+ IMϕ	rep2	#N/A	4 Arg1+ IMac
1329	P10_Sham_3D_IZ	30947	72.83	39536	16232	0.25487	C1qa Resi_Mϕ	rep2	#N/A	0 C1qa Resi_Mac
1330	P10_MI_7D_RZ	8947	90.42	14032	5558	0.29129	Cbr2+Lyve1+ Resi_Mϕ	rep2	#N/A	1 Cbr2+Lyve1+ Resi_Mac
1331	P10_MI_3D_IZ	5088	82.15	7882	2994	0.37943	Ace+Ly6clo Mo	rep2	#N/A	1 Cbr2+Lyve1+ Resi_Mac
1332	P10_Sham_3D_BZ	17396	95.48	30284	12146	0.40548	C1qa Resi_Mϕ	rep2	#N/A	1 Cbr2+Lyve1+ Resi_Mac
1333	P10_Sham_3D_RZ	13170	83.76	20992	8232	0.50498	C1qa Resi_Mϕ	rep2	#N/A	0 C1qa Resi_Mac
1334	P10_MI_7D_BZ	13013	80.29	17794	7012	0.36908	C1qa Resi_Mϕ	rep2	#N/A	0 C1qa Resi_Mac
1335	P10_MI_7D_IZ	10933	94.85	18214	7160	0.26802	MHCII+ Mϕ	rep2	#N/A	8 MHCII+ Mac
1336	P10_MI_7D_IZ	15960	90.53	25884	9964	0.33641	Ccr2+Ly6c+ Mo	rep2	#N/A	5 Il4+ Mac
1337	P10_Sham_3D_BZ	46679	53.08	43230	16728	0.23619	Ccr2+Ly6c+ Mo	rep2	#N/A	unknown
1338	P10_Sham_3D_IZ	95125	22.04	35598	13518	0.11636	Il4+ Mϕ	rep2	#N/A	5 Il4+ Mac
1339	P10_MI_3D_IZ	20089	80.45	30016	11098	0.45828	S100a9+Ly6c+ IMo	rep2	#N/A	6 S100a9+Ly6c+ IMo
1340	P10_Sham_3D_BZ	16208	90.38	24102	8906	0.11498	C1qa Resi_Mϕ	rep2	#N/A	0 C1qa Resi_Mac
1341	P10_MI_3D_RZ	16395	91.95	25188	9170	0.19956	C1qa Resi_Mϕ	rep2	#N/A	1 Cbr2+Lyve1+ Resi_Mac
1342	P10_MI_7D_BZ	27143	62.52	28276	10296	0.17735	C1qa Resi_Mϕ	rep2	#N/A	1 Cbr2+Lyve1+ Resi_Mac
1343	P10_MI_7D_BZ	16794	87.83	25172	9330	0.191	C1qa Resi_Mϕ	rep2	#N/A	0 C1qa Resi_Mac
1344	P10_Sham_3D_IZ	9040	83.03	12978	5254	0.1751	Il4+ Mϕ	rep2	#N/A	5 Il4+ Mac
1345	P10_Sham_3D_RZ	25092	84.43	38002	14890	0.38449	S100a9+Ly6c+ IMo	rep2	#N/A	6 S100a9+Ly6c+ IMo
1346	P10_MI_7D_RZ	16813	96.28	27980	11504	0.25287	C1qa Resi_Mϕ	rep2	#N/A	0 C1qa Resi_Mac
1347	P10_Sham_3D_BZ	20912	93.14	35188	13678	0.42433	C1qa Resi_Mϕ	rep2	#N/A	1 Cbr2+Lyve1+ Resi_Mac
1348	P10_Sham_3D_RZ	9205	71.43	11410	4760	0.35021	C1qa Resi_Mϕ	rep2	#N/A	0 C1qa Resi_Mac
1349	P10_MI_3D_IZ	11288	71.47	15014	5970	0.51893	Cbr2+Lyve1+ Resi_Mϕ	rep2	#N/A	1 Cbr2+Lyve1+ Resi_Mac
1350	P10_MI_7D_RZ	5748	70.15	7260	3000	0.40533	C1qa Resi_Mϕ	rep2	#N/A	1 Cbr2+Lyve1+ Resi_Mac
1351	P10_MI_3D_RZ	18273	91.19	30182	12684	0.41509	C1qa Resi_Mϕ	rep2	#N/A	0 C1qa Resi_Mac
1352	P10_Sham_7D_IZ	6322	78.52	8736	3708	0.39159	C1qa Resi_Mϕ	rep2	#N/A	0 C1qa Resi_Mac
1353	P10_Sham_3D_RZ	11063	88.9	17766	6754	0.40021	C1qa Resi_Mϕ	rep2	#N/A	0 C1qa Resi_Mac
1354	P10_Sham_7D_RZ	32314	57.19	31390	13100	0.21511	Ace+Ly6clo Mo	rep2	#N/A	2 Ace+Ly6clo Mo
1355	P10_MI_7D_BZ	13514	94.6	23220	9460	0.29757	Ccr2+Ly6c+ Mo	rep2	#N/A	5 Il4+ Mac
1356	P10_MI_3D_RZ	12643	93.08	21834	8920	0.45191	C1qa Resi_Mϕ	rep2	#N/A	0 C1qa Resi_Mac
1357	P10_MI_7D_RZ	22269	91.92	35174	14004	0.26407	C1qa Resi_Mϕ	rep2	#N/A	0 C1qa Resi_Mac
1358	P10_Sham_3D_BZ	5978	88.99	9336	3644	0.37322	C1qa Resi_Mϕ	rep2	#N/A	0 C1qa Resi_Mac
1359	P10_Sham_3D_IZ	21808	86.52	34662	15074	0.38371	S100a9+Ly6c+ IMo	rep2	#N/A	6 S100a9+Ly6c+ IMo
1360	P10_MI_3D_RZ	9461	92.23	15916	7052	0.44526	Arg1+ IMϕ	rep2	#N/A	4 Arg1+ IMac
1361	P10_Sham_3D_RZ	13351	94.14	23522	9720	0.52356	C1qa Resi_Mϕ	rep2	#N/A	1 Cbr2+Lyve1+ Resi_Mac
1362	P10_Sham_3D_BZ	23975	93.72	38836	16166	0.1333	C1qa Resi_Mϕ	rep2	#N/A	0 C1qa Resi_Mac
1363	P10_Sham_3D_RZ	25243	94.87	41708	16864	0.21632	Cbr2+Lyve1+ Resi_Mϕ	rep2	#N/A	1 Cbr2+Lyve1+ Resi_Mac
1364	P10_MI_3D_BZ	8341	93.62	13410	5326	0.20991	Arg1+ IMϕ	rep2	#N/A	4 Arg1+ IMac
1365	P10_Sham_3D_BZ	19277	84.16	29378	11390	0.44478	Cbr2+Lyve1+ Resi_Mϕ	rep2	#N/A	1 Cbr2+Lyve1+ Resi_Mac
1366	P10_Sham_3D_IZ	8810	86.86	12826	5314	0.17877	C1qa Resi_Mϕ	rep2	#N/A	0 C1qa Resi_Mac
1367	P10_Sham_7D_BZ	26515	86.97	41748	16626	0.3112	Cbr2+Lyve1+ Resi_Mϕ	rep2	#N/A	1 Cbr2+Lyve1+ Resi_Mac
1368	P10_MI_7D_IZ	13037	90.68	20194	7262	0.29978	Cbr2+Lyve1+ Resi_Mϕ	rep2	#N/A	0 C1qa Resi_Mac
1369	P10_Sham_3D_RZ	7429	66.93	8820	3388	0.2863	Non-leukocytes	rep2	#N/A	7 Non-leukocytes
1370	P10_MI_7D_BZ	9059	90.97	14382	5428	0.24963	C1qa Resi_Mϕ	rep2	#N/A	1 Cbr2+Lyve1+ Resi_Mac
1371	P10_MI_7D_RZ	12649	47.7	10434	4626	0.32036	Il4+ Mϕ	rep2	#N/A	1 Cbr2+Lyve1+ Resi_Mac
1372	P10_Sham_3D_BZ	13016	87.44	19586	8454	0.18843	C1qa Resi_Mϕ	rep2	#N/A	0 C1qa Resi_Mac
1373	P10_MI_7D_BZ	8242	81.39	11316	4870	0.2499	C1qa Resi_Mϕ	rep2	#N/A	1 Cbr2+Lyve1+ Resi_Mac
1374	P10_MI_3D_RZ	16610	92.39	27882	10820	0.47689	Ace+Ly6clo Mo	rep2	#N/A	2 Ace+Ly6clo Mo
1375	P10_Sham_3D_BZ	21339	70.05	25892	10262	0.15358	C1qa Resi_Mϕ	rep2	#N/A	1 Cbr2+Lyve1+ Resi_Mac
1376	P10_MI_3D_RZ	7099	91.17	11400	5062	0.3872	Cbr2+Lyve1+ Resi_Mϕ	rep2	#N/A	1 Cbr2+Lyve1+ Resi_Mac
1377	P10_MI_7D_BZ	7567	86.39	11860	5010	0.39421	Cbr2+Lyve1+ Resi_Mϕ	rep2	#N/A	1 Cbr2+Lyve1+ Resi_Mac
1378	P10_MI_3D_BZ	10097	93.41	16864	7302	0.39263	S100a9+Ly6c+ IMo	rep2	#N/A	6 S100a9+Ly6c+ IMo
1379	P10_Sham_3D_RZ	18557	78.29	26468	10868	0.29536	C1qa Resi_Mϕ	rep2	#N/A	0 C1qa Resi_Mac
1380	P10_MI_3D_IZ	19407	96.49	33582	13572	0.27004	C1qa Resi_Mϕ	rep2	#N/A	1 Cbr2+Lyve1+ Resi_Mac
1381	P10_MI_3D_RZ	5232	93.62	9046	3602	0.36979	C1qa Resi_Mϕ	rep2	#N/A	1 Cbr2+Lyve1+ Resi_Mac
1382	P10_MI_7D_RZ	10637	90.65	17184	6662	0.45452	C1qa Resi_Mϕ	rep2	#N/A	0 C1qa Resi_Mac
1383	P10_MI_7D_IZ	22423	92.34	35112	14428	0.10292	C1qa Resi_Mϕ	rep2	#N/A	0 C1qa Resi_Mac
1384	P10_Sham_3D_RZ	14150	95.07	25266	10320	0.43275	Ccr2+Ly6c+ Mo	rep2	#N/A	3 Ccr2+Ly6c+ Mo
1385	P10_Sham_3D_RZ	10683	91.54	17388	7142	0.44063	C1qa Resi_Mϕ	rep2	#N/A	5 Il4+ Mac
1386	P10_Sham_3D_RZ	21323	90.71	36216	14438	0.52486	C1qa Resi_Mϕ	rep2	#N/A	0 C1qa Resi_Mac
1387	P10_MI_3D_RZ	8608	95.64	15414	6498	0.51462	Arg1+ IMϕ	rep2	#N/A	4 Arg1+ IMac
1388	P10_Sham_7D_BZ	18732	94.44	32536	12180	0.51544	C1qa Resi_Mϕ	rep2	#N/A	0 C1qa Resi_Mac
1389	P10_MI_7D_BZ	8123	94.66	13912	5554	0.40565	C1qa Resi_Mϕ	rep2	#N/A	1 Cbr2+Lyve1+ Resi_Mac
1390	P10_Sham_3D_IZ	24967	75.32	31382	12056	0.18107	C1qa Resi_Mϕ	rep2	#N/A	0 C1qa Resi_Mac
1391	P10_Sham_3D_RZ	29745	80.74	44612	17032	0.49213	C1qa Resi_Mϕ	rep2	#N/A	0 C1qa Resi_Mac
1392	P10_Sham_3D_RZ	22889	90.83	37020	14390	0.33676	C1qa Resi_Mϕ	rep2	#N/A	0 C1qa Resi_Mac
1393	P10_MI_7D_BZ	3496	90.85	5796	2374	0.45577	Cbr2+Lyve1+ Resi_Mϕ	rep2	#N/A	1 Cbr2+Lyve1+ Resi_Mac
1394	P10_MI_7D_RZ	19925	93.04	34254	13060	0.47695	Cbr2+Lyve1+ Resi_Mϕ	rep2	#N/A	1 Cbr2+Lyve1+ Resi_Mac
1395	P10_Sham_3D_RZ	13265	94.3	22608	8576	0.382	C1qa Resi_Mϕ	rep2	#N/A	1 Cbr2+Lyve1+ Resi_Mac
1396	P10_Sham_3D_IZ	20613	85.57	31316	12112	0.32142	C1qa Resi_Mϕ	rep2	#N/A	0 C1qa Resi_Mac
1397	P10_MI_3D_RZ	26466	89.58	40308	15346	0.28177	Arg1+ IMϕ	rep2	#N/A	4 Arg1+ IMac
1398	P10_MI_7D_RZ	27091	78.54	36860	14154	0.32634	C1qa Resi_Mϕ	rep2	#N/A	1 Cbr2+Lyve1+ Resi_Mac
1399	P10_MI_3D_BZ	14724	96.11	25852	10774	0.31827	Ccr2+Ly6c+ Mo	rep2	#N/A	4 Arg1+ IMac
1400	P10_Sham_3D_IZ	25208	89.47	41046	16836	0.35602	Il4+ Mϕ	rep2	#N/A	0 C1qa Resi_Mac
1401	P10_Sham_3D_RZ	3800	83.29	5796	2376	0.30892	MHCII+ Mϕ	rep2	#N/A	5 Il4+ Mac
1402	P10_Sham_7D_RZ	34688	20.22	12790	5108	0.49922	C1qa Resi_Mϕ	rep2	#N/A	1 Cbr2+Lyve1+ Resi_Mac
1403	P10_MI_3D_IZ	16761	91.4	28664	11018	0.52124	S100a9+Ly6c+ IMo	rep2	#N/A	6 S100a9+Ly6c+ IMo
1404	P10_MI_7D_BZ	9662	91.38	16122	6228	0.34457	C1qa Resi_Mϕ	rep2	#N/A	1 Cbr2+Lyve1+ Resi_Mac
1405	P10_MI_7D_RZ	27366	69.73	35034	14066	0.40957	C1qa Resi_Mϕ	rep2	#N/A	0 C1qa Resi_Mac
1406	P10_Sham_3D_BZ	19862	92.1	33792	13344	0.38107	Ccr2+Ly6c+ Mo	rep2	#N/A	3 Ccr2+Ly6c+ Mo
1407	P10_MI_7D_IZ	20099	90.4	30372	11916	0.21719	C1qa Resi_Mϕ	rep2	#N/A	1 Cbr2+Lyve1+ Resi_Mac
1408	P10_Sham_3D_BZ	27040	90.54	43740	16136	0.2769	Ace+Ly6clo Mo	rep2	#N/A	2 Ace+Ly6clo Mo
1409	P10_MI_3D_IZ	9115	95.61	16054	6462	0.26168	Arg1+ IMϕ	rep2	#N/A	4 Arg1+ IMac
1410	P10_MI_7D_BZ	4687	93.79	8100	3452	0.49073	C1qa Resi_Mϕ	rep2	#N/A	1 Cbr2+Lyve1+ Resi_Mac
1411	P10_MI_3D_RZ	9679	94.45	16132	6474	0.25687	Cbr2+Lyve1+ Resi_Mϕ	rep2	#N/A	1 Cbr2+Lyve1+ Resi_Mac
1412	P10_MI_7D_BZ	4915	84.13	6908	2786	0.23439	Il4+ Mϕ	rep2	#N/A	5 Il4+ Mac
1413	P10_MI_7D_RZ	22214	82.84	32482	13304	0.32035	C1qa Resi_Mϕ	rep2	#N/A	0 C1qa Resi_Mac
1414	P10_MI_7D_IZ	8447	87.68	13370	5360	0.37108	Arg1+ IMϕ	rep2	#N/A	4 Arg1+ IMac
1415	P10_Sham_3D_RZ	11355	80.7	16540	6810	0.437	C1qa Resi_Mϕ	rep2	#N/A	0 C1qa Resi_Mac
1416	P10_MI_3D_RZ	4856	94.19	8528	3558	0.41372	C1qa Resi_Mϕ	rep2	#N/A	0 C1qa Resi_Mac
1417	P10_Sham_3D_BZ	9188	91.3	15308	6330	0.33065	C1qa Resi_Mϕ	rep2	#N/A	0 C1qa Resi_Mac
1418	P10_MI_3D_RZ	4871	88.63	7730	3162	0.31815	C1qa Resi_Mϕ	rep2	#N/A	0 C1qa Resi_Mac
1419	P10_Sham_7D_BZ	17987	84.91	28892	10930	0.52315	C1qa Resi_Mϕ	rep2	#N/A	1 Cbr2+Lyve1+ Resi_Mac
1420	P10_Sham_3D_IZ	11061	83.42	16564	6858	0.38349	C1qa Resi_Mϕ	rep2	#N/A	1 Cbr2+Lyve1+ Resi_Mac
1421	P10_MI_3D_IZ	22277	81.08	33764	13226	0.3974	C1qa Resi_Mϕ	rep2	#N/A	1 Cbr2+Lyve1+ Resi_Mac
1422	P10_MI_7D_BZ	13714	89.01	20156	8444	0.33906	C1qa Resi_Mϕ	rep2	#N/A	0 C1qa Resi_Mac
1423	P10_MI_3D_BZ	12478	91.53	18996	7740	0.10801	MHCII+ Mϕ	rep2	#N/A	5 Il4+ Mac
1424	P10_MI_3D_RZ	2479	94.39	4074	1552	0.24227	Il4+ Mϕ	rep2	#N/A	5 Il4+ Mac
1425	P10_MI_7D_RZ	12122	95.85	20890	8126	0.42481	C1qa Resi_Mϕ	rep2	#N/A	1 Cbr2+Lyve1+ Resi_Mac
1426	P10_MI_3D_RZ	7300	93.08	12432	5024	0.40287	C1qa Resi_Mϕ	rep2	#N/A	0 C1qa Resi_Mac
1427	P10_MI_3D_BZ	12629	93.63	20166	7960	0.21256	Arg1+ IMϕ	rep2	#N/A	1 Cbr2+Lyve1+ Resi_Mac
1428	P10_Sham_7D_RZ	26697	62.12	31354	12158	0.47968	Ccr2+Ly6c+ Mo	rep2	#N/A	2 Ace+Ly6clo Mo
1429	P10_MI_3D_IZ	8149	71.26	10524	3892	0.39851	C1qa Resi_Mϕ	rep2	#N/A	0 C1qa Resi_Mac
1430	P10_Sham_3D_RZ	24419	81.72	35958	12724	0.37779	Non-leukocytes	rep2	#N/A	7 Non-leukocytes
1431	P10_Sham_7D_RZ	37720	34.74	22086	8570	0.29008	C1qa Resi_Mϕ	rep2	#N/A	0 C1qa Resi_Mac
1432	P10_Sham_3D_BZ	11912	79.91	16558	6232	0.29653	C1qa Resi_Mϕ	rep2	#N/A	0 C1qa Resi_Mac
1433	P10_MI_3D_RZ	18871	96.31	33706	13256	0.4834	C1qa Resi_Mϕ	rep2	#N/A	4 Arg1+ IMac
1434	P10_MI_3D_RZ	8581	95.63	14930	6006	0.43673	C1qa Resi_Mϕ	rep2	#N/A	0 C1qa Resi_Mac
1435	P10_Sham_7D_BZ	12184	89.79	19548	7408	0.33558	C1qa Resi_Mϕ	rep2	#N/A	1 Cbr2+Lyve1+ Resi_Mac
1436	P10_MI_7D_RZ	5773	96.64	9788	3802	0.18832	Il4+ Mϕ	rep2	#N/A	5 Il4+ Mac
1437	P10_MI_7D_BZ	10334	81.54	14250	5600	0.31196	C1qa Resi_Mϕ	rep2	#N/A	0 C1qa Resi_Mac
1438	P10_Sham_3D_RZ	12420	79.87	17494	6678	0.25262	C1qa Resi_Mϕ	rep2	#N/A	1 Cbr2+Lyve1+ Resi_Mac
1439	P10_MI_3D_RZ	9458	93.28	15336	5968	0.25486	Arg1+ IMϕ	rep2	#N/A	4 Arg1+ IMac
1440	P10_Sham_7D_RZ	37747	18.97	12284	4916	0.19345	Il4+ Mϕ	rep2	#N/A	5 Il4+ Mac
1441	P10_Sham_3D_IZ	24544	72.92	31146	12464	0.27303	C1qa Resi_Mϕ	rep2	#N/A	0 C1qa Resi_Mac
1442	P10_MI_7D_RZ	29770	61.69	30784	11638	0.22323	Ace+Ly6clo Mo	rep2	#N/A	2 Ace+Ly6clo Mo
1443	P10_Sham_3D_RZ	33091	67.6	38458	14070	0.27157	C1qa Resi_Mϕ	rep2	#N/A	1 Cbr2+Lyve1+ Resi_Mac
1444	P10_MI_7D_IZ	6321	82.03	8992	3662	0.1491	Il4+ Mϕ	rep2	#N/A	5 Il4+ Mac
1445	P10_MI_3D_IZ	23081	90.33	38726	14548	0.46391	Arg1+ IMϕ	rep2	#N/A	4 Arg1+ IMac
1446	P10_Sham_7D_IZ	6674	76.66	9224	3466	0.38632	C1qa Resi_Mϕ	rep2	#N/A	0 C1qa Resi_Mac
1447	P10_Sham_3D_IZ	6684	93.52	11580	4646	0.46685	Ace+Ly6clo Mo	rep2	#N/A	2 Ace+Ly6clo Mo
1448	P10_Sham_3D_RZ	14159	88.04	22786	9198	0.35029	C1qa Resi_Mϕ	rep2	#N/A	0 C1qa Resi_Mac
1449	P10_Sham_3D_IZ	6466	90.81	10134	4072	0.23428	Il4+ Mϕ	rep2	#N/A	5 Il4+ Mac
1450	P10_MI_3D_RZ	11369	80.69	15846	5904	0.27744	Ace+Ly6clo Mo	rep2	#N/A	2 Ace+Ly6clo Mo
1451	P10_Sham_3D_BZ	20366	83.64	30482	12138	0.37642	C1qa Resi_Mϕ	rep2	#N/A	0 C1qa Resi_Mac
1452	P10_Sham_3D_BZ	25617	63.36	28204	11180	0.27782	C1qa Resi_Mϕ	rep2	#N/A	0 C1qa Resi_Mac
1453	P10_Sham_7D_RZ	55277	31.34	32008	12690	0.57163	Cbr2+Lyve1+ Resi_Mϕ	rep2	#N/A	1 Cbr2+Lyve1+ Resi_Mac
1454	P10_Sham_7D_RZ	40588	5.85	4382	2756	0.49637	C1qa Resi_Mϕ	rep2	#N/A	0 C1qa Resi_Mac
1455	P10_MI_7D_BZ	13939	91	22958	9052	0.42212	C1qa Resi_Mϕ	rep2	#N/A	1 Cbr2+Lyve1+ Resi_Mac
1456	P10_Sham_7D_IZ	12090	93.97	21182	8324	0.42468	C1qa Resi_Mϕ	rep2	#N/A	0 C1qa Resi_Mac
1457	P10_MI_7D_BZ	15719	95.18	27860	10994	0.46807	C1qa Resi_Mϕ	rep2	#N/A	1 Cbr2+Lyve1+ Resi_Mac
1458	P10_MI_3D_IZ	17568	90.49	29320	10906	0.39309	Arg1+ IMϕ	rep2	#N/A	4 Arg1+ IMac
1459	P10_MI_3D_BZ	16000	93.9	28146	11154	0.48395	Arg1+ IMϕ	rep2	#N/A	4 Arg1+ IMac
1460	P10_Sham_3D_RZ	10151	74.2	13482	5098	0.31561	C1qa Resi_Mϕ	rep2	#N/A	0 C1qa Resi_Mac
1461	P10_MI_7D_BZ	13381	93.89	20570	8084	0.2218	C1qa Resi_Mϕ	rep2	#N/A	1 Cbr2+Lyve1+ Resi_Mac
1462	P10_Sham_7D_RZ	44583	52.37	41080	16998	0.30833	C1qa Resi_Mϕ	rep2	#N/A	1 Cbr2+Lyve1+ Resi_Mac
1463	P10_Sham_3D_RZ	16316	38.85	10848	4348	0.33395	C1qa Resi_Mϕ	rep2	#N/A	0 C1qa Resi_Mac
1464	P10_Sham_3D_IZ	17056	54.75	16478	6490	0.251	Ccr2+Ly6c+ Mo	rep2	#N/A	5 Il4+ Mac
1465	P10_Sham_3D_RZ	13756	91.07	22550	8222	0.48188	C1qa Resi_Mϕ	rep2	#N/A	1 Cbr2+Lyve1+ Resi_Mac
1466	P10_Sham_3D_IZ	8096	91.75	13608	4920	0.40102	Ace+Ly6clo Mo	rep2	#N/A	2 Ace+Ly6clo Mo
1467	P10_MI_3D_IZ	6290	96.88	10772	4046	0.23826	MHCII+ Mϕ	rep2	#N/A	8 MHCII+ Mac
1468	P10_Sham_3D_BZ	21760	77.08	28910	10312	0.25126	Cbr2+Lyve1+ Resi_Mϕ	rep2	#N/A	0 C1qa Resi_Mac
1469	P10_Sham_3D_RZ	4866	87.38	7720	3056	0.47611	C1qa Resi_Mϕ	rep2	#N/A	0 C1qa Resi_Mac
1470	P10_Sham_7D_BZ	23778	92.1	40550	15038	0.55958	C1qa Resi_Mϕ	rep2	#N/A	1 Cbr2+Lyve1+ Resi_Mac
1471	P10_MI_3D_RZ	14387	94.72	24900	9444	0.40544	C1qa Resi_Mϕ	rep2	#N/A	0 C1qa Resi_Mac
1472	P10_MI_3D_RZ	4216	94.52	7186	2748	0.45924	C1qa Resi_Mϕ	rep2	#N/A	1 Cbr2+Lyve1+ Resi_Mac
1473	P10_MI_3D_RZ	12806	91.4	21472	8372	0.45819	C1qa Resi_Mϕ	rep2	#N/A	0 C1qa Resi_Mac
1474	P10_MI_3D_RZ	14994	95.54	26096	9908	0.46003	Arg1+ IMϕ	rep2	#N/A	4 Arg1+ IMac
1475	P10_Sham_7D_IZ	4541	93.48	7848	3186	0.57031	Cbr2+Lyve1+ Resi_Mϕ	rep2	#N/A	1 Cbr2+Lyve1+ Resi_Mac
1476	P10_MI_3D_RZ	19665	96.7	32828	12930	0.14934	C1qa Resi_Mϕ	rep2	#N/A	1 Cbr2+Lyve1+ Resi_Mac
1477	P10_Sham_3D_IZ	19564	91.61	31962	12170	0.36196	Ace+Ly6clo Mo	rep2	#N/A	2 Ace+Ly6clo Mo
1478	P10_MI_7D_RZ	6669	87.85	10678	3978	0.31322	C1qa Resi_Mϕ	rep2	#N/A	5 Il4+ Mac
1479	P10_MI_7D_BZ	8255	88.65	13552	5314	0.44035	Cbr2+Lyve1+ Resi_Mϕ	rep2	#N/A	1 Cbr2+Lyve1+ Resi_Mac
1480	P10_Sham_3D_BZ	6935	80.68	9918	4042	0.30752	Ace+Ly6clo Mo	rep2	#N/A	2 Ace+Ly6clo Mo
1481	P10_MI_7D_IZ	11492	83.86	15946	6290	0.17583	C1qa Resi_Mϕ	rep2	#N/A	0 C1qa Resi_Mac
1482	P10_MI_7D_RZ	23452	92.58	36690	14856	0.19494	C1qa Resi_Mϕ	rep2	#N/A	0 C1qa Resi_Mac
1483	P10_Sham_7D_IZ	5375	84.86	8370	3200	0.53563	C1qa Resi_Mϕ	rep2	#N/A	0 C1qa Resi_Mac
1484	P10_MI_7D_RZ	22695	63.13	23918	8776	0.17388	C1qa Resi_Mϕ	rep2	#N/A	1 Cbr2+Lyve1+ Resi_Mac
1485	P10_Sham_3D_BZ	18060	86.33	27198	10178	0.31254	C1qa Resi_Mϕ	rep2	#N/A	1 Cbr2+Lyve1+ Resi_Mac
1486	P10_Sham_3D_BZ	23503	57.34	22642	8084	0.15871	Il4+ Mϕ	rep2	#N/A	5 Il4+ Mac
1487	P10_MI_3D_RZ	6844	91.58	11324	4236	0.29297	C1qa Resi_Mϕ	rep2	#N/A	0 C1qa Resi_Mac
1488	P10_Sham_3D_BZ	16901	84.75	24572	8524	0.14172	C1qa Resi_Mϕ	rep2	#N/A	0 C1qa Resi_Mac
1489	P10_MI_7D_BZ	16439	93.36	26642	9948	0.3657	Cbr2+Lyve1+ Resi_Mϕ	rep2	#N/A	1 Cbr2+Lyve1+ Resi_Mac
1490	P10_Sham_3D_RZ	27031	92.58	43706	16538	0.22971	C1qa Resi_Mϕ	rep2	#N/A	1 Cbr2+Lyve1+ Resi_Mac
1491	P10_MI_7D_IZ	14087	92.98	21824	7950	0.18742	C1qa Resi_Mϕ	rep2	#N/A	0 C1qa Resi_Mac
1492	P10_MI_3D_RZ	8909	94.38	15540	6056	0.5	C1qa Resi_Mϕ	rep2	#N/A	0 C1qa Resi_Mac
1493	P10_Sham_3D_RZ	3204	82.87	4648	1762	0.30704	Il4+ Mϕ	rep2	#N/A	5 Il4+ Mac
1494	P10_MI_7D_RZ	19020	96.71	31346	12116	0.13313	Cbr2+Lyve1+ Resi_Mϕ	rep2	#N/A	1 Cbr2+Lyve1+ Resi_Mac
1495	P10_Sham_7D_RZ	119826	8.35	18350	6916	0.48337	Cbr2+Lyve1+ Resi_Mϕ	rep2	#N/A	1 Cbr2+Lyve1+ Resi_Mac
1496	P10_MI_7D_BZ	5204	88.28	8220	3372	0.40243	C1qa Resi_Mϕ	rep2	#N/A	5 Il4+ Mac
1497	P10_MI_7D_IZ	16254	93.6	25648	9926	0.25882	Cbr2+Lyve1+ Resi_Mϕ	rep2	#N/A	0 C1qa Resi_Mac
1498	P10_Sham_3D_RZ	10041	83.79	14244	5272	0.2352	Ace+Ly6clo Mo	rep2	#N/A	2 Ace+Ly6clo Mo
1499	P10_Sham_3D_RZ	24223	73.8	30554	11158	0.27182	C1qa Resi_Mϕ	rep2	#N/A	1 Cbr2+Lyve1+ Resi_Mac
1500	P10_MI_7D_BZ	5438	87.72	8428	3230	0.37864	C1qa Resi_Mϕ	rep2	#N/A	0 C1qa Resi_Mac
1501	P10_Sham_3D_BZ	22488	87.62	35496	13528	0.40841	Ccr2+Ly6c+ Mo	rep2	#N/A	3 Ccr2+Ly6c+ Mo
1502	P10_Sham_7D_IZ	7460	95.07	13414	5136	0.39252	Il4+ Mϕ	rep2	#N/A	5 Il4+ Mac
1503	P10_MI_3D_RZ	8364	91.01	13270	4996	0.31025	C1qa Resi_Mϕ	rep2	#N/A	0 C1qa Resi_Mac
1504	P10_MI_3D_RZ	8359	93.22	14088	5278	0.5269	S100a9+Ly6c+ IMo	rep2	#N/A	6 S100a9+Ly6c+ IMo
1505	P10_Sham_3D_BZ	28852	73.11	37542	14396	0.37719	C1qa Resi_Mϕ	rep2	#N/A	0 C1qa Resi_Mac
1506	P10_MI_7D_IZ	22531	48	18600	6898	0.25689	C1qa Resi_Mϕ	rep2	#N/A	0 C1qa Resi_Mac
1507	P10_MI_3D_RZ	9796	89.79	16236	6160	0.42273	C1qa Resi_Mϕ	rep2	#N/A	0 C1qa Resi_Mac
1508	P10_Sham_3D_BZ	35959	53.62	33574	12658	0.18921	C1qa Resi_Mϕ	rep2	#N/A	0 C1qa Resi_Mac
1509	P10_MI_7D_BZ	14186	66.41	16072	6120	0.2683	C1qa Resi_Mϕ	rep2	#N/A	1 Cbr2+Lyve1+ Resi_Mac
1510	P10_MI_7D_IZ	11661	95.62	19500	7406	0.38982	C1qa Resi_Mϕ	rep2	#N/A	1 Cbr2+Lyve1+ Resi_Mac
1511	P10_MI_3D_RZ	10664	93.38	18214	7128	0.41162	Cbr2+Lyve1+ Resi_Mϕ	rep2	#N/A	1 Cbr2+Lyve1+ Resi_Mac
1512	P10_MI_3D_IZ	8246	88.6	13168	4994	0.34942	C1qa Resi_Mϕ	rep2	#N/A	0 C1qa Resi_Mac
1513	P10_Sham_3D_BZ	34980	73.69	46774	17200	0.39826	Ccr2+Ly6c+ Mo	rep2	#N/A	3 Ccr2+Ly6c+ Mo
1514	P10_MI_7D_BZ	9205	93.88	15080	5556	0.43287	Ace+Ly6clo Mo	rep2	#N/A	2 Ace+Ly6clo Mo
1515	P10_Sham_3D_RZ	19464	76.13	20906	7514	0.33923	C1qa Resi_Mϕ	rep2	#N/A	0 C1qa Resi_Mac
1516	P10_Sham_3D_IZ	5987	71.84	7076	2764	0.12699	Il4+ Mϕ	rep2	#N/A	5 Il4+ Mac
1517	P10_MI_7D_IZ	19266	91.63	32374	13002	0.45224	C1qa Resi_Mϕ	rep2	#N/A	0 C1qa Resi_Mac
1518	P10_MI_7D_BZ	9241	92.54	14956	6242	0.16453	C1qa Resi_Mϕ	rep2	#N/A	0 C1qa Resi_Mac
1519	P10_MI_7D_RZ	17083	40.52	12654	5270	0.48368	C1qa Resi_Mϕ	rep2	#N/A	0 C1qa Resi_Mac
1520	P10_MI_3D_RZ	21997	96.14	38392	16080	0.38321	C1qa Resi_Mϕ	rep2	#N/A	0 C1qa Resi_Mac
1521	P10_MI_3D_RZ	9323	89.13	13570	5702	0.19379	C1qa Resi_Mϕ	rep2	#N/A	0 C1qa Resi_Mac
1522	P10_Sham_3D_IZ	21532	81.43	31064	12986	0.28639	C1qa Resi_Mϕ	rep2	#N/A	0 C1qa Resi_Mac
1523	P10_Sham_3D_BZ	27675	88.32	43296	17428	0.30434	C1qa Resi_Mϕ	rep2	#N/A	2 Ace+Ly6clo Mo
1524	P10_MI_3D_IZ	9572	67.72	11622	4864	0.38734	C1qa Resi_Mϕ	rep2	#N/A	1 Cbr2+Lyve1+ Resi_Mac
1525	P10_Sham_7D_IZ	21593	94.42	35124	14312	0.26202	Cbr2+Lyve1+ Resi_Mϕ	rep2	#N/A	1 Cbr2+Lyve1+ Resi_Mac
1526	P10_Sham_7D_BZ	11801	77.25	16560	6358	0.51809	C1qa Resi_Mϕ	rep2	#N/A	0 C1qa Resi_Mac
1527	P10_Sham_3D_IZ	14665	85.5	22338	9564	0.36731	C1qa Resi_Mϕ	rep2	#N/A	0 C1qa Resi_Mac
1528	P10_MI_7D_RZ	9653	90.85	14306	5786	0.15676	C1qa Resi_Mϕ	rep2	#N/A	0 C1qa Resi_Mac
1529	P10_Sham_3D_RZ	8728	91.57	14160	6016	0.44199	C1qa Resi_Mϕ	rep2	#N/A	5 Il4+ Mac
1530	P10_Sham_3D_RZ	20561	88.19	32744	13172	0.40002	C1qa Resi_Mϕ	rep2	#N/A	1 Cbr2+Lyve1+ Resi_Mac
1531	P10_MI_7D_BZ	11050	91.48	17910	7306	0.27621	C1qa Resi_Mϕ	rep2	#N/A	0 C1qa Resi_Mac
1532	P10_Sham_3D_RZ	13907	80.54	19982	8266	0.25768	Il4+ Mϕ	rep2	#N/A	5 Il4+ Mac
1533	P10_MI_7D_IZ	18136	93.66	27596	11190	0.14334	C1qa Resi_Mϕ	rep2	#N/A	0 C1qa Resi_Mac
1534	P10_MI_7D_RZ	11961	94.33	18954	7458	0.14025	C1qa Resi_Mϕ	rep2	#N/A	0 C1qa Resi_Mac
1535	P10_Sham_3D_IZ	28854	76.93	39222	15622	0.32403	Ace+Ly6clo Mo	rep2	#N/A	2 Ace+Ly6clo Mo
1536	P10_MI_3D_BZ	16326	91.92	26570	11074	0.25456	Arg1+ IMϕ	rep2	#N/A	4 Arg1+ IMac
1537	P10_Sham_7D_IZ	25899	88	39638	17132	0.20237	Cbr2+Lyve1+ Resi_Mϕ	rep2	#N/A	0 C1qa Resi_Mac
1538	P10_MI_7D_BZ	5875	93.62	9240	3860	0.40881	Cbr2+Lyve1+ Resi_Mϕ	rep2	#N/A	0 C1qa Resi_Mac
1539	P10_Sham_3D_IZ	9478	75.78	12182	5200	0.23308	C1qa Resi_Mϕ	rep2	#N/A	0 C1qa Resi_Mac
1540	P10_Sham_7D_RZ	32293	18.08	10366	4430	0.18397	Il4+ Mϕ	rep2	#N/A	5 Il4+ Mac
1541	P10_Sham_3D_RZ	6224	94.96	10500	4076	0.38027	C1qa Resi_Mϕ	rep2	#N/A	0 C1qa Resi_Mac
1542	P10_Sham_3D_RZ	10591	47.67	9338	3972	0.41062	C1qa Resi_Mϕ	rep2	#N/A	0 C1qa Resi_Mac
1543	P10_MI_3D_RZ	15905	86.13	23382	8984	0.1939	Ace+Ly6clo Mo	rep2	#N/A	2 Ace+Ly6clo Mo
1544	P10_Sham_7D_BZ	13449	89.08	22566	8876	0.60162	C1qa Resi_Mϕ	rep2	#N/A	1 Cbr2+Lyve1+ Resi_Mac
1545	P10_Sham_3D_RZ	15962	71.51	21010	8312	0.41855	C1qa Resi_Mϕ	rep2	#N/A	0 C1qa Resi_Mac
1546	P10_MI_3D_IZ	23920	83.99	36392	14406	0.30564	C1qa Resi_Mϕ	rep2	#N/A	0 C1qa Resi_Mac
1547	P10_Sham_3D_RZ	23083	86.62	37388	14406	0.49257	Cbr2+Lyve1+ Resi_Mϕ	rep2	#N/A	1 Cbr2+Lyve1+ Resi_Mac
1548	P10_MI_7D_BZ	23861	96.98	42890	17282	0.4702	C1qa Resi_Mϕ	rep2	#N/A	0 C1qa Resi_Mac
1549	P10_Sham_3D_RZ	21781	80.35	29466	11018	0.28154	C1qa Resi_Mϕ	rep2	#N/A	1 Cbr2+Lyve1+ Resi_Mac
1550	P10_Sham_3D_BZ	10687	79.05	14780	6130	0.36639	Ace+Ly6clo Mo	rep2	#N/A	2 Ace+Ly6clo Mo
1551	P10_Sham_3D_BZ	32973	61.08	34326	13932	0.17277	MHCII+ Mϕ	rep2	#N/A	8 MHCII+ Mac
1552	P10_MI_7D_BZ	4657	90.36	7590	3056	0.38318	Ace+Ly6clo Mo	rep2	#N/A	5 Il4+ Mac
1553	P10_MI_3D_RZ	11895	93.09	18810	7266	0.188	Il4+ Mϕ	rep2	#N/A	5 Il4+ Mac
1554	P10_Sham_3D_IZ	14136	83.24	20920	8518	0.32649	C1qa Resi_Mϕ	rep2	#N/A	0 C1qa Resi_Mac
1555	P10_Sham_3D_BZ	15960	82.4	23494	9310	0.32127	Ace+Ly6clo Mo	rep2	#N/A	2 Ace+Ly6clo Mo
1556	P10_MI_7D_RZ	11504	84.52	16112	6246	0.14825	C1qa Resi_Mϕ	rep2	#N/A	1 Cbr2+Lyve1+ Resi_Mac
1557	P10_MI_3D_RZ	15252	94.72	27522	10646	0.42269	Ccr2+Ly6c+ Mo	rep2	#N/A	unknown
1558	P10_MI_7D_IZ	12710	94.17	20810	7916	0.23661	C1qa Resi_Mϕ	rep2	#N/A	0 C1qa Resi_Mac
1559	P10_Sham_7D_BZ	12490	68.71	15662	5804	0.45072	C1qa Resi_Mϕ	rep2	#N/A	0 C1qa Resi_Mac
1560	P10_MI_7D_RZ	16586	91.66	28100	10698	0.43634	C1qa Resi_Mϕ	rep2	#N/A	1 Cbr2+Lyve1+ Resi_Mac
1561	P10_MI_7D_BZ	8014	92.81	13636	5766	0.36767	C1qa Resi_Mϕ	rep2	#N/A	0 C1qa Resi_Mac
1562	P10_MI_3D_IZ	8494	96.53	14856	6012	0.28443	C1qa Resi_Mϕ	rep2	#N/A	1 Cbr2+Lyve1+ Resi_Mac
1563	P10_Sham_3D_IZ	36134	43.92	26304	10462	0.12235	Il4+ Mϕ	rep2	#N/A	5 Il4+ Mac
1564	P10_Sham_3D_IZ	21169	90.87	35902	14982	0.54719	Cbr2+Lyve1+ Resi_Mϕ	rep2	#N/A	1 Cbr2+Lyve1+ Resi_Mac
1565	P10_MI_3D_RZ	13487	82.22	20096	8486	0.38275	S100a9+Ly6c+ IMo	rep2	#N/A	6 S100a9+Ly6c+ IMo
1566	P10_Sham_3D_BZ	6149	69.46	7230	2866	0.17551	Il4+ Mϕ	rep2	#N/A	5 Il4+ Mac
1567	P10_MI_7D_BZ	11335	94.66	18740	7702	0.30135	C1qa Resi_Mϕ	rep2	#N/A	1 Cbr2+Lyve1+ Resi_Mac
1568	P10_Sham_3D_RZ	17783	52.41	15850	6394	0.33312	Cbr2+Lyve1+ Resi_Mϕ	rep2	#N/A	1 Cbr2+Lyve1+ Resi_Mac
1569	P10_MI_3D_RZ	17330	95.62	29978	12100	0.42	C1qa Resi_Mϕ	rep2	#N/A	0 C1qa Resi_Mac
1570	P10_MI_7D_BZ	8463	60.11	9268	4022	0.43411	Cbr2+Lyve1+ Resi_Mϕ	rep2	#N/A	1 Cbr2+Lyve1+ Resi_Mac
1571	P10_Sham_3D_IZ	23544	78.07	30630	12508	0.10801	C1qa Resi_Mϕ	rep2	#N/A	0 C1qa Resi_Mac
1572	P10_Sham_7D_BZ	24139	52.56	23448	9110	0.51196	Cbr2+Lyve1+ Resi_Mϕ	rep2	#N/A	0 C1qa Resi_Mac
1573	P10_MI_7D_IZ	8265	92.83	13430	5396	0.30967	C1qa Resi_Mϕ	rep2	#N/A	1 Cbr2+Lyve1+ Resi_Mac
1574	P10_Sham_3D_IZ	16867	79.47	23124	9568	0.16054	Ccr2+Ly6c+ Mo	rep2	#N/A	5 Il4+ Mac
1575	P10_Sham_3D_IZ	20699	84.26	30512	11598	0.11123	C1qa Resi_Mϕ	rep2	#N/A	1 Cbr2+Lyve1+ Resi_Mac
1576	P10_Sham_3D_RZ	10581	79.89	15142	5460	0.35348	C1qa Resi_Mϕ	rep2	#N/A	1 Cbr2+Lyve1+ Resi_Mac
1577	P10_Sham_3D_BZ	25549	75.85	33272	11870	0.24945	C1qa Resi_Mϕ	rep2	#N/A	5 Il4+ Mac
1578	P10_Sham_3D_RZ	26834	48.83	23052	8106	0.20713	Il4+ Mϕ	rep2	#N/A	5 Il4+ Mac
1579	P10_MI_3D_IZ	22991	93.45	39268	14882	0.36695	C1qa Resi_Mϕ	rep2	#N/A	1 Cbr2+Lyve1+ Resi_Mac
1580	P10_MI_7D_BZ	8660	76.06	11444	4494	0.36493	C1qa Resi_Mϕ	rep2	#N/A	0 C1qa Resi_Mac
1581	P10_MI_7D_RZ	20190	63.45	21400	7686	0.19828	C1qa Resi_Mϕ	rep2	#N/A	1 Cbr2+Lyve1+ Resi_Mac
1582	P10_Sham_7D_BZ	14314	74.4	20058	5638	0.71869	Cbr2+Lyve1+ Resi_Mϕ	rep2	#N/A	1 Cbr2+Lyve1+ Resi_Mac
1583	P10_MI_7D_BZ	26111	93.55	45442	13866	0.66573	Cbr2+Lyve1+ Resi_Mϕ	rep2	#N/A	0 C1qa Resi_Mac
1584	P10_Sham_7D_BZ	4106	90.01	6756	1884	0.52707	Il4+ Mϕ	rep2	#N/A	5 Il4+ Mac
1585	P10_Sham_3D_IZ	18922	73.12	24022	7068	0.28848	MHCII+ Mϕ	rep2	#N/A	8 MHCII+ Mac
1586	P10_Sham_3D_BZ	13427	62.53	14766	4216	0.33895	Il4+ Mϕ	rep2	#N/A	5 Il4+ Mac
1587	P10_Sham_3D_RZ	8746	92.25	14716	4140	0.49058	C1qa Resi_Mϕ	rep2	#N/A	1 Cbr2+Lyve1+ Resi_Mac
1588	P10_Sham_7D_IZ	5260	93.67	9414	3036	0.69005	C1qa Resi_Mϕ	rep2	#N/A	0 C1qa Resi_Mac
1589	P10_Sham_3D_RZ	8554	74.82	11734	3250	0.50585	Il4+ Mϕ	rep2	#N/A	5 Il4+ Mac
1590	P10_MI_7D_RZ	9591	92.39	16172	4070	0.62826	Cbr2+Lyve1+ Resi_Mϕ	rep2	#N/A	1 Cbr2+Lyve1+ Resi_Mac
1591	P10_MI_3D_BZ	18007	95.65	30468	7976	0.16412	Non-leukocytes	rep2	#N/A	7 Non-leukocytes
1592	P10_MI_7D_IZ	12411	94.26	20750	4754	0.43732	Ccr2+Ly6c+ Mo	rep2	#N/A	1 Cbr2+Lyve1+ Resi_Mac
1593	P10_Sham_3D_BZ	8843	84.5	13942	3496	0.66276	C1qa Resi_Mϕ	rep2	#N/A	0 C1qa Resi_Mac
1594	P10_MI_7D_BZ	18971	91.94	29394	7260	0.21377	C1qa Resi_Mϕ	rep2	#N/A	0 C1qa Resi_Mac
1595	P10_MI_3D_IZ	24795	96.45	39984	10680	0.15197	Arg1+ IMϕ	rep2	#N/A	4 Arg1+ IMac
1596	P10_MI_3D_BZ	14160	94.85	22970	6542	0.31795	S100a9+Ly6c+ IMo	rep2	#N/A	6 S100a9+Ly6c+ IMo
1597	P10_MI_3D_RZ	19102	95.56	34116	9508	0.64483	C1qa Resi_Mϕ	rep2	#N/A	4 Arg1+ IMac
1598	P10_Sham_7D_RZ	10202	69.94	13572	3620	0.77099	C1qa Resi_Mϕ	rep2	#N/A	0 C1qa Resi_Mac
1599	P10_MI_3D_RZ	4963	94.4	8696	2298	0.67189	C1qa Resi_Mϕ	rep2	#N/A	1 Cbr2+Lyve1+ Resi_Mac
1600	P10_Sham_7D_RZ	26839	86.93	40834	11250	0.38862	C1qa Resi_Mϕ	rep2	#N/A	0 C1qa Resi_Mac
1601	P10_MI_7D_IZ	26124	94.38	45164	12122	0.40406	Cbr2+Lyve1+ Resi_Mϕ	rep2	#N/A	0 C1qa Resi_Mac
1602	P10_MI_3D_RZ	16200	90.02	26900	7062	0.57222	Arg1+ IMϕ	rep2	#N/A	4 Arg1+ IMac
1603	P10_Sham_3D_RZ	18036	91.28	30774	8016	0.68962	C1qa Resi_Mϕ	rep2	#N/A	1 Cbr2+Lyve1+ Resi_Mac
1604	P10_MI_7D_RZ	52570	51.74	45824	11874	0.29114	Cbr2+Lyve1+ Resi_Mϕ	rep2	#N/A	1 Cbr2+Lyve1+ Resi_Mac
1605	P10_Sham_3D_RZ	24024	90.13	40664	11604	0.67511	C1qa Resi_Mϕ	rep2	#N/A	0 C1qa Resi_Mac
1606	P10_Sham_3D_RZ	7557	81.09	11024	3322	0.4997	C1qa Resi_Mϕ	rep2	#N/A	0 C1qa Resi_Mac
1607	P10_MI_3D_BZ	40930	92.25	66614	18816	0.32361	S100a9+Ly6c+ IMo	rep2	#N/A	6 S100a9+Ly6c+ IMo
1608	P10_MI_3D_RZ	17423	96.48	30638	8992	0.50267	C1qa Resi_Mϕ	rep2	#N/A	1 Cbr2+Lyve1+ Resi_Mac
1609	P10_MI_3D_IZ	9406	74.58	12982	3568	0.53559	Ccr2+Ly6c+ Mo	rep2	#N/A	4 Arg1+ IMac
1610	P10_MI_3D_RZ	7264	91.86	11728	3412	0.44695	C1qa Resi_Mϕ	rep2	#N/A	0 C1qa Resi_Mac
1611	P10_Sham_3D_IZ	12331	92.04	20300	6070	0.49654	C1qa Resi_Mϕ	rep2	#N/A	0 C1qa Resi_Mac
1612	P10_Sham_3D_IZ	5913	79.81	8388	2470	0.36073	MHCII+ Mϕ	rep2	#N/A	8 MHCII+ Mac
1613	P10_Sham_3D_RZ	51076	82.13	75186	20536	0.44697	C1qa Resi_Mϕ	rep2	#N/A	1 Cbr2+Lyve1+ Resi_Mac
1614	P10_Sham_7D_IZ	11619	96.56	21150	5744	0.76428	C1qa Resi_Mϕ	rep2	#N/A	1 Cbr2+Lyve1+ Resi_Mac
1615	P10_Sham_7D_RZ	9213	79.37	13158	3566	0.47953	C1qa Resi_Mϕ	rep2	#N/A	0 C1qa Resi_Mac
1616	P10_Sham_7D_RZ	33313	42.92	26858	6904	0.63152	Ccr2+Ly6c+ Mo	rep2	#N/A	8 MHCII+ Mac
1617	P10_MI_7D_BZ	8685	96.83	15616	4264	0.54034	C1qa Resi_Mϕ	rep2	#N/A	0 C1qa Resi_Mac
1618	P10_Sham_3D_BZ	45206	93.8	78194	20076	0.60874	S100a9+Ly6c+ IMo	rep2	#N/A	1 Cbr2+Lyve1+ Resi_Mac
1619	P10_Sham_3D_IZ	19624	82.35	29242	7992	0.47047	C1qa Resi_Mϕ	rep2	#N/A	0 C1qa Resi_Mac
1620	P10_Sham_3D_BZ	47671	65.39	53856	14136	0.34083	C1qa Resi_Mϕ	rep2	#N/A	0 C1qa Resi_Mac
1621	P10_MI_3D_IZ	6732	95.42	12030	3308	0.50998	C1qa Resi_Mϕ	rep2	#N/A	0 C1qa Resi_Mac
1622	P10_Sham_3D_IZ	12300	72.26	15546	4186	0.36192	Ace+Ly6clo Mo	rep2	#N/A	2 Ace+Ly6clo Mo
1623	P10_Sham_7D_IZ	17590	52.25	16668	4492	0.57747	Cbr2+Lyve1+ Resi_Mϕ	rep2	#N/A	1 Cbr2+Lyve1+ Resi_Mac
1624	P10_MI_7D_BZ	58361	70.9	68982	18254	0.34256	C1qa Resi_Mϕ	rep2	#N/A	1 Cbr2+Lyve1+ Resi_Mac
1625	P10_Sham_3D_IZ	115293	14.9	29426	7948	0.30322	C1qa Resi_Mϕ	rep2	#N/A	0 C1qa Resi_Mac
1626	P10_MI_3D_BZ	22498	96.78	40002	10906	0.41729	Ccr2+Ly6c+ Mo	rep2	#N/A	4 Arg1+ IMac
1627	P10_Sham_3D_IZ	17564	81.18	26508	6822	0.545	Ccr2+Ly6c+ Mo	rep2	#N/A	3 Ccr2+Ly6c+ Mo
1628	P10_Sham_7D_BZ	6032	85.11	8620	2066	0.21152	Il4+ Mϕ	rep2	#N/A	5 Il4+ Mac
1629	P10_Sham_3D_BZ	16885	87.84	26710	6730	0.54859	C1qa Resi_Mϕ	rep2	#N/A	0 C1qa Resi_Mac
1630	P10_Sham_3D_IZ	19518	89.74	31492	9112	0.48222	C1qa Resi_Mϕ	rep2	#N/A	0 C1qa Resi_Mac
1631	P10_MI_7D_BZ	5331	94.24	9296	2732	0.63653	Cbr2+Lyve1+ Resi_Mϕ	rep2	#N/A	1 Cbr2+Lyve1+ Resi_Mac
1632	P10_MI_7D_IZ	7159	94.05	11996	3230	0.41115	Il4+ Mϕ	rep2	#N/A	1 Cbr2+Lyve1+ Resi_Mac
1633	P10_Sham_3D_IZ	13544	81.29	19884	5370	0.52868	Ace+Ly6clo Mo	rep2	#N/A	2 Ace+Ly6clo Mo
1634	P10_Sham_3D_BZ	8697	75.87	11580	3176	0.3199	Il4+ Mϕ	rep2	#N/A	5 Il4+ Mac
1635	P10_Sham_3D_RZ	17411	73.62	22226	5944	0.31898	MHCII+ Mϕ	rep2	#N/A	8 MHCII+ Mac
1636	P10_Sham_7D_BZ	11791	86.85	19084	4902	0.64627	C1qa Resi_Mϕ	rep2	#N/A	1 Cbr2+Lyve1+ Resi_Mac
1637	P10_Sham_3D_IZ	17555	86.05	26766	7774	0.38281	MHCII+ Mϕ	rep2	#N/A	8 MHCII+ Mac
1638	P10_Sham_3D_BZ	22375	91.83	38380	11016	0.62273	Ccr2+Ly6c+ Mo	rep2	#N/A	3 Ccr2+Ly6c+ Mo
1639	P10_Sham_7D_IZ	20083	96.14	36388	10084	0.73046	Ace+Ly6clo Mo	rep2	#N/A	2 Ace+Ly6clo Mo
1640	P10_MI_7D_IZ	20974	92.38	35582	10900	0.6222	S100a9+Ly6c+ IMo	rep2	#N/A	6 S100a9+Ly6c+ IMo
1641	P10_Sham_7D_RZ	17605	30.11	9806	3038	0.56024	C1qa Resi_Mϕ	rep2	#N/A	0 C1qa Resi_Mac
1642	P10_MI_7D_RZ	21729	96.48	37218	11982	0.37431	C1qa Resi_Mϕ	rep2	#N/A	0 C1qa Resi_Mac
1643	P10_MI_7D_BZ	8562	96.44	15480	4948	0.50829	C1qa Resi_Mϕ	rep2	#N/A	1 Cbr2+Lyve1+ Resi_Mac
1644	P10_Sham_3D_BZ	4986	67.21	5806	1620	0.25617	Il4+ Mϕ	rep2	#N/A	5 Il4+ Mac
1645	P10_Sham_3D_RZ	8183	84.5	12074	3392	0.46551	C1qa Resi_Mϕ	rep2	#N/A	0 C1qa Resi_Mac
1646	P10_MI_3D_IZ	8734	92.55	14738	4320	0.55903	C1qa Resi_Mϕ	rep2	#N/A	0 C1qa Resi_Mac
1647	P10_MI_7D_RZ	22622	93.47	36074	9834	0.41245	C1qa Resi_Mϕ	rep2	#N/A	unknown
1648	P10_Sham_7D_IZ	11885	90.62	20310	6418	0.65457	Ccr2+Ly6c+ Mo	rep2	#N/A	3 Ccr2+Ly6c+ Mo
1649	P10_Sham_3D_BZ	10733	90.72	17910	5298	0.63458	C1qa Resi_Mϕ	rep2	#N/A	0 C1qa Resi_Mac
1650	P10_MI_7D_RZ	11814	93.63	18368	5734	0.26247	Cbr2+Lyve1+ Resi_Mϕ	rep2	#N/A	1 Cbr2+Lyve1+ Resi_Mac
1651	P10_MI_7D_IZ	5155	90.01	8368	2268	0.4903	Arg1+ IMϕ	rep2	#N/A	4 Arg1+ IMac
1652	P10_Sham_7D_IZ	5499	89.85	9280	2568	0.68964	C1qa Resi_Mϕ	rep2	#N/A	0 C1qa Resi_Mac
1653	P10_Sham_3D_RZ	10177	87.6	15986	4278	0.53553	C1qa Resi_Mϕ	rep2	#N/A	0 C1qa Resi_Mac
1654	P10_MI_3D_IZ	5259	96.96	9496	2412	0.66874	C1qa Resi_Mϕ	rep2	#N/A	1 Cbr2+Lyve1+ Resi_Mac
1655	P10_MI_7D_RZ	11172	94.16	19602	5270	0.63454	Ccr2+Ly6c+ Mo	rep2	#N/A	3 Ccr2+Ly6c+ Mo
1656	P10_MI_3D_BZ	18510	95.26	32968	9356	0.58529	Arg1+ IMϕ	rep2	#N/A	4 Arg1+ IMac
1657	P10_MI_3D_IZ	9670	92.3	16178	5204	0.4166	Arg1+ IMϕ	rep2	#N/A	4 Arg1+ IMac
1658	P10_Sham_7D_IZ	25624	92.51	44356	13774	0.69617	Cbr2+Lyve1+ Resi_Mϕ	rep2	#N/A	1 Cbr2+Lyve1+ Resi_Mac
1659	P10_Sham_3D_IZ	7686	89.4	12628	3812	0.5383	Ace+Ly6clo Mo	rep2	#N/A	2 Ace+Ly6clo Mo
1660	P10_Sham_3D_BZ	7163	95.78	12878	6180	0.65793	Ace+Ly6clo Mo	rep2	#N/A	2 Ace+Ly6clo Mo
1661	P10_Sham_3D_RZ	5226	93.15	9196	4506	0.74811	C1qa Resi_Mϕ	rep2	#N/A	0 C1qa Resi_Mac
1662	P10_MI_3D_RZ	11275	96.09	20532	10204	0.64553	Arg1+ IMϕ	rep2	#N/A	4 Arg1+ IMac
1663	P10_MI_3D_RZ	2104	89.54	3530	1682	0.56302	Arg1+ IMϕ	rep2	#N/A	4 Arg1+ IMac
1664	P10_Sham_3D_BZ	7069	86.69	11312	5788	0.59796	Ccr2+Ly6c+ Mo	rep2	#N/A	3 Ccr2+Ly6c+ Mo
1665	P10_MI_3D_IZ	14524	91.31	23292	11074	0.27723	Il4+ Mϕ	rep2	#N/A	8 MHCII+ Mac
1666	P10_Sham_3D_RZ	10012	96.15	17236	8122	0.38057	C1qa Resi_Mϕ	rep2	#N/A	0 C1qa Resi_Mac
1667	P10_Sham_3D_RZ	13623	39.01	9138	4318	0.38976	C1qa Resi_Mϕ	rep2	#N/A	1 Cbr2+Lyve1+ Resi_Mac
1668	P10_MI_3D_IZ	22220	92.58	37778	11560	0.51427	C1qa Resi_Mϕ	rep2	#N/A	0 C1qa Resi_Mac
1669	P10_Sham_3D_RZ	6448	86.29	10180	3024	0.60152	C1qa Resi_Mϕ	rep2	#N/A	1 Cbr2+Lyve1+ Resi_Mac
1670	P10_Sham_3D_BZ	12174	80.62	17964	5432	0.51546	C1qa Resi_Mϕ	rep2	#N/A	0 C1qa Resi_Mac
1671	P10_Sham_7D_IZ	14282	90.02	23830	7324	0.64528	Ace+Ly6clo Mo	rep2	#N/A	2 Ace+Ly6clo Mo
1672	P10_Sham_3D_BZ	17869	91.82	30626	8160	0.63811	C1qa Resi_Mϕ	rep2	#N/A	1 Cbr2+Lyve1+ Resi_Mac
1673	P10_MI_3D_IZ	9960	95.49	17736	4764	0.43703	Non-leukocytes	rep2	#N/A	7 Non-leukocytes
1674	P10_Sham_3D_RZ	7531	85.02	11982	3318	0.63713	C1qa Resi_Mϕ	rep2	#N/A	1 Cbr2+Lyve1+ Resi_Mac
1675	P10_MI_3D_BZ	34850	95.77	62660	17492	0.63046	Arg1+ IMϕ	rep2	#N/A	2 Ace+Ly6clo Mo
1676	P10_Sham_3D_IZ	13696	63.74	15702	4362	0.45988	Cbr2+Lyve1+ Resi_Mϕ	rep2	#N/A	0 C1qa Resi_Mac
1677	P10_Sham_7D_BZ	11173	80.82	16964	4574	0.71841	C1qa Resi_Mϕ	rep2	#N/A	1 Cbr2+Lyve1+ Resi_Mac
1678	P10_Sham_3D_RZ	37970	84.5	59154	15540	0.61126	C1qa Resi_Mϕ	rep2	#N/A	1 Cbr2+Lyve1+ Resi_Mac
1679	P10_Sham_7D_IZ	6403	93.35	11322	3062	0.72077	Ace+Ly6clo Mo	rep2	#N/A	2 Ace+Ly6clo Mo
1680	P10_Sham_3D_RZ	12178	86.1	19346	5190	0.52351	C1qa Resi_Mϕ	rep2	#N/A	1 Cbr2+Lyve1+ Resi_Mac
1681	P10_MI_7D_IZ	9533	95.53	16544	4452	0.37713	Cbr2+Lyve1+ Resi_Mϕ	rep2	#N/A	1 Cbr2+Lyve1+ Resi_Mac
1682	P10_MI_3D_BZ	19362	95.83	34958	9930	0.64159	Arg1+ IMϕ	rep2	#N/A	4 Arg1+ IMac
1683	P10_MI_7D_RZ	74467	42.73	52482	14640	0.13586	C1qa Resi_Mϕ	rep2	#N/A	0 C1qa Resi_Mac
1684	P10_Sham_7D_RZ	52918	66.34	60910	19268	0.33563	Ccr2+Ly6c+ Mo	rep2	#N/A	3 Ccr2+Ly6c+ Mo
1685	P10_Sham_3D_IZ	13571	88.29	19438	6062	0.22649	Ace+Ly6clo Mo	rep2	#N/A	0 C1qa Resi_Mac
1686	P10_Sham_3D_BZ	12300	89.67	20514	6330	0.58436	Ccr2+Ly6c+ Mo	rep2	#N/A	3 Ccr2+Ly6c+ Mo
1687	P10_MI_7D_BZ	5524	95.24	9600	3100	0.43581	C1qa Resi_Mϕ	rep2	#N/A	1 Cbr2+Lyve1+ Resi_Mac
1688	P10_Sham_7D_RZ	55012	50.75	42556	13464	0.16362	C1qa Resi_Mϕ	rep2	#N/A	1 Cbr2+Lyve1+ Resi_Mac
1689	P10_Sham_7D_RZ	105124	30.98	52176	16550	0.17692	Cbr2+Lyve1+ Resi_Mϕ	rep2	#N/A	1 Cbr2+Lyve1+ Resi_Mac
1690	P10_MI_3D_BZ	11291	92.67	18152	5446	0.33933	Il4+ Mϕ	rep2	#N/A	5 Il4+ Mac
1691	P10_MI_7D_RZ	6751	98.25	12198	3594	0.46884	Cbr2+Lyve1+ Resi_Mϕ	rep2	#N/A	1 Cbr2+Lyve1+ Resi_Mac
1692	P10_MI_3D_IZ	3234	93.75	5528	1536	0.43555	Il4+ Mϕ	rep2	#N/A	5 Il4+ Mac
1693	P10_MI_7D_RZ	3776	94.6	6238	1766	0.47452	Cbr2+Lyve1+ Resi_Mϕ	rep2	#N/A	1 Cbr2+Lyve1+ Resi_Mac
1694	P10_MI_7D_IZ	9295	84.13	13750	3946	0.37126	Ccr2+Ly6c+ Mo	rep2	#N/A	5 Il4+ Mac
1695	P10_Sham_3D_IZ	83771	38.24	55220	16028	0.28332	C1qa Resi_Mϕ	rep2	#N/A	5 Il4+ Mac
1696	P10_MI_7D_IZ	26016	94.48	45050	12614	0.54368	Cbr2+Lyve1+ Resi_Mϕ	rep2	#N/A	0 C1qa Resi_Mac
1697	P10_MI_7D_IZ	3302	91.64	5458	1612	0.29715	Non-leukocytes	rep2	#N/A	7 Non-leukocytes
1698	P10_Sham_3D_IZ	16843	89.04	27208	8094	0.50754	C1qa Resi_Mϕ	rep2	#N/A	1 Cbr2+Lyve1+ Resi_Mac
1699	P10_MI_7D_BZ	15423	95.34	26112	7064	0.33621	Cbr2+Lyve1+ Resi_Mϕ	rep2	#N/A	0 C1qa Resi_Mac
1700	P10_MI_3D_IZ	6779	95.69	12010	3254	0.56392	C1qa Resi_Mϕ	rep2	#N/A	0 C1qa Resi_Mac
1701	P10_Sham_3D_IZ	34729	79.63	46996	12886	0.23436	Non-leukocytes	rep2	#N/A	0 C1qa Resi_Mac
1702	P10_MI_3D_RZ	17694	96.58	31278	8836	0.38094	Cbr2+Lyve1+ Resi_Mϕ	rep2	#N/A	1 Cbr2+Lyve1+ Resi_Mac
1703	P10_MI_7D_IZ	11375	85.94	16790	4520	0.3823	Cbr2+Lyve1+ Resi_Mϕ	rep2	#N/A	1 Cbr2+Lyve1+ Resi_Mac
1704	P10_Sham_7D_IZ	12693	95.61	21830	7074	0.20385	C1qa Resi_Mϕ	rep2	#N/A	0 C1qa Resi_Mac
1705	P10_Sham_7D_RZ	32202	87.49	45726	14776	0.10368	Non-leukocytes	rep2	#N/A	7 Non-leukocytes
1706	P10_Sham_3D_BZ	9709	89.11	15354	4814	0.49169	C1qa Resi_Mϕ	rep2	#N/A	0 C1qa Resi_Mac
1707	P10_Sham_3D_RZ	38902	96.39	67016	20742	0.34572	C1qa Resi_Mϕ	rep2	#N/A	0 C1qa Resi_Mac
1708	P10_Sham_3D_IZ	34877	58.59	35186	9450	0.32963	C1qa Resi_Mϕ	rep2	#N/A	0 C1qa Resi_Mac
1709	P10_Sham_3D_BZ	29659	94.33	49240	13542	0.38569	C1qa Resi_Mϕ	rep2	#N/A	0 C1qa Resi_Mac
1710	P10_Sham_3D_BZ	22366	86.66	33732	8624	0.3045	C1qa Resi_Mϕ	rep2	#N/A	0 C1qa Resi_Mac
1711	P10_Sham_7D_IZ	41888	27.68	21296	5934	0.591	Ace+Ly6clo Mo	rep2	#N/A	2 Ace+Ly6clo Mo
1712	P10_MI_7D_RZ	39541	95.06	69120	19218	0.47674	C1qa Resi_Mϕ	rep2	#N/A	0 C1qa Resi_Mac
1713	P10_Sham_3D_BZ	6956	85.72	10896	2834	0.60162	C1qa Resi_Mϕ	rep2	#N/A	1 Cbr2+Lyve1+ Resi_Mac
1714	P10_MI_7D_IZ	4545	84.09	6870	1582	0.48673	Ace+Ly6clo Mo	rep2	#N/A	2 Ace+Ly6clo Mo
1715	P10_MI_3D_RZ	5634	94.55	10080	2516	0.69316	Ace+Ly6clo Mo	rep2	#N/A	2 Ace+Ly6clo Mo
1716	P10_Sham_3D_RZ	19163	93.61	33684	8236	0.64048	Cbr2+Lyve1+ Resi_Mϕ	rep2	#N/A	1 Cbr2+Lyve1+ Resi_Mac
1717	P10_MI_7D_RZ	20666	92.95	31352	7918	0.17883	C1qa Resi_Mϕ	rep2	#N/A	0 C1qa Resi_Mac
1718	P10_Sham_7D_RZ	48063	31.01	26970	6822	0.38332	Cbr2+Lyve1+ Resi_Mϕ	rep2	#N/A	1 Cbr2+Lyve1+ Resi_Mac
1719	P10_MI_3D_RZ	9686	94.1	15388	3696	0.32927	Cbr2+Lyve1+ Resi_Mϕ	rep2	#N/A	1 Cbr2+Lyve1+ Resi_Mac
1720	P10_MI_7D_IZ	13018	91.45	21568	5542	0.48755	Il4+ Mϕ	rep2	#N/A	5 Il4+ Mac
1721	P10_Sham_3D_RZ	21008	95.83	35842	9186	0.30938	C1qa Resi_Mϕ	rep2	#N/A	0 C1qa Resi_Mac
1722	P10_MI_7D_BZ	6263	94.81	10628	2932	0.59175	C1qa Resi_Mϕ	rep2	#N/A	0 C1qa Resi_Mac
1723	P10_Sham_3D_BZ	17219	83.9	26334	6974	0.53857	C1qa Resi_Mϕ	rep2	#N/A	0 C1qa Resi_Mac
1724	P10_Sham_3D_RZ	5543	85.06	8262	2042	0.32174	MHCII+ Mϕ	rep2	#N/A	8 MHCII+ Mac
1725	P10_Sham_3D_IZ	45574	83.88	68722	17370	0.42832	Ccr2+Ly6c+ Mo	rep2	#N/A	2 Ace+Ly6clo Mo
1726	P10_Sham_3D_BZ	24891	68.41	29328	7464	0.35852	C1qa Resi_Mϕ	rep2	#N/A	0 C1qa Resi_Mac
1727	P10_MI_3D_RZ	10039	95.89	17960	4794	0.68523	Arg1+ IMϕ	rep2	#N/A	0 C1qa Resi_Mac
1728	P10_Sham_7D_IZ	12451	44.7	9312	2494	0.32117	Ace+Ly6clo Mo	rep2	#N/A	2 Ace+Ly6clo Mo
1729	P10_Sham_3D_RZ	13294	90.18	22292	6122	0.54459	C1qa Resi_Mϕ	rep2	#N/A	0 C1qa Resi_Mac
1730	P10_Sham_3D_RZ	11111	90.31	17716	4704	0.41305	Cbr2+Lyve1+ Resi_Mϕ	rep2	#N/A	1 Cbr2+Lyve1+ Resi_Mac
1731	P10_Sham_7D_BZ	4986	92.86	8320	2144	0.4389	Il4+ Mϕ	rep2	#N/A	5 Il4+ Mac
1732	P10_Sham_3D_IZ	13154	72.5	16996	4570	0.45492	Cbr2+Lyve1+ Resi_Mϕ	rep2	#N/A	1 Cbr2+Lyve1+ Resi_Mac
1733	P10_Sham_7D_RZ	123168	32.26	68452	17688	0.31705	C1qa Resi_Mϕ	rep2	#N/A	0 C1qa Resi_Mac
1734	P10_Sham_3D_RZ	21358	83.18	32152	7618	0.46088	C1qa Resi_Mϕ	rep2	#N/A	0 C1qa Resi_Mac
1735	P10_MI_7D_BZ	10910	94.92	19098	4986	0.62174	C1qa Resi_Mϕ	rep2	#N/A	0 C1qa Resi_Mac
1736	P10_Sham_3D_BZ	16765	90.9	28328	8444	0.58894	Ccr2+Ly6c+ Mo	rep2	#N/A	3 Ccr2+Ly6c+ Mo
1737	P10_MI_7D_RZ	26619	94.78	42752	12714	0.26711	S100a9+Ly6c+ IMo	rep2	#N/A	6 S100a9+Ly6c+ IMo
1738	P10_Sham_7D_IZ	8037	94.51	14404	4316	0.7266	Cbr2+Lyve1+ Resi_Mϕ	rep2	#N/A	1 Cbr2+Lyve1+ Resi_Mac
1739	P10_MI_7D_BZ	14392	94.06	23976	7034	0.47683	C1qa Resi_Mϕ	rep2	#N/A	0 C1qa Resi_Mac
1740	P10_Sham_3D_BZ	19346	67.56	23888	6968	0.60763	C1qa Resi_Mϕ	rep2	#N/A	0 C1qa Resi_Mac
1741	P10_Sham_3D_IZ	45668	50.54	42024	12554	0.51043	Ace+Ly6clo Mo	rep2	#N/A	2 Ace+Ly6clo Mo
1742	P10_Sham_3D_BZ	9366	80.89	13562	3852	0.48858	C1qa Resi_Mϕ	rep2	#N/A	0 C1qa Resi_Mac
1743	P10_MI_3D_BZ	36726	94.96	58452	19368	0.24293	S100a9+Ly6c+ IMo	rep2	#N/A	6 S100a9+Ly6c+ IMo
1744	P10_MI_3D_BZ	3544	92.83	5848	1840	0.40163	Il4+ Mϕ	rep2	#N/A	5 Il4+ Mac
1745	P10_MI_7D_IZ	5286	91.37	8312	2586	0.26489	Il4+ Mϕ	rep2	#N/A	5 Il4+ Mac
1746	P10_Sham_3D_RZ	19006	71.02	21524	6430	0.2297	C1qa Resi_Mϕ	rep2	#N/A	5 Il4+ Mac
1747	P10_MI_3D_RZ	8587	96.06	15680	5196	0.74769	C1qa Resi_Mϕ	rep2	#N/A	1 Cbr2+Lyve1+ Resi_Mac
1748	P10_Sham_7D_RZ	89674	14.96	22096	7064	0.24717	C1qa Resi_Mϕ	rep2	#N/A	1 Cbr2+Lyve1+ Resi_Mac
1749	P10_Sham_3D_IZ	19671	25.25	8278	2642	0.15632	Il4+ Mϕ	rep2	#N/A	5 Il4+ Mac
1750	P10_MI_3D_IZ	7536	87.33	11682	4666	0.36327	C1qa Resi_Mϕ	rep2	#N/A	0 C1qa Resi_Mac
1751	P10_MI_3D_BZ	4582	91.07	7132	2942	0.35384	Arg1+ IMϕ	rep2	#N/A	4 Arg1+ IMac
1752	P10_Sham_7D_IZ	9969	92.2	17290	7252	0.68919	C1qa Resi_Mϕ	rep2	#N/A	1 Cbr2+Lyve1+ Resi_Mac
1753	P10_MI_3D_IZ	38519	91.66	64468	19826	0.39322	S100a9+Ly6c+ IMo	rep2	#N/A	6 S100a9+Ly6c+ IMo
1754	P10_Sham_3D_BZ	6344	68.38	7458	2178	0.33976	Il4+ Mϕ	rep2	#N/A	5 Il4+ Mac
1755	P10_Sham_3D_RZ	13762	76.9	19002	5528	0.55192	C1qa Resi_Mϕ	rep2	#N/A	1 Cbr2+Lyve1+ Resi_Mac
1756	P10_Sham_7D_IZ	5163	53.9	5080	1930	0.51762	Cbr2+Lyve1+ Resi_Mϕ	rep2	#N/A	1 Cbr2+Lyve1+ Resi_Mac
1757	P10_MI_7D_BZ	5684	95.29	10252	4044	0.74382	C1qa Resi_Mϕ	rep2	#N/A	0 C1qa Resi_Mac
1758	P10_MI_7D_IZ	3065	93.44	5110	2062	0.4806	Ace+Ly6clo Mo	rep2	#N/A	2 Ace+Ly6clo Mo
1759	P10_MI_3D_IZ	10462	96.09	18494	7362	0.46088	Ccr2+Ly6c+ Mo	rep2	#N/A	4 Arg1+ IMac
1760	P10_MI_7D_RZ	21616	94.75	34528	14536	0.16738	Cbr2+Lyve1+ Resi_Mϕ	rep2	#N/A	1 Cbr2+Lyve1+ Resi_Mac
1761	P10_Sham_3D_IZ	4341	81.48	6522	2668	0.53673	C1qa Resi_Mϕ	rep2	#N/A	0 C1qa Resi_Mac
1762	P10_Sham_3D_RZ	6415	85.8	10220	3716	0.63751	C1qa Resi_Mϕ	rep2	#N/A	0 C1qa Resi_Mac
1763	P10_MI_3D_IZ	5022	92.51	8818	3042	0.69264	C1qa Resi_Mϕ	rep2	#N/A	0 C1qa Resi_Mac
1764	P10_MI_7D_RZ	5455	92.37	9112	3300	0.62758	Cbr2+Lyve1+ Resi_Mϕ	rep2	#N/A	1 Cbr2+Lyve1+ Resi_Mac
1765	P10_Sham_3D_RZ	3896	90.71	6402	2320	0.70259	C1qa Resi_Mϕ	rep2	#N/A	1 Cbr2+Lyve1+ Resi_Mac
1766	P10_Sham_7D_BZ	5787	82.72	8312	2996	0.51969	Cbr2+Lyve1+ Resi_Mϕ	rep2	#N/A	0 C1qa Resi_Mac
1767	P10_Sham_3D_RZ	6175	92.68	10516	2746	0.59359	C1qa Resi_Mϕ	rep2	#N/A	0 C1qa Resi_Mac
1768	P10_MI_7D_BZ	6888	93.58	11736	3418	0.56934	Il4+ Mϕ	rep2	#N/A	5 Il4+ Mac
1769	P10_MI_3D_RZ	10449	94.02	18210	5056	0.58584	Non-leukocytes	rep2	#N/A	7 Non-leukocytes
1770	P10_Sham_3D_IZ	23072	89.28	37134	10550	0.37697	Ace+Ly6clo Mo	rep2	#N/A	2 Ace+Ly6clo Mo
1771	P10_MI_7D_RZ	17427	94.76	30012	8898	0.44662	C1qa Resi_Mϕ	rep2	#N/A	0 C1qa Resi_Mac
1772	P10_Sham_3D_BZ	9582	87.22	14656	4402	0.44707	Ccr2+Ly6c+ Mo	rep2	#N/A	3 Ccr2+Ly6c+ Mo
1773	P10_Sham_3D_BZ	30201	84.33	45642	13282	0.46597	C1qa Resi_Mϕ	rep2	#N/A	1 Cbr2+Lyve1+ Resi_Mac
1774	P10_MI_3D_IZ	7347	92.27	11510	3546	0.26706	Ace+Ly6clo Mo	rep2	#N/A	2 Ace+Ly6clo Mo
1775	P10_Sham_3D_IZ	9647	74.43	11886	3478	0.13916	Il4+ Mϕ	rep2	#N/A	5 Il4+ Mac
1776	P10_MI_7D_RZ	21359	94.84	36430	10280	0.41732	C1qa Resi_Mϕ	rep2	#N/A	1 Cbr2+Lyve1+ Resi_Mac
1777	P10_Sham_7D_RZ	54885	54.39	53614	15478	0.40528	Ccr2+Ly6c+ Mo	rep2	#N/A	3 Ccr2+Ly6c+ Mo
1778	P10_Sham_3D_IZ	4616	90.25	7256	2278	0.33714	MHCII+ Mϕ	rep2	#N/A	8 MHCII+ Mac
1779	P10_Sham_3D_BZ	25811	46.83	21620	6342	0.4743	Cbr2+Lyve1+ Resi_Mϕ	rep2	#N/A	1 Cbr2+Lyve1+ Resi_Mac
1780	P10_MI_3D_IZ	14421	93.77	23728	7142	0.40647	C1qa Resi_Mϕ	rep2	#N/A	0 C1qa Resi_Mac
1781	P10_MI_7D_RZ	34368	96.91	55008	17358	0.23517	Ccr2+Ly6c+ Mo	rep2	#N/A	3 Ccr2+Ly6c+ Mo
1782	P10_MI_7D_IZ	11698	83.08	16470	4922	0.28423	S100a9+Ly6c+ IMo	rep2	#N/A	6 S100a9+Ly6c+ IMo
1783	P10_MI_3D_IZ	23770	93.75	41838	12612	0.60228	Arg1+ IMϕ	rep2	#N/A	4 Arg1+ IMac
1784	P10_Sham_7D_IZ	11773	82.07	16806	5428	0.42189	C1qa Resi_Mϕ	rep2	#N/A	0 C1qa Resi_Mac
1785	P10_Sham_3D_RZ	10971	90.25	18578	5378	0.69877	C1qa Resi_Mϕ	rep2	#N/A	1 Cbr2+Lyve1+ Resi_Mac
1786	P10_MI_3D_BZ	12147	97.51	19488	6582	0.18535	S100a9+Ly6c+ IMo	rep2	#N/A	6 S100a9+Ly6c+ IMo
1787	P10_Sham_7D_RZ	75314	16.39	21914	6406	0.3108	C1qa Resi_Mϕ	rep2	#N/A	0 C1qa Resi_Mac
1788	P10_MI_3D_IZ	16738	63.85	18090	5180	0.24344	Arg1+ IMϕ	rep2	#N/A	4 Arg1+ IMac
1789	P10_Sham_3D_BZ	14807	81.98	22100	6140	0.51971	C1qa Resi_Mϕ	rep2	#N/A	0 C1qa Resi_Mac
1790	P10_MI_3D_BZ	9145	93.37	15560	4248	0.55414	Arg1+ IMϕ	rep2	#N/A	4 Arg1+ IMac
1791	P10_MI_3D_IZ	5880	80.1	8206	3064	0.3861	Il4+ Mϕ	rep2	#N/A	5 Il4+ Mac
1792	P10_Sham_3D_IZ	6673	84.04	9674	2336	0.18365	Il4+ Mϕ	rep2	#N/A	5 Il4+ Mac
1793	P10_Sham_3D_IZ	24887	91.97	42604	10558	0.55863	C1qa Resi_Mϕ	rep2	#N/A	0 C1qa Resi_Mac
1794	P10_Sham_3D_BZ	21231	72.41	27262	6478	0.45986	Ccr2+Ly6c+ Mo	rep2	#N/A	3 Ccr2+Ly6c+ Mo
1795	P10_Sham_3D_RZ	9299	85.49	14174	3518	0.50142	C1qa Resi_Mϕ	rep2	#N/A	0 C1qa Resi_Mac
1796	P10_Sham_3D_IZ	22050	88.28	35420	8922	0.51648	Ccr2+Ly6c+ Mo	rep2	#N/A	3 Ccr2+Ly6c+ Mo
1797	P10_Sham_3D_IZ	16285	92.86	26364	5856	0.40779	Ace+Ly6clo Mo	rep2	#N/A	2 Ace+Ly6clo Mo
1798	P10_Sham_3D_RZ	17914	91.58	28890	6680	0.36063	C1qa Resi_Mϕ	rep2	#N/A	1 Cbr2+Lyve1+ Resi_Mac
1799	P10_Sham_3D_BZ	12873	81.99	19180	4516	0.50487	C1qa Resi_Mϕ	rep2	#N/A	0 C1qa Resi_Mac
1800	P10_MI_3D_IZ	44504	89.51	66512	15484	0.11289	C1qa Resi_Mϕ	rep2	#N/A	0 C1qa Resi_Mac
1801	P10_MI_7D_BZ	17762	93.36	30770	7304	0.63554	C1qa Resi_Mϕ	rep2	#N/A	1 Cbr2+Lyve1+ Resi_Mac
1802	P10_MI_7D_BZ	10092	95.75	17978	4806	0.62651	Cbr2+Lyve1+ Resi_Mϕ	rep2	#N/A	1 Cbr2+Lyve1+ Resi_Mac
1803	P10_Sham_3D_RZ	13843	79.64	19504	4954	0.49576	C1qa Resi_Mϕ	rep2	#N/A	0 C1qa Resi_Mac
1804	P10_MI_3D_RZ	13633	96.22	23988	6108	0.58792	Arg1+ IMϕ	rep2	#N/A	4 Arg1+ IMac
1805	P10_Sham_3D_IZ	8034	82.28	11728	2950	0.38847	MHCII+ Mϕ	rep2	#N/A	5 Il4+ Mac
1806	P10_Sham_7D_RZ	46293	21.69	18454	4494	0.61326	Cbr2+Lyve1+ Resi_Mϕ	rep2	#N/A	1 Cbr2+Lyve1+ Resi_Mac
1807	P10_Sham_7D_BZ	32408	96.36	55110	13406	0.28226	C1qa Resi_Mϕ	rep2	#N/A	0 C1qa Resi_Mac
1808	P10_Sham_3D_IZ	11214	85.45	17084	4258	0.46736	Ace+Ly6clo Mo	rep2	#N/A	2 Ace+Ly6clo Mo
1809	P10_Sham_7D_RZ	7407	70.42	9736	2420	0.7124	Ace+Ly6clo Mo	rep2	#N/A	2 Ace+Ly6clo Mo
1810	P10_MI_3D_RZ	13358	95.76	24090	6228	0.65093	Arg1+ IMϕ	rep2	#N/A	4 Arg1+ IMac
1811	P10_Sham_3D_RZ	10355	57.04	10672	2606	0.60322	Cbr2+Lyve1+ Resi_Mϕ	rep2	#N/A	1 Cbr2+Lyve1+ Resi_Mac
1812	P10_MI_3D_IZ	3728	94.74	6562	1580	0.52089	Arg1+ IMϕ	rep2	#N/A	4 Arg1+ IMac
1813	P10_MI_7D_RZ	4555	94.18	8070	2024	0.56176	MHCII+ Mϕ	rep2	#N/A	8 MHCII+ Mac
1814	P10_MI_3D_BZ	19718	95.81	34874	10000	0.5916	Arg1+ IMϕ	rep2	#N/A	4 Arg1+ IMac
1815	P10_Sham_3D_BZ	8091	64.94	9208	2262	0.34969	Non-leukocytes	rep2	#N/A	7 Non-leukocytes
1816	P10_Sham_7D_RZ	22260	74.38	27496	6818	0.2731	MHCII+ Mϕ	rep2	#N/A	8 MHCII+ Mac
1817	P10_Sham_7D_BZ	47458	95.25	75524	17296	0.19357	C1qa Resi_Mϕ	rep2	#N/A	1 Cbr2+Lyve1+ Resi_Mac
1818	P10_MI_3D_RZ	11406	94.18	20196	5018	0.67577	C1qa Resi_Mϕ	rep2	#N/A	1 Cbr2+Lyve1+ Resi_Mac
1819	P10_MI_7D_RZ	18513	87.5	28380	6854	0.35162	C1qa Resi_Mϕ	rep2	#N/A	0 C1qa Resi_Mac
1820	P10_Sham_3D_RZ	15721	91.93	27350	7140	0.71863	C1qa Resi_Mϕ	rep2	#N/A	0 C1qa Resi_Mac
1821	P10_MI_7D_BZ	16421	93.45	28666	7856	0.59916	S100a9+Ly6c+ IMo	rep2	#N/A	6 S100a9+Ly6c+ IMo
1822	P10_Sham_3D_BZ	15116	88.38	24698	6522	0.60733	Ace+Ly6clo Mo	rep2	#N/A	2 Ace+Ly6clo Mo
1823	P10_Sham_3D_RZ	8085	90.86	13074	3332	0.61375	C1qa Resi_Mϕ	rep2	#N/A	1 Cbr2+Lyve1+ Resi_Mac
1824	P10_Sham_3D_IZ	20853	30.76	11274	3008	0.28391	Il4+ Mϕ	rep2	#N/A	5 Il4+ Mac
1825	P10_Sham_7D_IZ	9239	91.05	15196	3858	0.61638	Cbr2+Lyve1+ Resi_Mϕ	rep2	#N/A	0 C1qa Resi_Mac
1826	P10_Sham_3D_IZ	13961	90.62	23490	5632	0.56001	Ace+Ly6clo Mo	rep2	#N/A	2 Ace+Ly6clo Mo
1827	P10_Sham_3D_BZ	25731	89.66	42018	10172	0.57127	Ace+Ly6clo Mo	rep2	#N/A	1 Cbr2+Lyve1+ Resi_Mac
1828	P10_Sham_3D_BZ	8194	92.74	14032	3702	0.6637	C1qa Resi_Mϕ	rep2	#N/A	1 Cbr2+Lyve1+ Resi_Mac
1829	P10_Sham_3D_RZ	10362	92.44	16838	4226	0.49858	C1qa Resi_Mϕ	rep2	#N/A	1 Cbr2+Lyve1+ Resi_Mac
1830	P10_Sham_3D_BZ	18856	89.95	29974	8586	0.19881	C1qa Resi_Mϕ	rep2	#N/A	0 C1qa Resi_Mac
1831	P10_Sham_7D_BZ	7867	83.62	12452	3176	0.69773	Arg1+ IMϕ	rep2	#N/A	3 Ccr2+Ly6c+ Mo
1832	P10_Sham_3D_BZ	19097	63.99	21310	5598	0.42658	C1qa Resi_Mϕ	rep2	#N/A	1 Cbr2+Lyve1+ Resi_Mac
1833	P10_Sham_3D_BZ	8273	84.25	12414	3300	0.56121	Ccr2+Ly6c+ Mo	rep2	#N/A	2 Ace+Ly6clo Mo
1834	P10_Sham_3D_RZ	8488	85.99	12914	3268	0.62974	C1qa Resi_Mϕ	rep2	#N/A	0 C1qa Resi_Mac
1835	P10_MI_3D_BZ	16069	94.66	27398	7552	0.55323	Arg1+ IMϕ	rep2	#N/A	4 Arg1+ IMac
1836	P10_Sham_3D_IZ	7256	82.59	10632	3064	0.23825	MHCII+ Mϕ	rep2	#N/A	5 Il4+ Mac
1837	P10_Sham_3D_IZ	10455	79.85	15350	4434	0.57916	Ace+Ly6clo Mo	rep2	#N/A	2 Ace+Ly6clo Mo
1838	P10_Sham_3D_BZ	28513	88.78	45242	11684	0.33687	C1qa Resi_Mϕ	rep2	#N/A	0 C1qa Resi_Mac
1839	P10_Sham_3D_RZ	10007	70.88	12492	3464	0.50664	C1qa Resi_Mϕ	rep2	#N/A	0 C1qa Resi_Mac
1840	P10_Sham_7D_BZ	28169	89.46	48110	12658	0.7276	C1qa Resi_Mϕ	rep2	#N/A	0 C1qa Resi_Mac
1841	P10_Sham_7D_RZ	55170	15.89	15176	3930	0.40331	C1qa Resi_Mϕ	rep2	#N/A	0 C1qa Resi_Mac
1842	P10_Sham_3D_BZ	17716	79.76	25040	7026	0.50384	C1qa Resi_Mϕ	rep2	#N/A	0 C1qa Resi_Mac
1843	P10_MI_7D_BZ	4069	93.04	6924	2090	0.54163	Il4+ Mϕ	rep2	#N/A	5 Il4+ Mac
1844	P10_MI_3D_RZ	23837	94.81	42438	10770	0.53008	C1qa Resi_Mϕ	rep2	#N/A	0 C1qa Resi_Mac
1845	P10_MI_3D_RZ	8985	94.54	15870	3948	0.63627	C1qa Resi_Mϕ	rep2	#N/A	0 C1qa Resi_Mac
1846	P10_Sham_3D_IZ	9803	92.16	16252	4214	0.37945	MHCII+ Mϕ	rep2	#N/A	8 MHCII+ Mac
1847	P10_Sham_3D_BZ	10242	78.79	14584	3522	0.52612	Ace+Ly6clo Mo	rep2	#N/A	2 Ace+Ly6clo Mo
1848	P10_MI_3D_IZ	13148	88.95	21772	5216	0.62788	C1qa Resi_Mϕ	rep2	#N/A	0 C1qa Resi_Mac
1849	P10_Sham_3D_RZ	12346	88.98	20336	5116	0.51622	C1qa Resi_Mϕ	rep2	#N/A	0 C1qa Resi_Mac
1850	P10_Sham_7D_BZ	20317	93.55	29302	8388	0.17573	C1qa Resi_Mϕ	rep2	#N/A	0 C1qa Resi_Mac
1851	P10_Sham_3D_IZ	8823	91.86	14778	3912	0.51253	Arg1+ IMϕ	rep2	#N/A	1 Cbr2+Lyve1+ Resi_Mac
1852	P10_MI_3D_IZ	20049	97.23	35932	9482	0.48745	C1qa Resi_Mϕ	rep2	#N/A	1 Cbr2+Lyve1+ Resi_Mac
1853	P10_MI_7D_IZ	5325	90.46	8200	2114	0.29044	Il4+ Mϕ	rep2	#N/A	5 Il4+ Mac
1854	P10_Sham_3D_BZ	5786	94.56	10222	2666	0.60878	C1qa Resi_Mϕ	rep2	#N/A	1 Cbr2+Lyve1+ Resi_Mac
1855	P10_Sham_3D_RZ	15658	91.58	26776	6950	0.65482	C1qa Resi_Mϕ	rep2	#N/A	1 Cbr2+Lyve1+ Resi_Mac
1856	P10_Sham_7D_IZ	8512	91.89	14588	4148	0.75506	C1qa Resi_Mϕ	rep2	#N/A	1 Cbr2+Lyve1+ Resi_Mac
1857	P10_MI_7D_IZ	10611	95.75	17808	4848	0.28857	C1qa Resi_Mϕ	rep2	#N/A	1 Cbr2+Lyve1+ Resi_Mac
1858	P10_Sham_7D_BZ	6785	92.16	11164	2894	0.47754	C1qa Resi_Mϕ	rep2	#N/A	2 Ace+Ly6clo Mo
1859	P10_MI_7D_IZ	11245	94.32	18714	5262	0.29114	C1qa Resi_Mϕ	rep2	#N/A	1 Cbr2+Lyve1+ Resi_Mac
1860	P10_Sham_3D_BZ	9589	84.32	13682	3248	0.25677	Ace+Ly6clo Mo	rep2	#N/A	2 Ace+Ly6clo Mo
1861	P10_MI_3D_IZ	13470	94.51	22990	5904	0.49102	C1qa Resi_Mϕ	rep2	#N/A	1 Cbr2+Lyve1+ Resi_Mac
1862	P10_Sham_3D_BZ	6695	78.03	8696	2184	0.24084	Il4+ Mϕ	rep2	#N/A	5 Il4+ Mac
1863	P10_Sham_7D_BZ	34073	76.33	45166	13754	0.28043	Ccr2+Ly6c+ Mo	rep2	#N/A	3 Ccr2+Ly6c+ Mo
1864	P10_Sham_3D_BZ	10330	56.18	9834	2926	0.1473	Il4+ Mϕ	rep2	#N/A	5 Il4+ Mac
1865	P10_Sham_7D_BZ	22672	96.34	40196	12186	0.40202	Ccr2+Ly6c+ Mo	rep2	#N/A	0 C1qa Resi_Mac
1866	P10_Sham_3D_BZ	11059	88.3	18444	5242	0.56314	C1qa Resi_Mϕ	rep2	#N/A	1 Cbr2+Lyve1+ Resi_Mac
1867	P10_Sham_7D_BZ	21639	93.1	33668	8670	0.26805	Ace+Ly6clo Mo	rep2	#N/A	2 Ace+Ly6clo Mo
1868	P10_Sham_3D_IZ	6913	79.84	9438	2650	0.18981	Il4+ Mϕ	rep2	#N/A	5 Il4+ Mac
1869	P10_MI_3D_RZ	10031	95.8	17922	5186	0.46587	Ccr2+Ly6c+ Mo	rep2	#N/A	unknown
1870	P10_Sham_7D_BZ	26028	58.46	28062	7520	0.54747	C1qa Resi_Mϕ	rep2	#N/A	0 C1qa Resi_Mac
1871	P10_Sham_3D_IZ	48068	30.6	25228	6930	0.22453	C1qa Resi_Mϕ	rep2	#N/A	0 C1qa Resi_Mac
1872	P10_Sham_3D_RZ	22906	91.83	37104	10376	0.32806	C1qa Resi_Mϕ	rep2	#N/A	1 Cbr2+Lyve1+ Resi_Mac
1873	P10_Sham_7D_BZ	8171	91.64	13448	3548	0.3695	C1qa Resi_Mϕ	rep2	#N/A	0 C1qa Resi_Mac
1874	P10_Sham_3D_IZ	7525	65.67	8952	2454	0.27588	Il4+ Mϕ	rep2	#N/A	5 Il4+ Mac
1875	P10_Sham_3D_RZ	37327	92.85	63420	17368	0.49988	Cbr2+Lyve1+ Resi_Mϕ	rep2	#N/A	0 C1qa Resi_Mac
1876	P10_MI_3D_IZ	17685	95.94	30880	8740	0.35675	Ccr2+Ly6c+ Mo	rep2	#N/A	3 Ccr2+Ly6c+ Mo
1877	P10_Sham_7D_BZ	7115	72.86	9628	2520	0.61667	C1qa Resi_Mϕ	rep2	#N/A	0 C1qa Resi_Mac
1878	P10_Sham_3D_IZ	59588	58.2	58086	15454	0.10593	MHCII+ Mϕ	rep2	#N/A	8 MHCII+ Mac
1879	P10_Sham_3D_RZ	34442	72.89	44362	11854	0.37346	C1qa Resi_Mϕ	rep2	#N/A	0 C1qa Resi_Mac
1880	P10_MI_3D_RZ	11154	94.57	18934	5402	0.42133	Ccr2+Ly6c+ Mo	rep2	#N/A	unknown
1881	P10_Sham_7D_IZ	3166	89.48	5180	1518	0.52437	Ace+Ly6clo Mo	rep2	#N/A	2 Ace+Ly6clo Mo
1882	P10_Sham_7D_RZ	30780	86.28	49240	13980	0.43391	Ccr2+Ly6c+ Mo	rep2	#N/A	0 C1qa Resi_Mac
1883	P10_MI_7D_RZ	29150	95.24	46816	12718	0.12077	C1qa Resi_Mϕ	rep2	#N/A	0 C1qa Resi_Mac
1884	P10_MI_3D_BZ	18852	94.97	28462	8478	0.15605	Ccr2+Ly6c+ Mo	rep2	#N/A	4 Arg1+ IMac
1885	P10_MI_7D_BZ	10967	94.91	19150	5388	0.5399	Cbr2+Lyve1+ Resi_Mϕ	rep2	#N/A	0 C1qa Resi_Mac
1886	P10_MI_3D_IZ	11624	67.6	14162	3782	0.43258	C1qa Resi_Mϕ	rep2	#N/A	4 Arg1+ IMac
1887	P10_Sham_7D_BZ	7317	89.2	12052	3044	0.56307	Ace+Ly6clo Mo	rep2	#N/A	2 Ace+Ly6clo Mo
1888	P10_Sham_3D_IZ	148506	14.53	36700	10416	0.16139	C1qa Resi_Mϕ	rep2	#N/A	5 Il4+ Mac
1889	P10_MI_7D_IZ	4075	88.2	6174	1712	0.2646	Il4+ Mϕ	rep2	#N/A	5 Il4+ Mac
1890	P10_MI_7D_IZ	45943	71.56	57444	15220	0.35315	C1qa Resi_Mϕ	rep2	#N/A	1 Cbr2+Lyve1+ Resi_Mac
1891	P10_Sham_3D_BZ	41188	81.67	60200	16108	0.3872	Ccr2+Ly6c+ Mo	rep2	#N/A	3 Ccr2+Ly6c+ Mo
1892	P10_MI_3D_IZ	6289	93.62	10778	2922	0.37782	C1qa Resi_Mϕ	rep2	#N/A	0 C1qa Resi_Mac
1893	P10_MI_3D_BZ	8401	91.87	13422	3686	0.25339	Il4+ Mϕ	rep2	#N/A	5 Il4+ Mac
1894	P10_Sham_3D_IZ	16424	72.03	20378	5738	0.27536	Ace+Ly6clo Mo	rep2	#N/A	2 Ace+Ly6clo Mo
1895	P10_MI_7D_BZ	12534	86.92	19864	4984	0.40229	C1qa Resi_Mϕ	rep2	#N/A	1 Cbr2+Lyve1+ Resi_Mac
1896	P10_Sham_3D_IZ	12939	83.31	18836	4974	0.2889	C1qa Resi_Mϕ	rep2	#N/A	0 C1qa Resi_Mac
1897	P10_MI_7D_RZ	17902	93.85	30422	8238	0.39099	C1qa Resi_Mϕ	rep2	#N/A	0 C1qa Resi_Mac
1898	P10_Sham_3D_RZ	12636	82.15	18910	4936	0.5235	C1qa Resi_Mϕ	rep2	#N/A	0 C1qa Resi_Mac
1899	P10_MI_3D_IZ	10358	96.17	18380	4574	0.4484	C1qa Resi_Mϕ	rep2	#N/A	1 Cbr2+Lyve1+ Resi_Mac
1900	P10_MI_3D_RZ	5222	93.22	9104	2450	0.55714	C1qa Resi_Mϕ	rep2	#N/A	0 C1qa Resi_Mac
1901	P10_MI_7D_BZ	10210	94.73	17462	4692	0.5113	C1qa Resi_Mϕ	rep2	#N/A	1 Cbr2+Lyve1+ Resi_Mac
1902	P10_Sham_3D_BZ	12404	78.77	17122	4520	0.22434	C1qa Resi_Mϕ	rep2	#N/A	0 C1qa Resi_Mac
1903	P10_Sham_7D_RZ	46451	65.41	52016	13578	0.30196	C1qa Resi_Mϕ	rep2	#N/A	0 C1qa Resi_Mac
1904	P10_Sham_7D_RZ	17192	47.56	14122	3724	0.33808	C1qa Resi_Mϕ	rep2	#N/A	0 C1qa Resi_Mac
1905	P10_Sham_3D_RZ	23819	93.11	41804	10682	0.62095	C1qa Resi_Mϕ	rep2	#N/A	0 C1qa Resi_Mac
1906	P10_Sham_3D_IZ	5282	73.82	6378	1630	0.1135	Il4+ Mϕ	rep2	#N/A	5 Il4+ Mac
1907	P10_MI_7D_RZ	12753	94.32	21558	5510	0.45154	C1qa Resi_Mϕ	rep2	#N/A	1 Cbr2+Lyve1+ Resi_Mac
1908	P10_MI_7D_BZ	13191	95.13	21860	7108	0.15855	Cbr2+Lyve1+ Resi_Mϕ	rep2	#N/A	0 C1qa Resi_Mac
1909	P10_Sham_7D_IZ	8261	88.71	13780	4252	0.59196	Ace+Ly6clo Mo	rep2	#N/A	2 Ace+Ly6clo Mo
1910	P10_Sham_3D_BZ	17164	94.41	29686	7998	0.50588	Ccr2+Ly6c+ Mo	rep2	#N/A	2 Ace+Ly6clo Mo
1911	P10_Sham_3D_BZ	9204	71.1	11676	3244	0.44297	C1qa Resi_Mϕ	rep2	#N/A	1 Cbr2+Lyve1+ Resi_Mac
1912	P10_Sham_7D_BZ	32059	94.55	56906	14960	0.6018	Cbr2+Lyve1+ Resi_Mϕ	rep2	#N/A	1 Cbr2+Lyve1+ Resi_Mac
1913	P10_MI_7D_RZ	24632	95.85	36838	10150	0.12709	C1qa Resi_Mϕ	rep2	#N/A	0 C1qa Resi_Mac
1914	P10_MI_7D_IZ	22035	84.11	32750	8900	0.35438	Arg1+ IMϕ	rep2	#N/A	4 Arg1+ IMac
1915	P10_Sham_3D_RZ	19000	82.56	26450	7390	0.13735	C1qa Resi_Mϕ	rep2	#N/A	0 C1qa Resi_Mac
1916	P10_MI_7D_RZ	45121	83.5	67074	17734	0.42066	Cbr2+Lyve1+ Resi_Mϕ	rep2	#N/A	1 Cbr2+Lyve1+ Resi_Mac
1917	P10_MI_3D_IZ	22365	91.26	38208	9882	0.40508	Arg1+ IMϕ	rep2	#N/A	4 Arg1+ IMac
1918	P10_Sham_7D_IZ	4829	91.18	8018	2114	0.37228	Non-leukocytes	rep2	#N/A	7 Non-leukocytes
1919	P10_MI_3D_RZ	6446	95.73	11568	3098	0.51549	C1qa Resi_Mϕ	rep2	#N/A	1 Cbr2+Lyve1+ Resi_Mac
1920	P10_Sham_3D_BZ	25603	73.73	34814	9024	0.52815	Ccr2+Ly6c+ Mo	rep2	#N/A	3 Ccr2+Ly6c+ Mo
1921	P10_Sham_3D_IZ	4669	76.01	6030	1506	0.16667	Il4+ Mϕ	rep2	#N/A	5 Il4+ Mac
1922	P10_Sham_3D_RZ	17140	86.44	23850	5618	0.21449	C1qa Resi_Mϕ	rep2	#N/A	1 Cbr2+Lyve1+ Resi_Mac
1923	P10_Sham_7D_BZ	9061	78.82	12932	3108	0.55663	C1qa Resi_Mϕ	rep2	#N/A	0 C1qa Resi_Mac
1924	P10_Sham_3D_IZ	6562	84.18	9474	2212	0.22288	Ace+Ly6clo Mo	rep2	#N/A	2 Ace+Ly6clo Mo
1925	P10_MI_3D_BZ	6353	92.6	10626	2834	0.37368	Arg1+ IMϕ	rep2	#N/A	5 Il4+ Mac
1926	P10_MI_3D_IZ	32345	95.77	49018	11922	0.1717	Ace+Ly6clo Mo	rep2	#N/A	2 Ace+Ly6clo Mo
1927	P10_Sham_3D_BZ	26174	86.12	39870	9980	0.36072	C1qa Resi_Mϕ	rep2	#N/A	1 Cbr2+Lyve1+ Resi_Mac
1928	P10_Sham_7D_IZ	18165	88.69	28222	7470	0.14485	Ace+Ly6clo Mo	rep2	#N/A	2 Ace+Ly6clo Mo
1929	P10_MI_3D_IZ	12112	91.74	20614	5420	0.46144	Ccr2+Ly6c+ Mo	rep2	#N/A	3 Ccr2+Ly6c+ Mo
1930	P10_MI_3D_IZ	10696	71.55	13898	3396	0.44022	Ace+Ly6clo Mo	rep2	#N/A	2 Ace+Ly6clo Mo
1931	P10_Sham_7D_IZ	7359	88.34	11964	3202	0.57433	Cbr2+Lyve1+ Resi_Mϕ	rep2	#N/A	1 Cbr2+Lyve1+ Resi_Mac
1932	P10_Sham_3D_IZ	12896	81.37	17458	4412	0.11151	Il4+ Mϕ	rep2	#N/A	5 Il4+ Mac
1933	P10_MI_3D_BZ	8180	95.73	13508	3814	0.30152	C1qa Resi_Mϕ	rep2	#N/A	4 Arg1+ IMac
1934	P10_Sham_3D_BZ	14878	89.94	24514	5834	0.48354	Ccr2+Ly6c+ Mo	rep2	#N/A	2 Ace+Ly6clo Mo
1935	P10_MI_3D_RZ	36249	94.85	54280	14002	0.2219	Il4+ Mϕ	rep2	#N/A	8 MHCII+ Mac
1936	P10_Sham_3D_RZ	12586	92.94	21466	5244	0.45271	Cbr2+Lyve1+ Resi_Mϕ	rep2	#N/A	1 Cbr2+Lyve1+ Resi_Mac
1937	P10_MI_7D_BZ	12938	95.85	23500	6200	0.49839	Ccr2+Ly6c+ Mo	rep2	#N/A	3 Ccr2+Ly6c+ Mo
1938	P10_MI_3D_RZ	6855	96.28	11894	3204	0.34925	Ace+Ly6clo Mo	rep2	#N/A	2 Ace+Ly6clo Mo
1939	P10_Sham_3D_BZ	43171	95.11	66800	19678	0.11856	MHCII+ Mϕ	rep2	#N/A	8 MHCII+ Mac
1940	P10_MI_7D_RZ	19792	95.13	33026	9884	0.21621	C1qa Resi_Mϕ	rep2	#N/A	0 C1qa Resi_Mac
1941	P10_Sham_3D_BZ	7753	71.31	9564	2866	0.21598	Il4+ Mϕ	rep2	#N/A	5 Il4+ Mac
1942	P10_MI_7D_IZ	9944	95.04	16676	4278	0.29991	Arg1+ IMϕ	rep2	#N/A	4 Arg1+ IMac
1943	P10_MI_7D_RZ	16482	92.08	27042	7060	0.27422	C1qa Resi_Mϕ	rep2	#N/A	1 Cbr2+Lyve1+ Resi_Mac
1944	P10_Sham_7D_IZ	14065	94.03	24464	6842	0.53595	Ccr2+Ly6c+ Mo	rep2	#N/A	3 Ccr2+Ly6c+ Mo
1945	P10_Sham_3D_RZ	15212	56.42	14996	3838	0.42157	C1qa Resi_Mϕ	rep2	#N/A	0 C1qa Resi_Mac
1946	P10_MI_3D_BZ	4582	95.72	7846	2076	0.421	Arg1+ IMϕ	rep2	#N/A	4 Arg1+ IMac
1947	P10_MI_3D_RZ	14424	95.71	26144	6864	0.36014	Non-leukocytes	rep2	#N/A	7 Non-leukocytes
1948	P10_Sham_7D_BZ	14117	93.33	24416	5972	0.36253	C1qa Resi_Mϕ	rep2	#N/A	1 Cbr2+Lyve1+ Resi_Mac
1949	P10_Sham_3D_BZ	56549	62.54	60328	15316	0.10323	C1qa Resi_Mϕ	rep2	#N/A	1 Cbr2+Lyve1+ Resi_Mac
1950	P10_MI_3D_RZ	11129	94.45	19388	5070	0.53945	C1qa Resi_Mϕ	rep2	#N/A	0 C1qa Resi_Mac
1951	P10_Sham_3D_IZ	8427	51.05	7552	1942	0.19156	Il4+ Mϕ	rep2	#N/A	5 Il4+ Mac
1952	P10_Sham_3D_BZ	15822	77.9	22620	5634	0.45048	C1qa Resi_Mϕ	rep2	#N/A	1 Cbr2+Lyve1+ Resi_Mac
1953	P10_MI_3D_BZ	3479	92.04	5830	1602	0.27528	Il4+ Mϕ	rep2	#N/A	5 Il4+ Mac
1954	P10_Sham_7D_BZ	23037	65.95	25864	6434	0.2148	Cbr2+Lyve1+ Resi_Mϕ	rep2	#N/A	0 C1qa Resi_Mac
1955	P10_Sham_3D_BZ	19498	93.13	33606	8088	0.46884	Ccr2+Ly6c+ Mo	rep2	#N/A	3 Ccr2+Ly6c+ Mo
1956	P10_Sham_3D_BZ	20026	77.15	25470	5966	0.18002	Ccr2+Ly6c+ Mo	rep2	#N/A	2 Ace+Ly6clo Mo
1957	P10_Sham_3D_IZ	20697	80.62	28538	7088	0.27977	C1qa Resi_Mϕ	rep2	#N/A	0 C1qa Resi_Mac
1958	P10_Sham_3D_BZ	10654	75.02	13470	3430	0.20379	MHCII+ Mϕ	rep2	#N/A	5 Il4+ Mac
1959	P10_MI_7D_RZ	29829	96.03	47486	13212	0.15804	Cbr2+Lyve1+ Resi_Mϕ	rep2	#N/A	1 Cbr2+Lyve1+ Resi_Mac
1960	P10_Sham_3D_BZ	9894	87.45	15672	4302	0.43236	Cbr2+Lyve1+ Resi_Mϕ	rep2	#N/A	1 Cbr2+Lyve1+ Resi_Mac
1961	P10_Sham_3D_BZ	6833	85.94	10730	2962	0.50338	C1qa Resi_Mϕ	rep2	#N/A	0 C1qa Resi_Mac
1962	P10_Sham_3D_RZ	20141	81.55	29436	7308	0.40093	C1qa Resi_Mϕ	rep2	#N/A	1 Cbr2+Lyve1+ Resi_Mac
1963	P10_Sham_3D_BZ	8480	89.35	13408	3514	0.43426	C1qa Resi_Mϕ	rep2	#N/A	0 C1qa Resi_Mac
1964	P10_Sham_3D_IZ	43099	51.35	37124	9812	0.11404	Il4+ Mϕ	rep2	#N/A	2 Ace+Ly6clo Mo
1965	P10_MI_3D_RZ	10992	95.51	19184	5300	0.52566	Arg1+ IMϕ	rep2	#N/A	4 Arg1+ IMac
1966	P10_Sham_3D_IZ	8041	81.87	12086	3376	0.53229	Ace+Ly6clo Mo	rep2	#N/A	2 Ace+Ly6clo Mo
1967	P10_Sham_7D_RZ	57328	64.07	65750	19008	0.32691	Cbr2+Lyve1+ Resi_Mϕ	rep2	#N/A	0 C1qa Resi_Mac
1968	P10_MI_7D_IZ	12556	86.49	18876	5230	0.3195	Ccr2+Ly6c+ Mo	rep2	#N/A	5 Il4+ Mac
1969	P10_Sham_3D_RZ	15483	66.29	19094	5046	0.34681	MHCII+ Mϕ	rep2	#N/A	8 MHCII+ Mac
1970	P10_Sham_3D_IZ	19553	60.91	21964	6350	0.42394	C1qa Resi_Mϕ	rep2	#N/A	1 Cbr2+Lyve1+ Resi_Mac
1971	P10_Sham_3D_BZ	19910	84.11	30572	8308	0.44463	Ccr2+Ly6c+ Mo	rep2	#N/A	3 Ccr2+Ly6c+ Mo
1972	P10_MI_7D_IZ	23122	74.26	30720	8514	0.32253	Il4+ Mϕ	rep2	#N/A	5 Il4+ Mac
1973	P10_Sham_3D_RZ	15424	91.77	26210	7220	0.47119	C1qa Resi_Mϕ	rep2	#N/A	1 Cbr2+Lyve1+ Resi_Mac
1974	P10_MI_7D_IZ	5800	89.81	9280	2826	0.42251	Il4+ Mϕ	rep2	#N/A	5 Il4+ Mac
1975	P10_MI_3D_IZ	30608	96.36	53790	17132	0.33936	Arg1+ IMϕ	rep2	#N/A	0 C1qa Resi_Mac
1976	P10_Sham_3D_BZ	9062	86.38	14484	4474	0.53621	C1qa Resi_Mϕ	rep2	#N/A	1 Cbr2+Lyve1+ Resi_Mac
1977	P10_Sham_3D_IZ	9444	73.37	11706	3494	0.14797	Il4+ Mϕ	rep2	#N/A	5 Il4+ Mac
1978	P10_MI_3D_BZ	4746	97.05	8706	2318	0.43054	MHCII+ Mϕ	rep2	#N/A	8 MHCII+ Mac
1979	P10_Sham_3D_BZ	25318	90.36	41516	11170	0.33599	Il4+ Mϕ	rep2	#N/A	8 MHCII+ Mac
1980	P10_Sham_3D_RZ	20068	91.12	33526	8692	0.49758	C1qa Resi_Mϕ	rep2	#N/A	0 C1qa Resi_Mac
1981	P10_Sham_7D_BZ	5369	93.43	9170	2682	0.52163	Il4+ Mϕ	rep2	#N/A	5 Il4+ Mac
1982	P10_Sham_3D_IZ	6304	86.14	9784	3134	0.403	Ace+Ly6clo Mo	rep2	#N/A	2 Ace+Ly6clo Mo
1983	P10_MI_3D_RZ	2977	95.6	5178	1590	0.56478	C1qa Resi_Mϕ	rep2	#N/A	0 C1qa Resi_Mac
1984	P10_MI_7D_BZ	8862	89.56	13958	4560	0.475	C1qa Resi_Mϕ	rep2	#N/A	1 Cbr2+Lyve1+ Resi_Mac
1985	P10_MI_3D_RZ	6170	93.99	10000	3432	0.51865	C1qa Resi_Mϕ	rep2	#N/A	0 C1qa Resi_Mac
1986	P10_MI_3D_RZ	5333	96.27	9596	3376	0.58501	Arg1+ IMϕ	rep2	#N/A	4 Arg1+ IMac
1987	P10_Sham_3D_BZ	7339	91.67	12184	4202	0.56354	C1qa Resi_Mϕ	rep2	#N/A	0 C1qa Resi_Mac
1988	P10_Sham_7D_BZ	12405	87.57	20258	6576	0.59474	Ace+Ly6clo Mo	rep2	#N/A	2 Ace+Ly6clo Mo
1989	P10_MI_7D_BZ	6334	90.16	10066	3622	0.39012	C1qa Resi_Mϕ	rep2	#N/A	1 Cbr2+Lyve1+ Resi_Mac
1990	P10_MI_7D_BZ	9932	95.28	17580	5290	0.33157	Il4+ Mϕ	rep2	#N/A	8 MHCII+ Mac
1991	P10_Sham_3D_RZ	7339	88	11544	3384	0.44592	C1qa Resi_Mϕ	rep2	#N/A	0 C1qa Resi_Mac
1992	P10_Sham_3D_BZ	8675	91.83	14880	3866	0.61226	C1qa Resi_Mϕ	rep2	#N/A	0 C1qa Resi_Mac
1993	P10_MI_7D_IZ	7270	94.09	12532	3166	0.47821	Cbr2+Lyve1+ Resi_Mϕ	rep2	#N/A	0 C1qa Resi_Mac
1994	P10_Sham_3D_BZ	6001	87.25	8542	2108	0.1352	Il4+ Mϕ	rep2	#N/A	0 C1qa Resi_Mac
1995	P10_Sham_7D_RZ	28354	37.73	20432	5202	0.63053	C1qa Resi_Mϕ	rep2	#N/A	1 Cbr2+Lyve1+ Resi_Mac
1996	P10_MI_7D_BZ	5296	93.37	8888	2556	0.2234	Non-leukocytes	rep2	#N/A	7 Non-leukocytes
[truncated: 3,230 more rows]

## Sheet: Table S2
Supplementary Table 2. Peaks used in this study.
chr1-4775047-4775452
chr1-4776169-4777477
chr1-4785278-4787033
chr1-4806226-4809182
chr1-4855987-4859407
chr1-4870599-4871477
chr1-5082598-5084603
chr1-6213232-6216535
chr1-7086066-7092071
chr1-7099623-7100508
chr1-7395540-7399128
chr1-7823560-7824245
chr1-9543243-9549726
chr1-9592309-9594731
chr1-9596690-9598347
chr1-9628065-9632088
chr1-9633131-9634460
chr1-9699303-9702848
chr1-9743314-9749780
chr1-9750632-9751030
chr1-9773159-9774720
chr1-9795394-9803319
chr1-9803380-9807855
chr1-9808542-9811837
chr1-9812062-9814864
chr1-9816133-9816654
chr1-9817419-9817838
chr1-9822433-9823892
chr1-9824306-9826630
chr1-9846895-9848842
chr1-9855797-9860229
chr1-9874704-9878816
chr1-9879366-9882898
chr1-9891400-9894076
chr1-9942224-9945733
chr1-9946399-9946691
chr1-9968249-9969107
chr1-9983210-9984010
chr1-9989507-9992202
chr1-9992337-9993246
chr1-9997320-9998266
chr1-10036167-10040806
chr1-10231070-10233528
chr1-10256463-10256969
chr1-10259289-10260019
chr1-10263138-10264878
chr1-10266538-10267242
chr1-10268513-10269317
chr1-13206131-13206904
chr1-13206981-13207568
chr1-13254973-13255418
chr1-13255927-13256278
chr1-13256731-13257212
chr1-13296643-13297848
chr1-13333755-13334253
chr1-13336181-13336872
chr1-13341025-13341565
chr1-13370707-13375872
chr1-13383105-13383610
chr1-13424392-13427778
chr1-13513583-13513964
chr1-13586263-13594182
chr1-13606810-13607247
chr1-13638892-13639788
chr1-13646776-13653160
chr1-13653400-13654148
chr1-13654237-13656736
chr1-13656892-13662131
chr1-13977884-13979020
chr1-13980455-13981716
chr1-14143929-14145170
chr1-14576549-14577089
chr1-14577695-14580743
chr1-14589999-14591160
chr1-14594069-14594548
chr1-14595001-14596443
chr1-15803444-15807572
chr1-16057712-16060545
chr1-16102929-16107365
chr1-16109467-16113257
chr1-16225510-16226179
chr1-16226794-16229337
chr1-16496154-16497633
chr1-16504108-16505350
chr1-16514585-16515396
chr1-16518573-16520157
chr1-16615414-16621645
chr1-16638392-16639207
chr1-16640465-16641436
chr1-16641964-16642409
chr1-16644629-16645019
chr1-16649075-16649676
chr1-16649895-16660682
chr1-16663833-16667538
chr1-16670638-16671249
chr1-16686222-16690776
chr1-16691272-16692497
chr1-16701152-16703000
chr1-16703392-16704328
chr1-16746618-16747212
chr1-16796101-16797120
chr1-16797404-16798478
chr1-20496468-20497579
chr1-20504536-20505830
chr1-20816265-20821553
chr1-20829263-20829838
chr1-20890483-20891319
chr1-20951257-20951729
chr1-20984061-20984838
chr1-21006854-21009287
chr1-21010250-21012261
chr1-21012475-21015564
chr1-21034904-21037033
chr1-21040558-21041929
chr1-21069249-21071187
chr1-21071873-21072935
chr1-21073675-21075291
chr1-21077342-21080843
chr1-21217832-21219628
chr1-21339868-21341367
chr1-21962195-21963763
chr1-23183888-23185939
chr1-23186635-23189472
chr1-23201652-23202206
chr1-23202729-23203866
chr1-23253983-23257373
chr1-23378696-23385404
chr1-23398551-23400774
chr1-23432171-23435150
chr1-23843654-23844210
chr1-23920450-23923792
chr1-24005289-24006398
chr1-24006881-24008277
chr1-24099301-24101210
chr1-24102057-24102980
chr1-24468544-24470086
chr1-24675168-24683392
chr1-24684563-24687624
chr1-24699366-24700355
chr1-30871565-30875050
chr1-30920858-30922821
chr1-30923801-30925469
chr1-30927366-30932543
chr1-30943665-30945112
chr1-30945825-30952029
chr1-33501711-33503408
chr1-33531208-33531854
chr1-33561240-33562333
chr1-33649066-33649702
chr1-33669197-33670892
chr1-33812575-33815490
chr1-33866312-33866909
chr1-33870180-33871417
chr1-33872610-33875082
chr1-33875869-33885003
chr1-33897766-33909719
chr1-33911997-33912720
chr1-33915836-33916318
chr1-33982810-33983853
chr1-34005562-34014189
chr1-34023381-34023879
chr1-34025938-34026404
chr1-34027953-34030695
chr1-34237438-34238450
chr1-34310940-34313237
chr1-34325116-34326278
chr1-34387114-34391241
chr1-34431285-34442450
chr1-34457553-34487425
chr1-34509586-34511660
chr1-34519603-34522767
chr1-34523204-34523512
chr1-34790759-34791631
chr1-34800612-34804502
chr1-34804620-34806095
chr1-34806560-34807554
chr1-34809154-34810007
chr1-34819375-34819920
chr1-34820060-34861937
chr1-34863099-34864004
chr1-35809261-35815401
chr1-35823391-35823858
chr1-35849603-35850907
chr1-35856065-35856856
chr1-35860193-35860593
chr1-35863412-35863828
chr1-35890165-35890981
chr1-35992615-35994261
chr1-35995264-35996680
chr1-36048424-36049030
chr1-36051252-36055728
chr1-36057055-36076791
chr1-36077857-36078320
chr1-36079674-36080871
chr1-36082146-36083799
chr1-36089269-36090125
chr1-36120683-36123060
chr1-36123337-36136686
chr1-36142636-36144498
chr1-36158509-36159558
chr1-36159670-36160449
chr1-36160451-36161369
chr1-36161421-36163799
chr1-36230493-36232780
chr1-36234937-36235439
chr1-36235998-36236473
chr1-36239077-36240458
chr1-36240650-36247900
chr1-36248307-36249876
chr1-36252523-36254956
chr1-36255743-36256066
chr1-36256261-36279753
chr1-36282200-36283309
chr1-36297236-36297671
chr1-36301224-36312487
chr1-36313299-36314862
chr1-36315538-36315982
chr1-36322426-36323235
chr1-36324684-36326467
chr1-36366427-36369913
chr1-36436326-36438045
chr1-36443384-36448144
chr1-36456244-36456931
chr1-36460498-36462261
chr1-36463871-36464244
chr1-36467303-36475836
chr1-36499964-36501040
chr1-36506612-36514301
chr1-36545669-36548522
chr1-36551455-36551818
chr1-36552445-36559947
chr1-36560354-36577073
chr1-36577354-36582347
chr1-36584074-36584479
chr1-36587464-36593202
chr1-36593990-36597573
chr1-36599827-36601346
chr1-36603370-36605172
chr1-36607751-36608449
chr1-36611321-36617104
chr1-36634928-36635286
chr1-36689867-36693081
chr1-36696983-36697952
chr1-36700507-36701664
chr1-36706760-36711185
chr1-36753610-36753915
chr1-36812211-36812785
chr1-36813817-36815957
chr1-36818512-36819123
chr1-36861415-36862018
chr1-36868084-36868502
chr1-36874187-36876360
chr1-36904728-36905222
chr1-36911813-36912391
chr1-36912956-36931017
chr1-36932271-36932760
chr1-36934203-36935120
chr1-36937509-36942874
chr1-36944792-36945368
chr1-36946492-36950415
chr1-36958766-36959095
chr1-36959734-36963861
chr1-36975419-36976151
chr1-36984025-36988436
chr1-36990486-36990934
chr1-36994292-36994776
chr1-36999534-37002348
chr1-37004118-37004625
chr1-37011746-37013997
chr1-37016612-37017384
chr1-37028658-37030080
chr1-37298663-37326796
chr1-37327403-37327985
chr1-37328186-37329147
chr1-37332457-37334475
chr1-37336519-37337755
chr1-37339631-37342640
chr1-37342838-37347423
chr1-37356381-37358286
chr1-37370614-37372528
chr1-37419678-37420266
chr1-37421393-37422594
chr1-37426104-37426951
chr1-37427212-37432746
chr1-37466270-37467978
chr1-37468510-37469939
chr1-37470071-37506080
chr1-37508279-37509497
chr1-37511933-37513015
chr1-37517472-37517858
chr1-37526488-37527457
chr1-37531222-37533727
chr1-37533743-37542742
chr1-37546373-37546805
chr1-37548472-37549673
chr1-37554276-37555677
chr1-37557327-37564295
chr1-37564481-37565087
chr1-37565675-37566983
chr1-37569261-37569657
chr1-37583057-37583593
chr1-37584053-37588589
chr1-37589511-37590183
chr1-37599012-37599596
chr1-37600027-37604000
chr1-37607175-37607604
chr1-37609499-37610339
chr1-37611675-37612745
chr1-37620189-37621115
chr1-37621644-37624872
chr1-37630538-37630847
chr1-37633743-37636294
chr1-37636508-37637619
chr1-37638655-37640268
chr1-37860456-37861411
chr1-37862560-37866048
chr1-37867860-37869413
chr1-37870681-37873704
chr1-37888120-37892156
chr1-37902738-37903325
chr1-37904317-37905244
chr1-37994682-38001644
chr1-38010208-38014179
chr1-38017631-38019465
chr1-38128805-38131201
chr1-38986176-38989448
chr1-39260206-39261585
chr1-39281088-39281427
chr1-39306599-39309108
chr1-39312787-39313412
chr1-39313897-39314360
chr1-39366709-39370860
chr1-39385065-39386062
chr1-39397850-39398313
chr1-39407041-39410502
chr1-39425683-39426298
chr1-39428522-39428824
chr1-39431424-39431997
chr1-39437771-39438441
chr1-39438579-39439447
chr1-39440523-39440901
chr1-39449498-39450167
chr1-39452685-39459346
chr1-39463090-39465078
chr1-39465725-39466844
chr1-39467164-39467876
chr1-39467945-39471257
chr1-39472906-39473884
chr1-39474680-39485699
chr1-39485896-39490598
chr1-39491154-39495121
chr1-39495791-39496168
chr1-39498550-39505381
chr1-39505392-39506414
chr1-39509605-39510481
chr1-39511760-39513104
chr1-39514369-39514958
chr1-39516062-39516688
chr1-39519706-39523192
chr1-39524418-39529654
chr1-39530316-39531627
chr1-39532018-39533518
chr1-39534155-39537801
chr1-39537880-39538318
chr1-39539814-39540359
chr1-39547749-39548707
chr1-39555681-39556000
chr1-39557621-39558052
chr1-39559304-39562415
chr1-39564043-39564539
chr1-39566314-39567772
chr1-39568745-39569667
chr1-39570913-39594696
chr1-39596449-39597920
chr1-39598219-39606450
chr1-39606667-39608079
chr1-39608672-39610002
chr1-39610305-39610807
chr1-39612022-39617882
chr1-39636189-39637270
chr1-39649959-39651632
chr1-39708883-39709618
chr1-39711881-39712715
chr1-39713606-39715422
chr1-39733732-39735704
chr1-39735707-39738023
chr1-39740305-39741352
chr1-39751213-39752236
chr1-39753599-39755416
chr1-39756810-39764580
chr1-39765914-39766513
chr1-39767292-39768129
chr1-39779050-39779825
chr1-39781084-39786632
chr1-39834480-39835229
chr1-39843004-39847960
chr1-39849056-39849421
chr1-39850931-39852877
chr1-39861751-39862776
chr1-39892136-39909766
chr1-39909879-39929005
chr1-39929175-39929843
chr1-39930097-39930532
chr1-39931074-39938982
chr1-39939244-39939822
chr1-39940579-39949442
chr1-39950144-39950757
chr1-39953928-39955883
chr1-39959279-39964339
chr1-39968910-39969175
chr1-39969508-39970851
chr1-40022351-40023090
chr1-40030178-40033490
chr1-40038124-40038488
chr1-40043547-40044823
chr1-40049246-40051262
chr1-40051323-40055418
chr1-40057608-40057956
chr1-40058095-40059345
chr1-40060737-40061271
chr1-40062480-40063368
chr1-40064149-40065382
chr1-40073947-40074861
chr1-40079602-40092564
chr1-40120023-40120318
chr1-40231661-40232014
chr1-40239829-40240509
chr1-40266621-40267223
chr1-40269701-40270793
chr1-40290888-40291528
chr1-40292638-40297012
chr1-40298727-40299307
chr1-40320570-40325925
chr1-40351393-40351865
chr1-40354346-40356689
chr1-40357749-40358584
chr1-40370240-40371641
chr1-40379761-40382176
chr1-40391635-40392530
chr1-40392598-40393719
chr1-40399961-40400922
chr1-40401554-40416191
chr1-40417224-40419465
chr1-40419686-40422864
chr1-40429927-40430607
chr1-40448590-40450242
chr1-40463552-40464348
chr1-40470363-40481797
chr1-40494366-40495040
chr1-40500196-40504058
chr1-40512836-40513294
chr1-40513421-40517142
chr1-40540939-40541298
chr1-40600124-40600887
chr1-40785952-40786456
chr1-40788829-40791295
chr1-42850794-42852373
chr1-42865164-42866694
chr1-43089936-43094577
chr1-43095377-43100354
chr1-43101050-43101735
chr1-43151615-43153576
chr1-43462244-43462802
chr1-43473601-43475326
chr1-43475481-43476321
chr1-43477574-43479060
chr1-43500037-43500476
chr1-43520504-43521952
chr1-43808348-43815086
chr1-43819556-43820431
chr1-43824336-43824609
chr1-43825237-43829014
chr1-43843687-43844070
chr1-43910814-43917553
chr1-43918777-43919403
chr1-43930493-43936865
chr1-43938108-43938741
chr1-43938900-43939559
chr1-44101036-44103482
chr1-44117135-44120641
chr1-44146387-44148942
chr1-44161529-44162651
chr1-45794302-45796487
chr1-45826463-45827052
chr1-45837858-45838463
chr1-45852145-45853078
chr1-45856999-45862446
chr1-45863958-45870396
chr1-45871798-45872184
chr1-45874930-45875404
chr1-45877729-45878628
chr1-45880018-45882388
chr1-45882556-45884743
chr1-45924203-45926984
chr1-46831375-46831663
chr1-46849563-46855040
chr1-46856024-46856459
chr1-46858794-46860004
chr1-46863160-46865801
chr1-46870973-46871947
chr1-46872627-46875588
chr1-46894248-46896682
chr1-46901558-46903048
chr1-46904889-46910336
chr1-46910617-46911653
chr1-46920134-46923153
chr1-46925134-46929101
chr1-51466563-51467648
chr1-51474041-51489229
chr1-51490051-51495756
chr1-51496053-51510889
chr1-51510913-51513062
chr1-51513690-51531105
chr1-51534603-51535054
chr1-51537407-51541103
chr1-51576824-51585699
chr1-51594475-51595146
chr1-51614995-51615461
chr1-51790917-51791602
chr1-51904042-51904721
chr1-51907280-51908269
chr1-51909196-51909546
chr1-51909624-51911369
chr1-51913605-51914835
chr1-51915013-51916343
chr1-51929691-51936173
chr1-52007830-52009337
chr1-52011736-52013413
chr1-52019161-52020321
chr1-52021688-52022885
chr1-52111905-52121525
chr1-52140405-52141320
chr1-52158310-52158992
chr1-52166455-52167266
chr1-52214967-52215951
chr1-52227953-52228697
chr1-52230083-52233881
chr1-52422504-52423702
chr1-52495524-52497338
chr1-52498238-52502750
chr1-52503042-52503872
chr1-52520996-52521991
chr1-52522662-52523221
chr1-52576075-52578473
chr1-52579541-52580515
chr1-52630168-52632023
chr1-52632834-52633685
chr1-52646947-52647686
chr1-52651301-52653979
chr1-52654018-52656833
chr1-52702307-52704493
chr1-52708238-52708656
chr1-52722294-52729306
chr1-52745760-52746197
chr1-52763890-52766708
chr1-52766818-52767610
chr1-52793812-52794851
chr1-52797302-52804753
chr1-52808937-52811834
chr1-52812324-52812950
chr1-52815183-52819156
chr1-52819898-52821055
chr1-52843929-52848333
chr1-52856718-52858830
chr1-52962979-52964053
chr1-53295426-53298168
chr1-53311725-53314589
chr1-53343987-53344962
chr1-53347227-53349648
chr1-53351561-53353044
chr1-53754162-53754854
chr1-53761554-53763033
chr1-53763197-53765126
chr1-53765681-53766735
chr1-53769114-53771555
chr1-53771879-53793488
chr1-53794322-53795234
chr1-53795910-53797165
chr1-53808730-53809526
chr1-53809798-53811081
chr1-53813961-53835395
chr1-53836824-53860456
chr1-53860600-53862377
chr1-53862547-53864317
chr1-53869957-53874748
chr1-53875669-53877173
chr1-53880727-53884568
chr1-53884654-53885873
chr1-53886922-53888309
chr1-53889626-53890644
chr1-53890714-53891956
chr1-53894435-53895148
chr1-53899463-53900298
chr1-54249308-54250623
chr1-54438431-54439245
chr1-54448775-54449210
chr1-54449662-54450251
chr1-54554505-54560156
chr1-54560735-54567826
chr1-54568536-54569642
chr1-54582680-54583160
chr1-54584189-54588487
chr1-54666590-54667531
chr1-54674751-54675458
chr1-54747649-54748029
chr1-54748142-54751495
chr1-54766902-54767410
chr1-54795142-54795655
chr1-54795745-54801922
chr1-54802965-54803477
chr1-54805733-54815794
chr1-54818586-54819049
chr1-54823754-54824457
chr1-54825801-54830952
chr1-54832321-54844239
chr1-54868962-54869657
chr1-54870709-54871011
chr1-54871239-54872239
chr1-54876566-54877302
chr1-54877697-54879000
chr1-54883009-54883370
chr1-54883456-54886261
chr1-54887327-54890185
chr1-54896597-54928180
chr1-55018473-55018944
chr1-55022698-55034894
chr1-55042885-55046386
chr1-55048700-55049061
chr1-55049436-55050034
chr1-55050189-55059457
chr1-55064733-55065591
chr1-55085266-55090810
chr1-55129549-55133020
chr1-55133536-55134310
chr1-55209031-55211915
chr1-55212948-55217611
chr1-55236647-55239771
chr1-55404571-55407162
chr1-55418530-55419911
chr1-55504904-55507523
chr1-55509835-55510567
chr1-55523806-55524757
chr1-55524940-55525802
chr1-55527981-55529313
chr1-55530941-55531602
chr1-55666756-55667170
chr1-55765386-55767558
chr1-55796079-55797155
chr1-55801866-55805034
chr1-55805606-55810771
chr1-55812428-55813003
chr1-55815599-55816815
chr1-55817183-55822965
chr1-55823275-55824564
chr1-55837100-55838669
chr1-56712924-56714225
chr1-56971268-56973767
chr1-56976922-56978530
chr1-57376698-57379797
chr1-57404995-57407767
chr1-57430282-57430758
chr1-57637126-57639204
chr1-57774024-57776015
chr1-57952494-57953571
chr1-57969049-57971868
chr1-57972844-57973218
chr1-57977552-57977993
chr1-57995267-57997660
chr1-58100849-58102042
chr1-58114287-58115772
chr1-58289364-58290888
chr1-58344831-58347278
chr1-58348360-58349261
chr1-58359177-58360049
chr1-58391035-58396053
chr1-58396518-58397366
chr1-58402863-58403478
chr1-58410247-58411588
chr1-58412429-58413383
chr1-58414806-58415588
chr1-58415949-58425211
chr1-58443819-58453197
chr1-58461408-58462746
chr1-58502949-58506330
chr1-58585217-58587423
chr1-58596966-58599177
chr1-58616593-58619005
chr1-58651486-58654539
chr1-58668989-58670378
chr1-58676619-58677562
chr1-58677687-58678406
chr1-58695375-58697726
chr1-58700107-58701165
chr1-58708457-58708755
chr1-58708845-58747297
chr1-58749161-58749715
chr1-58759999-58761681
chr1-58770316-58775789
chr1-58793788-58805644
chr1-58806692-58807353
chr1-58856625-58857136
chr1-58859361-58859822
chr1-58951953-58952766
chr1-58953680-58955683
chr1-58970028-58971384
chr1-58971786-58974636
chr1-59118675-59121277
chr1-59235451-59239121
chr1-59256787-59257167
chr1-59267699-59273366
chr1-59313667-59314079
chr1-59314408-59320898
chr1-59478393-59485736
chr1-59583416-59585505
chr1-59589671-59595624
chr1-59598564-59599365
chr1-59607292-59609177
chr1-59623598-59624580
chr1-59668911-59673191
chr1-59683145-59688737
chr1-59697216-59698780
chr1-59703223-59704703
chr1-59762288-59765629
chr1-59766060-59767385
chr1-59889628-59891001
chr1-59892773-59893120
chr1-59894457-59897731
chr1-59899184-59899819
chr1-59900457-59901100
chr1-59902435-59908677
chr1-59910004-59924862
chr1-59925848-59926722
chr1-59950789-59951335
chr1-59952933-59953270
chr1-59956611-59958237
chr1-59995972-59999120
chr1-59999562-60000286
chr1-60000310-60000834
chr1-60009784-60011702
chr1-60013733-60014289
chr1-60014455-60018319
chr1-60096567-60099332
chr1-60175042-60176757
chr1-60177994-60182858
chr1-60342435-60344814
chr1-60408292-60410971
chr1-60564907-60568521
chr1-60569420-60571445
chr1-60577751-60578664
chr1-60579299-60581526
chr1-60611211-60611569
chr1-60613788-60614257
chr1-60614764-60615641
chr1-60616222-60616803
chr1-60620227-60621219
chr1-60622729-60623106
chr1-60625143-60630133
chr1-60652354-60653300
chr1-60656042-60656908
chr1-60656915-60658210
chr1-60662057-60662578
chr1-60746056-60746612
chr1-60804174-60804769
chr1-60844497-60846324
chr1-60851153-60854879
chr1-60856220-60870477
chr1-60872871-60873171
chr1-60888289-60889371
chr1-60894071-60894348
chr1-60898592-60900416
chr1-60911778-60918055
chr1-60920705-60921789
chr1-60922992-60924026
chr1-60924361-60924810
chr1-60930633-60931066
chr1-60933249-60934453
chr1-60935023-60944211
chr1-60946693-60947233
chr1-60947395-60948161
chr1-60952214-60953875
chr1-60954679-60956037
chr1-60959444-60961284
chr1-62147754-62149237
chr1-62229351-62229732
chr1-62229751-62231188
chr1-62242166-62243612
chr1-62244782-62245247
chr1-62283249-62284229
chr1-62388477-62388987
chr1-62393244-62394750
chr1-62677597-62681783
chr1-62690479-62690927
chr1-62701064-62708935
chr1-62710171-62710548
chr1-62713142-62714842
chr1-62716156-62726634
chr1-62727224-62729842
chr1-62735515-62737881
chr1-62749211-62752397
chr1-62759628-62761794
chr1-62762622-62762921
chr1-62763839-62769888
chr1-62769984-62775522
chr1-62775774-62776304
chr1-63110616-63110901
chr1-63111142-63122463
chr1-63124661-63124999
chr1-63126118-63132487
chr1-63138328-63138923
chr1-63175277-63181708
chr1-63729115-63731945
chr1-64051380-64052878
chr1-64053270-64054821
chr1-64055326-64055941
chr1-64056006-64057502
chr1-64075125-64083872
chr1-64083925-64085518
chr1-64085830-64086730
chr1-64086965-64089679
chr1-64099516-64100312
chr1-64104111-64105196
chr1-64105264-64105636
chr1-64108822-64110174
chr1-64111261-64111839
chr1-64112685-64113893
chr1-64115189-64115945
chr1-64116500-64125102
chr1-64126670-64127100
chr1-64186801-64203131
chr1-64203955-64204519
chr1-64226260-64226720
chr1-64249183-64249849
chr1-64289082-64290026
chr1-64290565-64290906
chr1-64292161-64293798
chr1-64293820-64310654
chr1-64317388-64318477
chr1-64337004-64339567
chr1-64341356-64342695
chr1-64343432-64343847
chr1-64367846-64368351
chr1-64373056-64378392
chr1-64440843-64441928
chr1-64454643-64455414
chr1-64463776-64464328
chr1-64480822-64483867
chr1-64484566-64485333
chr1-64526368-64537124
chr1-64538526-64539284
chr1-64539684-64540397
chr1-64542277-64544056
chr1-64595371-64604650
chr1-64608172-64609484
chr1-64610504-64611351
chr1-64612643-64613042
chr1-64613329-64622297
chr1-64622454-64623243
chr1-64689605-64692627
chr1-64697456-64699189
chr1-64734946-64739870
chr1-64753546-64753903
chr1-64795457-64796027
chr1-64796285-64797559
chr1-64858477-64859471
chr1-64874359-64877930
chr1-64878461-64878869
chr1-64913425-64914553
chr1-64917685-64931162
chr1-64931454-64934942
chr1-64941037-64942731
chr1-64945484-64946693
chr1-64949613-64950618
chr1-64954389-64954722
chr1-64955350-64958032
chr1-64970299-64970670
chr1-65088471-65091787
chr1-65092296-65092983
chr1-65107131-65115209
chr1-65116956-65117310
chr1-65175300-65189852
chr1-65226081-65226573
chr1-65227445-65230540
chr1-65231270-65232919
chr1-66699342-66703657
chr1-66813291-66819686
chr1-66858515-66859382
chr1-66859553-66864699
chr1-67037401-67039441
chr1-67385111-67386119
chr1-69684158-69689202
chr1-70855835-70857455
chr1-71097730-71105981
chr1-71115319-71116061
chr1-71556074-71558462
chr1-71648733-71651562
chr1-71652047-71654886
chr1-71721193-71724987
chr1-71727010-71728276
chr1-71728881-71736767
chr1-71737352-71738353
chr1-71741194-71742501
chr1-71757130-71758136
chr1-71758715-71760516
chr1-71806812-71807398
chr1-71808329-71809459
chr1-71830432-71831102
chr1-71843475-71844672
chr1-71853195-71853787
chr1-71887482-71888111
chr1-71894755-71895998
chr1-71896864-71899769
chr1-71899940-71900545
chr1-71910606-71911591
chr1-71912485-71914432
chr1-71915075-71915580
chr1-71916803-71918492
chr1-71921737-71923403
chr1-71928266-71930000
chr1-71935710-71941704
chr1-71942832-71945563
chr1-71953014-71954201
chr1-71954760-71955742
chr1-71957515-71958349
chr1-71965521-71967700
chr1-71967809-71969429
chr1-71973974-71976529
chr1-71976573-71978657
chr1-71979409-71979907
chr1-71983580-71989949
chr1-71995301-71996506
chr1-72013548-72014669
chr1-72017724-72018107
chr1-72101376-72102919
chr1-72103567-72109327
chr1-72109753-72110622
chr1-72113600-72114217
chr1-72118183-72119886
chr1-72133578-72134560
chr1-72196620-72198320
chr1-72211088-72212061
chr1-72225377-72226686
chr1-72229092-72229712
chr1-72234991-72238195
chr1-72242341-72245963
chr1-72250836-72251783
chr1-72253951-72256131
chr1-72256897-72257286
chr1-72283054-72285554
chr1-72347159-72350069
chr1-72427580-72431444
chr1-72432129-72433406
chr1-72581986-72584499
chr1-72710241-72713177
chr1-72713357-72714405
chr1-73901792-73902491
chr1-73911118-73912314
chr1-73924070-73925683
chr1-73949878-73957020
chr1-73960104-73960755
chr1-73962666-73963015
chr1-73963361-73963866
chr1-73995031-74002599
chr1-74003920-74005493
chr1-74006514-74009864
chr1-74015287-74016774
chr1-74019567-74021055
chr1-74021320-74022445
chr1-74025430-74026003
chr1-74027476-74028863
chr1-74032473-74034449
chr1-74035336-74037416
chr1-74039321-74040188
chr1-74049603-74050190
chr1-74052859-74054055
chr1-74054233-74055889
chr1-74056150-74057016
chr1-74065567-74066085
chr1-74069549-74070112
chr1-74077768-74078828
chr1-74124614-74126158
chr1-74130648-74132589
chr1-74144297-74144930
chr1-74146836-74157688
chr1-74158128-74162873
chr1-74165671-74168072
chr1-74175840-74177250
chr1-74178112-74182408
chr1-74200378-74201767
chr1-74205189-74206936
chr1-74215204-74215507
chr1-74226350-74231302
chr1-74231874-74257380
chr1-74258478-74260562
chr1-74260822-74261542
chr1-74261706-74262088
chr1-74264278-74264884
chr1-74266476-74267397
chr1-74269663-74269923
chr1-74271092-74272108
chr1-74273161-74273793
chr1-74275126-74276283
chr1-74276476-74276999
chr1-74278459-74279041
chr1-74280517-74280762
chr1-74281331-74311381
chr1-74311552-74311872
chr1-74312301-74314056
chr1-74321685-74322711
chr1-74330848-74334180
chr1-74335721-74336575
chr1-74337846-74339447
chr1-74359545-74359940
chr1-74361292-74399722
chr1-74409024-74410394
chr1-74425655-74427282
chr1-74430906-74442069
chr1-74447606-74447987
chr1-74452821-74453524
chr1-74504439-74509343
chr1-74585219-74585597
chr1-74586820-74590266
chr1-74591482-74591909
chr1-74593402-74594689
chr1-74598652-74602329
chr1-74660928-74662371
chr1-74700746-74701436
chr1-74701558-74703380
chr1-74703988-74704603
chr1-74704922-74706006
chr1-74710603-74717764
chr1-74718568-74719022
chr1-74737017-74737837
chr1-74746488-74747645
chr1-74771947-74778665
chr1-74780378-74785038
chr1-74786205-74787108
chr1-74788098-74788700
chr1-74815501-74818324
chr1-74973819-74975656
chr1-75123311-75127065
chr1-75128503-75129193
chr1-75131052-75135205
chr1-75137546-75137950
chr1-75138537-75138865
chr1-75139264-75145349
chr1-75145614-75146160
chr1-75167387-75170593
chr1-75171196-75171567
chr1-75171895-75172351
chr1-75178526-75182110
chr1-75182163-75182691
chr1-75182774-75183108
chr1-75183994-75195247
chr1-75197749-75199215
chr1-75205933-75221027
chr1-75222269-75224906
chr1-75230240-75230594
chr1-75230805-75232982
chr1-75234025-75237846
chr1-75245227-75246941
chr1-75251429-75254306
chr1-75314260-75315684
chr1-75315988-75319099
chr1-75398684-75401376
chr1-75433510-75434018
chr1-75435835-75436932
chr1-75478523-75480152
chr1-75520186-75524461
chr1-75524783-75526205
chr1-77279035-77282593
chr1-77440792-77442267
chr1-77514952-77516016
chr1-78423695-78424547
chr1-78484103-78486732
chr1-78486839-78492457
chr1-78537632-78537980
chr1-78656503-78659941
chr1-78660031-78660658
chr1-78663458-78664032
chr1-78664033-78664963
chr1-78665497-78667825
chr1-78671463-78675511
chr1-78682984-78684291
chr1-78696538-78698366
chr1-78701257-78704038
chr1-78894955-78895272
chr1-78896534-78896898
chr1-79669881-79671204
chr1-79671232-79673322
chr1-79683610-79684566
chr1-79709636-79712278
chr1-79734553-79735301
chr1-79741073-79742018
chr1-79751977-79752586
chr1-79752709-79754306
chr1-79754788-79757063
chr1-79758311-79765440
chr1-79770546-79771123
chr1-79772550-79773293
chr1-79775909-79776687
chr1-79848414-79849569
chr1-79853543-79854743
chr1-80025629-80026868
chr1-80028440-80029008
chr1-80334836-80336799
chr1-80337220-80337854
chr1-80337991-80342089
chr1-80379326-80379846
chr1-80383635-80384972
chr1-80389512-80390959
chr1-80396169-80396711
chr1-80397295-80398257
chr1-80400462-80404524
chr1-80412386-80412910
chr1-80413558-80414418
chr1-80448931-80455757
chr1-80474346-80474918
chr1-80475603-80475935
chr1-80496251-80496573
chr1-80606712-80617676
chr1-80621570-80625086
chr1-80626492-80631885
chr1-80632801-80640319
chr1-80640343-80643213
chr1-80643412-80648907
chr1-80650002-80651334
chr1-80652101-80654654
chr1-80655284-80668649
chr1-80668955-80674705
chr1-80675733-80676114
chr1-80702263-80703836
chr1-80709846-80710201
chr1-80710833-80711589
chr1-80713225-80725572
chr1-80726995-80727560
chr1-80729207-80729765
chr1-80737980-80738698
chr1-80749655-80750926
chr1-80752712-80753474
chr1-80755442-80764454
chr1-80784170-80785929
chr1-81037918-81039620
chr1-82282922-82284119
chr1-82291769-82293117
chr1-82316141-82317419
chr1-82723935-82725950
chr1-82759782-82760678
chr1-82760871-82762449
chr1-82792075-82801544
chr1-82803736-82805127
chr1-82831514-82832551
chr1-82832604-82834078
chr1-82834636-82835951
chr1-82837238-82842154
chr1-82861864-82863177
chr1-84147782-84148230
chr1-84149266-84150761
chr1-84180374-84180979
chr1-84189659-84191021
chr1-84193488-84194314
chr1-84196237-84201294
chr1-84213104-84213984
chr1-84214606-84215818
chr1-84217484-84221322
chr1-84221406-84222238
chr1-84236596-84237065
chr1-84237748-84238536
chr1-84239441-84257211
chr1-84271913-84273326
chr1-84273465-84275157
chr1-84276488-84279423
chr1-84279438-84280226
chr1-84280423-84288740
chr1-84290080-84290464
chr1-84296864-84297322
chr1-84299889-84301270
chr1-84301277-84304430
chr1-84305466-84306989
chr1-84311246-84314793
chr1-84314879-84327014
chr1-84347072-84356856
chr1-84357109-84368100
chr1-84369055-84369605
chr1-84379601-84380191
chr1-84380341-84382388
chr1-84385121-84385750
chr1-84398995-84399788
chr1-84401132-84402661
chr1-84403569-84410006
chr1-84411409-84413659
chr1-84414253-84414606
chr1-84415192-84416187
chr1-84417097-84418598
chr1-84420062-84421043
chr1-84421990-84423941
chr1-84424615-84432256
chr1-84433258-84433637
chr1-84434051-84435754
chr1-84435911-84438271
chr1-84439354-84442351
chr1-84442603-84445825
chr1-84449467-84450171
chr1-84464337-84465736
chr1-84466120-84468544
chr1-84468908-84469470
chr1-84555645-84556536
chr1-84561492-84563436
chr1-84836811-84841745
chr1-84923919-84924251
chr1-84933393-84941744
chr1-84943134-84948055
chr1-85112383-85112743
chr1-85598805-85601567
chr1-85607460-85608697
chr1-85611005-85611352
chr1-85617043-85617403
chr1-85618879-85619179
chr1-85648840-85650590
chr1-85697593-85698344
chr1-85700564-85706152
chr1-85707250-85707721
chr1-85729857-85730203
chr1-85730273-85738810
chr1-85739407-85739985
chr1-85740094-85741511
chr1-85742740-85743171
chr1-85744899-85753861
chr1-85763126-85768978
chr1-85769032-85771996
chr1-85772091-85772577
chr1-85774270-85781704
chr1-85789278-85790438
chr1-85791267-85798962
chr1-85799949-85800285
chr1-85806462-85807178
chr1-85808368-85808718
chr1-85808794-85810485
chr1-85826415-85827370
chr1-85833936-85843883
chr1-85892665-85901228
chr1-85901638-85902237
chr1-85957225-85964731
chr1-85977282-85979357
chr1-85985924-85986259
chr1-85986923-85989762
chr1-86059424-86061753
chr1-86062830-86066802
chr1-86151945-86155433
chr1-86179038-86179311
chr1-86181087-86181534
chr1-86185355-86186849
chr1-86186965-86188832
chr1-86189204-86191582
chr1-86192747-86194360
chr1-86195250-86196033
chr1-86197466-86198107
chr1-86198317-86199464
chr1-86200979-86201363
chr1-86202238-86203709
chr1-86204814-86207212
chr1-86211429-86220303
chr1-86221234-86221798
chr1-86222407-86237921
chr1-86238282-86239884
chr1-86241182-86241809
chr1-86242194-86245896
chr1-86248515-86249498
chr1-86252376-86253459
chr1-86255097-86267062
chr1-86267154-86270414
chr1-86270505-86270879
chr1-86272298-86274260
chr1-86275668-86275975
chr1-86276982-86277703
chr1-86279626-86280687
chr1-86281332-86281701
chr1-86291050-86291858
chr1-86296534-86301534
chr1-86301916-86304786
chr1-86307344-86309280
chr1-86339876-86341283
chr1-86342149-86342894
chr1-86343784-86346477
chr1-86354730-86355896
chr1-86357602-86362903
chr1-86363895-86364286
chr1-86372552-86372894
chr1-86375519-86377501
chr1-86379201-86381280
chr1-86384577-86385052
chr1-86388311-86391739
chr1-86392393-86411315
chr1-86411752-86412713
chr1-86413285-86423807
chr1-86423848-86424376
chr1-86426376-86427256
chr1-86427341-86449175
chr1-86451209-86451682
chr1-86452058-86452780
chr1-86454196-86455539
chr1-86456847-86457135
chr1-86457338-86459784
chr1-86463555-86517363
chr1-86519296-86534047
chr1-86535742-86536341
chr1-86538594-86539446
chr1-86580895-86585081
chr1-86586314-86587547
chr1-86703346-86704802
chr1-87026107-87026412
chr1-87029004-87030103
chr1-87034940-87036629
chr1-87037789-87038345
chr1-87173985-87175193
chr1-87179574-87181413
chr1-87181589-87182929
chr1-87200515-87201177
chr1-87207675-87208465
chr1-87212459-87216187
chr1-87281682-87283510
chr1-87325188-87328608
chr1-87550927-87551650
chr1-87606396-87609862
chr1-87610498-87611425
chr1-87618671-87666659
chr1-87667829-87669568
chr1-87699651-87699995
chr1-87713457-87714613
chr1-87752187-87752752
chr1-87754396-87760476
chr1-87761592-87762894
chr1-87763968-87766994
chr1-87790888-87795623
chr1-87796476-87797387
chr1-87805887-87808411
chr1-87809710-87810049
chr1-87810273-87817353
chr1-87817525-87818565
chr1-87819881-87820413
chr1-87822973-87835122
chr1-87837220-87837559
chr1-87840272-87841238
chr1-87844368-87844826
chr1-87845048-87876261
chr1-87876911-87877421
chr1-87879587-87881952
chr1-87892006-87892605
chr1-87895750-87896782
chr1-87899655-87903741
chr1-87907404-87908260
chr1-87912436-87913990
chr1-87914818-87915390
chr1-87917697-87919326
chr1-87922212-87922821
chr1-87932318-87935428
chr1-87935474-87936234
chr1-87947208-87948306
chr1-87959962-87962313
chr1-88003392-88004706
chr1-88004977-88006312
chr1-88006495-88008988
chr1-88046530-88047212
chr1-88076462-88082833
chr1-88083630-88084135
chr1-88091357-88099792
chr1-88100732-88105492
chr1-88105924-88106434
chr1-88126399-88126977
chr1-88133676-88136175
chr1-88211675-88213853
chr1-88214534-88215673
chr1-88216872-88217274
chr1-88218094-88219638
chr1-88220301-88222549
chr1-88222819-88223416
chr1-88223814-88229107
chr1-88229762-88230575
chr1-88231758-88232471
chr1-88232946-88234839
chr1-88235634-88237069
chr1-88237327-88237866
chr1-88238755-88240584
chr1-88243154-88245360
chr1-88248755-88249535
chr1-88249765-88252135
chr1-88252183-88252503
chr1-88254999-88255421
chr1-88255563-88256014
chr1-88256984-88258719
chr1-88258830-88287753
chr1-88289787-88290840
chr1-88295525-88296052
chr1-88296099-88296977
chr1-88304507-88304859
chr1-88433484-88434318
chr1-88558317-88559320
chr1-88559494-88560504
chr1-88561005-88572628
chr1-88572832-88573204
chr1-88573509-88578825
chr1-88579134-88592981
chr1-88593172-88595062
chr1-88596750-88597324
chr1-88621045-88622231
chr1-88625562-88626655
chr1-88629892-88645054
chr1-88645175-88646042
chr1-88646601-88665227
chr1-88691167-88691716
chr1-88691976-88706295
chr1-89013882-89014562
chr1-89041497-89042939
chr1-89068577-89072500
chr1-89078178-89079771
chr1-89108360-89108906
chr1-89166922-89168158
chr1-89235125-89235660
chr1-89452009-89452447
chr1-89453745-89455920
chr1-89523904-89525204
chr1-89551681-89558042
chr1-89558261-89559754
chr1-89559819-89560793
chr1-89561076-89583734
chr1-89601608-89601946
chr1-89608807-89609158
chr1-89609382-89609893
chr1-89610887-89611794
chr1-89615618-89616292
chr1-89643779-89646392
chr1-89658364-89660198
chr1-89741163-89741839
chr1-89741919-89744210
chr1-89890986-89891636
chr1-89902141-89902818
chr1-90225874-90226978
chr1-90368946-90369695
chr1-90601892-90604886
chr1-90692973-90695835
chr1-90973130-90977567
chr1-90997977-91000368
chr1-91000702-91002530
chr1-91010605-91013674
chr1-91015421-91015776
chr1-91016992-91020005
chr1-91020766-91100831
chr1-91103576-91104326
chr1-91122283-91123184
chr1-91178083-91190889
chr1-91192413-91193135
chr1-91196510-91196974
chr1-91202064-91203070
chr1-91203093-91213383
chr1-91214646-91223775
chr1-91229240-91229614
chr1-91230033-91232816
chr1-91233586-91235871
chr1-91238054-91239233
chr1-91239234-91240859
chr1-91240959-91241570
chr1-91245435-91246367
chr1-91248094-91257925
chr1-91278536-91279066
chr1-91283318-91283868
chr1-91296999-91300887
chr1-91302124-91302684
chr1-91371452-91371899
chr1-91396896-91401566
chr1-91404039-91405045
chr1-91405579-91406186
chr1-91411098-91415267
chr1-91416572-91417422
chr1-91435698-91436689
chr1-91450836-91452638
chr1-91453859-91460920
chr1-91462295-91462922
chr1-91493487-91495460
chr1-91538624-91542292
chr1-91954641-91955181
chr1-91957146-91958316
chr1-91982543-91987799
chr1-92022651-92023594
chr1-92032759-92038759
chr1-92044308-92054197
chr1-92055360-92065137
chr1-92079009-92079394
chr1-92079853-92083503
chr1-92085929-92086509
chr1-92101721-92102909
chr1-92103881-92105195
chr1-92177478-92183782
chr1-92185054-92186904
chr1-92214722-92217886
chr1-92224029-92225859
chr1-92229124-92230686
chr1-92334535-92336066
chr1-92383349-92384522
chr1-92472438-92474745
chr1-92632022-92632677
chr1-92639862-92643742
chr1-92645681-92645994
chr1-92647348-92649471
chr1-92674979-92676966
chr1-92741143-92743018
chr1-92773748-92775603
chr1-92781494-92782698
chr1-92798268-92798829
chr1-92799190-92800138
chr1-92800960-92801457
chr1-92832058-92832504
chr1-92843749-92845365
chr1-92899608-92901050
chr1-92902228-92902913
chr1-92903308-92903581
chr1-92904884-92913220
chr1-92914041-92915679
chr1-92916237-92916640
chr1-92917323-92917680
chr1-92918608-92921750
chr1-92932410-92936469
chr1-92944510-92947073
chr1-92955821-92957862
chr1-92958174-92959172
chr1-92960341-92961225
chr1-92961377-92962008
chr1-92969755-92982181
chr1-92982728-92983418
chr1-92983447-92984867
chr1-93006413-93007507
chr1-93008267-93009432
chr1-93010751-93015313
chr1-93037960-93039092
chr1-93065394-93066488
chr1-93068320-93073639
chr1-93073656-93074206
chr1-93074397-93075269
chr1-93078070-93078664
chr1-93081259-93083677
chr1-93123923-93124720
chr1-93164749-93166845
chr1-93235941-93236763
chr1-93305068-93306136
chr1-93342477-93344893
chr1-93403161-93403770
chr1-93411277-93412337
chr1-93423891-93424942
chr1-93442686-93447644
chr1-93476683-93482974
chr1-93510593-93513891
chr1-93633745-93637143
chr1-93654470-93655156
chr1-93666010-93668020
chr1-93668952-93669548
chr1-93725013-93726198
chr1-93748312-93750246
chr1-93751565-93752331
chr1-93753143-93758725
chr1-93765289-93765617
chr1-93796872-93797187
chr1-93800239-93806469
chr1-93814243-93815000
chr1-93816409-93827416
chr1-93833820-93835966
chr1-94024382-94025641
chr1-94033878-94035970
chr1-94052373-94052970
chr1-94053720-94054393
chr1-94055671-94058292
chr1-94076460-94079047
chr1-95311869-95324574
chr1-95380492-95380768
chr1-95448136-95452748
chr1-95459621-95460178
chr1-95468310-95470981
chr1-95526091-95529820
chr1-95530247-95533641
chr1-95572459-95573506
chr1-95573515-95574266
chr1-95585333-95585880
chr1-95587925-95607261
chr1-95623872-95625081
chr1-95643437-95644166
chr1-95645303-95646337
chr1-95647753-95648248
chr1-95648594-95649201
chr1-95650756-95670340
chr1-95671257-95672096
chr1-95672590-95673745
chr1-96871399-96872282
chr1-97616572-97617739
chr1-97630078-97633821
chr1-97633859-97634658
chr1-97649647-97650472
chr1-97655238-97678037
chr1-97714644-97719725
chr1-97767229-97767682
chr1-97768123-97771586
chr1-97899836-97901352
chr1-98051061-98051902
chr1-98087763-98088769
chr1-98094090-98095968
chr1-105168090-105171317
chr1-105171474-105172391
chr1-105187590-105189441
chr1-105661249-105669430
chr1-105672022-105672472
chr1-105739638-105749705
chr1-105750272-105752525
chr1-105770777-105771892
chr1-105774730-105775432
chr1-105777231-105807950
chr1-105864042-105866855
chr1-105924811-105926130
chr1-105963220-105963874
chr1-105964577-105986014
chr1-105986513-105999728
chr1-106001163-106002515
chr1-106019665-106021287
chr1-106029294-106031659
chr1-106032165-106034918
chr1-106035001-106036073
chr1-106036955-106037353
chr1-106138380-106138957
chr1-106159357-106160229
chr1-106160896-106164986
chr1-106166853-106168097
chr1-106169039-106169446
chr1-106169971-106174549
chr1-106229474-106233035
chr1-106321970-106322383
chr1-106374449-106375982
chr1-106395276-106396361
chr1-106400605-106402035
chr1-106407437-106409075
chr1-106511833-106513197
chr1-106539754-106541051
chr1-106543121-106544313
chr1-106546002-106546785
chr1-106547401-106556717
chr1-106560247-106564727
chr1-106564961-106567870
chr1-106568974-106571576
chr1-106580655-106584555
chr1-106626200-106630042
chr1-106684123-106685398
chr1-106693865-106699509
chr1-106701308-106701657
chr1-106704243-106705201
chr1-106707024-106708045
chr1-106709242-106709692
chr1-106711495-106715866
chr1-106737240-106738753
chr1-106757708-106761236
chr1-106792812-106798735
chr1-106814515-106818524
chr1-106929953-106930443
chr1-106931097-106934734
chr1-107381564-107382015
chr1-107388629-107390697
chr1-107485532-107486604
chr1-107488382-107491002
chr1-107491166-107491692
chr1-107492710-107507657
chr1-107509429-107516401
chr1-107517381-107518066
chr1-107523837-107531526
chr1-107532532-107535061
chr1-107565223-107565604
chr1-107580479-107595628
chr1-111863823-111865711
chr1-118309835-118313463
chr1-118321052-118325207
chr1-118325813-118326794
chr1-118333305-118335719
chr1-118363444-118364828
chr1-118379603-118381183
chr1-118385512-118392494
chr1-118457053-118459946
chr1-118488679-118489404
chr1-118574671-118575834
chr1-119129759-119132124
chr1-119475030-119476156
chr1-119484686-119485708
chr1-119488394-119490094
chr1-119491398-119508465
chr1-119520915-119530714
chr1-119531947-119536443
chr1-119536962-119537729
chr1-119836855-119838610
chr1-119912119-119913305
chr1-120017103-120023428
chr1-120032321-120036536
chr1-120037387-120040438
chr1-120042916-120045221
chr1-120052001-120053265
chr1-120054090-120058429
chr1-120060164-120061020
chr1-120062132-120063716
chr1-120066782-120067468
chr1-120067856-120069020
chr1-120070244-120084581
chr1-120093088-120095421
chr1-120097378-120105193
chr1-120110221-120111028
chr1-120112648-120114447
chr1-120118105-120124834
chr1-120125488-120126092
chr1-120143478-120144109
chr1-120249059-120258926
chr1-120258981-120261579
chr1-120263320-120267283
chr1-120293419-120294214
chr1-120449248-120449707
chr1-120531846-120532441
chr1-120758429-120759101
chr1-120946493-120946906
chr1-120947661-120950172
chr1-121314681-121315967
chr1-121325370-121333011
chr1-121333245-121335350
chr1-121336647-121338983
chr1-121393794-121396090
chr1-121427425-121428371
chr1-121428610-121435762
chr1-121436797-121438214
chr1-121439801-121442219
chr1-121459902-121460364
chr1-121461144-121465880
chr1-121508500-121511118
chr1-121557915-121558621
chr1-121567078-121569731
chr1-123919513-123919905
chr1-123921949-123922500
chr1-123933022-123936277
chr1-125408126-125410218
chr1-125412429-125412708
chr1-125413595-125414035
chr1-125415688-125416919
chr1-125417774-125418674
chr1-125420029-125445531
chr1-125445572-125478955
chr1-125483293-125483973
chr1-125508516-125509548
chr1-125519144-125520851
chr1-125522990-125524002
chr1-125524785-125527520
chr1-125557648-125562681
chr1-127083285-127083745
chr1-127135230-127135570
chr1-127136114-127136631
chr1-127202546-127209770
chr1-127211403-127213888
chr1-127215237-127229022
chr1-127229281-127230655
chr1-127230850-127232329
chr1-127232585-127234504
chr1-127235328-127252794
chr1-127253256-127254069
chr1-127254854-127255580
chr1-127256633-127257285
chr1-127259318-127260676
chr1-127261264-127261674
chr1-127263135-127265240
chr1-127266311-127274811
chr1-127275617-127280155
chr1-127344541-127345239
chr1-127424159-127424531
chr1-127424822-127426065
chr1-127772511-127776195
chr1-127776326-127776800
chr1-127777281-127778944
chr1-127779012-127782117
chr1-127783285-127785421
chr1-127850384-127850692
chr1-127855423-127856827
chr1-127859586-127860240
chr1-127868451-127869482
chr1-127954923-127955865
chr1-127973885-127974373
chr1-127975560-127976727
chr1-127977683-127984767
chr1-128003851-128009515
chr1-128010347-128012042
chr1-128012770-128018367
chr1-128018378-128019552
chr1-128081832-128083166
chr1-128100292-128100697
chr1-128101756-128105488
chr1-128243243-128246575
chr1-128322918-128323911
chr1-128324731-128325954
chr1-128357226-128360970
chr1-128361697-128362665
chr1-128414954-128417994
chr1-128419744-128422582
chr1-128444496-128448413
chr1-128460330-128465136
chr1-128546766-128550861
chr1-128560505-128561782
chr1-128566580-128568030
chr1-128568375-128572777
chr1-128574263-128574724
chr1-128576237-128576761
chr1-128579683-128580481
chr1-128583349-128584154
chr1-128584965-128597911
chr1-128602359-128603313
chr1-128605430-128606346
chr1-128606379-128611165
chr1-128611829-128617216
chr1-128617520-128617946
chr1-128619262-128620882
chr1-128622476-128627975
chr1-128629342-128635686
chr1-128638819-128640066
chr1-128640885-128644327
chr1-128660616-128661394
chr1-128681873-128683384
chr1-128696114-128699993
chr1-128700276-128729586
chr1-128731098-128732346
chr1-128734175-128735493
chr1-128738221-128739951
chr1-128742616-128745830
chr1-128746083-128751171
chr1-128751712-128752087
chr1-128753657-128754345
chr1-128762369-128763310
chr1-128764621-128765507
chr1-128769942-128771160
chr1-128792647-128794005
chr1-128810117-128811796
chr1-128823502-128824007
chr1-128824436-128826042
chr1-128826834-128827147
chr1-128827417-128827766
chr1-128831481-128831980
chr1-128832005-128832904
chr1-130700661-130701788
chr1-130711363-130712980
chr1-130714230-130719771
chr1-130916675-130917680
chr1-130918816-130920070
chr1-131014797-131015701
chr1-131015829-131022635
chr1-131025663-131026065
chr1-131036131-131036498
chr1-131038227-131038653
chr1-131040137-131041158
chr1-131041545-131042524
chr1-131048878-131050696
chr1-131050769-131056106
chr1-131057457-131116203
chr1-131118178-131119278
chr1-131124139-131124528
chr1-131126555-131127839
chr1-131133406-131133738
chr1-131134118-131143909
chr1-131145711-131148107
chr1-131148157-131149829
chr1-131151787-131153920
chr1-131154692-131155322
chr1-131167111-131168592
chr1-131171572-131172433
chr1-131173869-131174372
chr1-131174498-131175937
chr1-131179803-131207823
chr1-131210737-131212296
chr1-131218406-131219939
chr1-131220595-131221333
chr1-131238163-131238930
chr1-131243172-131248310
chr1-131249174-131250333
chr1-131251482-131256707
chr1-131258183-131259313
chr1-131260168-131262207
chr1-131267944-131268708
chr1-131270265-131272138
chr1-131273951-131282639
chr1-131283155-131284409
chr1-131284796-131296178
chr1-131334063-131334882
chr1-131339212-131341324
chr1-131345644-131346676
chr1-131347824-131348302
chr1-131357152-131366760
chr1-131377588-131390387
chr1-131392216-131396039
chr1-131396827-131397211
chr1-131406591-131407055
chr1-131409693-131410466
chr1-131414202-131415155
chr1-131427356-131444914
chr1-131445350-131445616
chr1-131446024-131449771
chr1-131450292-131450648
chr1-131451467-131453617
chr1-131454174-131455231
chr1-131457499-131459189
chr1-131461140-131476673
chr1-131477447-131479117
chr1-131481069-131484404
chr1-131485977-131488333
chr1-131490869-131496088
chr1-131496271-131497092
chr1-131497574-131499045
chr1-131501079-131502639
chr1-131505880-131506368
chr1-131508930-131514255
chr1-131516933-131517374
chr1-131519880-131520456
chr1-131520471-131530554
chr1-131530905-131531435
chr1-131547930-131549848
chr1-131550073-131551112
chr1-131552228-131552549
chr1-131553082-131557209
chr1-131557653-131561965
chr1-131564616-131565728
chr1-131566201-131566505
chr1-131636065-131639369
chr1-131656586-131661272
chr1-131662071-131663053
chr1-131668354-131675955
chr1-131676432-131677791
chr1-131678163-131680565
chr1-131686902-131705852
chr1-131707404-131707748
chr1-131710670-131712612
chr1-131734115-131735958
chr1-131748710-131750003
chr1-131753720-131756224
chr1-131756797-131757302
chr1-131759651-131762862
chr1-131826539-131828856
chr1-131829898-131830544
chr1-131862694-131863074
chr1-131863892-131869755
chr1-131909212-131913532
chr1-131913648-131914606
chr1-131914878-131915184
chr1-131917564-131918062
chr1-131972520-131972946
chr1-132004967-132012515
chr1-132132682-132140753
chr1-132142609-132143691
chr1-132310711-132324682
chr1-132325910-132327046
chr1-132327963-132328944
chr1-132329742-132330141
chr1-132330416-132330784
chr1-132331335-132333885
chr1-132333979-132334399
chr1-132334545-132348928
chr1-132353245-132356655
chr1-132357678-132358650
chr1-132366815-132377366
chr1-132377596-132392470
chr1-132414845-132421363
chr1-132434751-132437999
chr1-132469605-132469893
chr1-132470888-132472595
chr1-132472780-132473348
chr1-132475499-132475898
chr1-132476213-132478809
chr1-132479484-132479982
chr1-132511438-132513065
chr1-133012153-133013464
chr1-133021148-133035525
chr1-133045886-133046550
chr1-133046697-133047191
chr1-133072228-133073226
chr1-133084179-133084683
chr1-133086330-133087700
chr1-133090225-133091913
chr1-133104861-133105268
chr1-133117245-133124605
chr1-133125724-133138204
chr1-133138235-133139239
chr1-133143072-133146701
chr1-133160121-133160618
chr1-133161711-133164000
chr1-133164387-133164793
chr1-133164849-133168176
chr1-133173717-133176528
chr1-133346888-133348308
chr1-133380490-133381410
chr1-133384984-133385488
chr1-133416873-133419985
chr1-133493418-133494393
chr1-133608395-133611322
chr1-133659607-133662795
chr1-133770608-133772019
chr1-133772493-133773034
chr1-133776571-133779589
chr1-133784677-133786283
chr1-133788136-133788594
chr1-133788909-133790589
chr1-133796759-133797742
[truncated: 14,384 more rows]

## Sheet: Table S3
Suplementary Table 3. Specifical H3K27ac ChIP-seq peaks enriched in each cluster, related to Figure 1.
C0				C1				C2				C3				C4				C5				C6				C7				C8
peaks	p_val	avg_log2FC	p_val_adj	peaks	p_val	avg_log2FC	p_val_adj	peaks	p_val	avg_log2FC	p_val_adj	peaks	p_val	avg_log2FC	p_val_adj	peaks	p_val	avg_log2FC	p_val_adj	peaks	p_val	avg_log2FC	p_val_adj	peaks	p_val	avg_log2FC	p_val_adj	peaks	p_val	avg_log2FC	p_val_adj	peaks	p_val	avg_log2FC	p_val_adj
chr9-118647036-118680613	3.57261e-58	0.456942	1.93082e-53	chr4-136876469-136902311	6.23166e-65	0.523911	3.3679e-60	chr5-100611684-100669891	1.06877e-89	0.729811	5.77614e-85	chr3-131464220-131495574	2.59986e-73	0.88138	1.40509e-68	chr8-117061943-117081371	1.45599e-32	0.771096	7.86892e-28	chr7-135575111-135609150	9.29713e-23	0.622711	5.02464e-18	chr3-90657122-90677365	2.26261e-130	1.71404	1.22283e-125	chr15-78841493-78846536	1.99845e-16	0.851873	1.08006e-11	chr6-90748422-90766943	2.32754e-16	0.988362	1.25792e-11
chr2-150824571-150853121	3.19788e-57	0.438422	1.72829e-52	chr16-91835768-91873473	2.19831e-57	0.502957	1.18808e-52	chr11-105984290-105992189	7.95923e-71	0.822288	4.30157e-66	chr2-173035561-173066085	6.39597e-67	0.794962	3.4567e-62	chr17-71248574-71275139	3.27591e-22	0.563959	1.77047e-17	chr13-43200965-43213264	2.19309e-20	0.692154	1.18525e-15	chr6-86604384-86620392	1.51511e-102	1.51407	8.18844e-98	chr7-15962762-15964711	2.33067e-14	0.753399	1.25961e-09	chr5-122214697-122223151	5.11835e-13	0.929525	2.76621e-08
chr6-97416082-97475496	3.71581e-48	0.332918	2.00821e-43	chr4-134614445-134640377	2.42093e-53	0.496811	1.30839e-48	chr2-102149107-102166940	1.14694e-65	0.789904	6.19864e-61	chr5-100611684-100669891	6.36463e-66	0.735528	3.43976e-61	chr2-32864675-32903433	9.07821e-21	0.484064	4.90632e-16	chr11-3502023-3512994	2.24051e-20	0.690095	1.21089e-15	chr16-95445709-95457654	5.44168e-83	1.45514	2.94096e-78	chr17-24642660-24646949	1.24373e-11	0.695815	6.72172e-07	chr9-21312327-21335790	1.17119e-11	0.745267	6.32971e-07
chr18-53243133-53270125	1.96469e-47	0.411188	1.06182e-42	chr11-70429078-70492908	1.54791e-52	0.348256	8.36568e-48	chr2-29182998-29197898	1.33264e-64	0.791834	7.20225e-60	chr1-164059607-164089068	4.38486e-64	0.880119	2.3698e-59	chr2-6378754-6382770	1.48909e-18	0.549664	8.04781e-14	chr13-43264759-43273090	1.48109e-16	0.617026	8.00454e-12	chr3-107846392-107856685	7.40739e-75	1.39801	4.00333e-70	chr10-68124130-68141947	1.08062e-10	0.66062	5.84021e-06	chr5-124214247-124216078	8.57679e-11	0.76078	4.63532e-06
chr11-82086840-82105320	2.69835e-47	0.471758	1.45832e-42	chr17-27952699-27972614	9.08316e-48	0.572214	4.90899e-43	chr11-74545555-74563193	1.10058e-59	0.736713	5.94809e-55	chr12-101003075-101030177	2.85675e-61	0.805873	1.54393e-56	chr12-112577783-112595740	1.67387e-18	0.567884	9.04641e-14	chr11-79649558-79664808	4.02071e-16	0.590314	2.17299e-11	chr8-33639909-33683044	4.34783e-69	1.03529	2.34978e-64	chr1-73995031-74002599	4.03082e-10	0.670615	2.17846e-05	chr1-21962195-21963763	2.54786e-10	0.724903	1.37699e-05
chr4-136876469-136902311	3.17746e-45	0.382551	1.71726e-40	chr14-31151243-31201760	2.86489e-46	0.348064	1.54833e-41	chr4-142056901-142086760	3.46325e-59	0.620388	1.87171e-54	chr12-100978086-101002549	2.46201e-60	0.858083	1.33059e-55	chr10-88402460-88423614	4.3105e-18	0.555147	2.32961e-13	chr14-25841410-25865434	1.66638e-15	0.546993	9.00593e-11	chr1-74146836-74157688	5.02189e-67	1.3109	2.71408e-62	chr19-40240380-40244957	5.18057e-10	0.634576	2.79984e-05	chr2-144229243-144233053	6.17289e-09	0.715817	0.000333614
chr10-84384184-84416156	2.48154e-43	0.41567	1.34115e-38	chr11-120716920-120737000	1.26741e-45	0.508584	6.8497e-41	chr13-41457218-41493038	3.47727e-53	0.615857	1.87929e-48	chr8-13024712-13041586	9.11647e-59	0.843755	4.927e-54	chr16-92612845-92624424	3.25062e-17	0.559894	1.7568e-12	chr12-102325463-102386050	3.33836e-15	0.37992	1.80422e-10	chr3-131464220-131495574	1.05168e-66	1.10181	5.68382e-62	chr17-88628203-88629459	6.35744e-10	0.525701	3.43588e-05	chr11-22764922-22766066	7.95831e-09	0.622525	0.000430107
chr14-33224590-33253705	6.94866e-43	0.390024	3.7554e-38	chr2-120092781-120168153	2.17318e-45	0.340872	1.1745e-40	chr15-36929997-36940143	3.75838e-51	0.7172	2.03122e-46	chr5-31630334-31642552	7.55626e-52	0.836138	4.08378e-47	chr4-141417479-141431311	4.90044e-17	0.565772	2.64844e-12	chr2-128411353-128442392	7.90978e-15	0.48953	4.27484e-10	chr7-122397873-122418785	1.49247e-66	1.2727	8.06605e-62	chr15-78835538-78836079	1.03723e-09	0.522761	5.60572e-05	chr13-111819200-111820361	1.43701e-08	0.641676	0.000776631
chr10-25430000-25450963	1.12552e-41	0.443046	6.08286e-37	chr19-10015906-10036686	7.42203e-45	0.462326	4.01123e-40	chr8-122674769-122706990	3.99225e-50	0.565373	2.15761e-45	chr2-28394350-28407476	5.82177e-47	0.80113	3.14638e-42	chr8-13024712-13041586	8.40594e-17	0.526768	4.54299e-12	chr15-100698854-100700665	2.0002e-14	0.484691	1.08101e-09	chr6-90748422-90766943	2.54627e-63	1.2337	1.37613e-58	chr15-102097282-102103810	1.29393e-09	0.641606	6.99304e-05	chr8-105621178-105624418	1.81385e-08	0.727132	0.000980293
chr2-145854442-145892812	2.20191e-40	0.342576	1.19002e-35	chr5-64313513-64350306	4.12137e-44	0.444343	2.2274e-39	chr7-135575111-135609150	1.08058e-48	0.614925	5.83999e-44	chr8-3652800-3678678	1.71527e-46	0.712596	9.27019e-42	chr7-117461061-117497073	2.30783e-16	0.432586	1.24727e-11	chr6-90748422-90766943	6.85323e-14	0.552341	3.70383e-09	chr15-76263428-76277616	1.08146e-62	1.24573	5.84473e-58	chr15-73425175-73426511	1.53824e-09	0.531373	8.3134e-05	chr2-180440360-180444011	2.30836e-08	0.703471	0.00124755
chr2-152777596-152833112	4.97069e-36	0.295594	2.68641e-31	chr10-81371569-81437636	1.68073e-43	0.258425	9.08352e-39	chr4-132966849-132994218	1.58823e-47	0.571206	8.58359e-43	chr9-124098608-124113335	7.99778e-46	0.772275	4.3224e-41	chr2-128053930-128070010	2.9785e-16	0.5377	1.60973e-11	chr2-164938312-164953476	8.70496e-13	0.528815	4.7046e-08	chr12-102325463-102386050	1.83188e-59	0.750268	9.9004e-55	chr4-130045644-130047645	1.7219e-09	0.577129	9.30602e-05	chr11-46306764-46308441	2.79737e-08	0.66721	0.00151184
chr10-8865208-8888488	1.27383e-35	0.365556	6.88441e-31	chr11-4980142-5019698	3.98629e-43	0.457658	2.15439e-38	chr2-129885440-129906361	2.29427e-46	0.639034	1.23994e-41	chr5-110601286-110610633	9.93526e-46	0.793783	5.36951e-41	chr13-108774793-108777371	4.27885e-16	0.486392	2.3125e-11	chr7-101039498-101044046	9.81058e-13	0.511574	5.30213e-08	chr2-164938312-164953476	1.77042e-57	1.18739	9.56826e-53	chr4-47232715-47236286	1.87386e-09	0.583559	0.000101273	chr4-63479473-63481934	2.92769e-08	0.6432	0.00158227
chr15-6380518-6417424	1.08691e-34	0.354883	5.8742e-30	chr5-140366395-140396498	2.72732e-42	0.450296	1.47398e-37	chr2-148391748-148410224	7.172e-46	0.619094	3.87611e-41	chr2-102149107-102166940	2.69186e-45	0.783145	1.45482e-40	chr4-132966849-132994218	5.19864e-16	0.451946	2.80961e-11	chr3-84662790-84690982	1.49432e-12	0.478249	8.07607e-08	chr12-70217314-70236908	8.68621e-56	1.10493	4.69446e-51	chr3-10212779-10215769	2.51495e-09	0.602926	0.000135921	chr15-86055841-86072796	3.15217e-08	0.665389	0.00170359
chr3-135509063-135524759	9.66528e-34	0.394285	5.2236e-29	chr19-47429072-47466470	7.61392e-41	0.378741	4.11494e-36	chr12-101003075-101030177	3.49023e-45	0.597223	1.8863e-40	chr2-148560301-148583020	3.84521e-45	0.740782	2.07814e-40	chr7-24364743-24382434	2.31057e-15	0.502003	1.24875e-10	chr11-79081870-79090102	1.74399e-12	0.528818	9.4254e-08	chr3-90689064-90697561	9.0807e-55	1.18629	4.90766e-50	chr18-38208674-38210634	2.52243e-09	0.558912	0.000136325	chr11-6584181-6591803	3.33643e-08	0.720441	0.00180318
chr16-33877305-33944710	4.48096e-33	0.261713	2.42174e-28	chr11-117097809-117151655	4.31254e-40	0.363634	2.33071e-35	chr11-105966273-105970430	8.11117e-45	0.623161	4.38368e-40	chr1-160038988-160057814	1.84037e-44	0.769791	9.9463e-40	chr11-68428810-68460656	7.65085e-15	0.410238	4.1349e-10	chr8-120474476-120477280	2.12893e-12	0.493759	1.15058e-07	chr19-18577124-18585448	1.36213e-54	1.18731	7.36163e-50	chr15-85668488-85670200	3.45795e-09	0.566713	0.000186885	chr11-22839088-22865006	5.78913e-08	0.553233	0.00312874
chr13-105288293-105313219	5.07977e-33	0.380738	2.74536e-28	chr8-108701002-108757665	7.43252e-39	0.354455	4.0169e-34	chr8-33639909-33683044	1.05024e-44	0.562702	5.67603e-40	chr4-46612533-46621557	2.71973e-44	0.78365	1.46988e-39	chr6-86770310-86779030	9.63885e-15	0.525044	5.20932e-10	chr14-54705161-54708460	2.59275e-12	0.492143	1.40125e-07	chr11-83732672-83750397	8.33841e-49	1.06492	4.50649e-44	chr9-21848491-21850270	6.90705e-09	0.517782	0.000373291	chr12-101003075-101030177	6.79344e-08	0.594789	0.00367152
chr3-105030203-105061363	1.36099e-32	0.318024	7.35544e-28	chr11-116068544-116116256	1.97897e-38	0.333047	1.06954e-33	chr15-101360374-101390499	1.41788e-44	0.475526	7.66292e-40	chr17-71248574-71275139	1.09401e-43	0.680228	5.91256e-39	chr10-111117789-111135717	1.9591e-14	0.495011	1.05879e-09	chr6-91478583-91496003	5.51106e-12	0.505928	2.97845e-07	chr8-3652800-3678678	1.14883e-48	0.959269	6.20886e-44	chr16-33680224-33680995	8.04462e-09	0.507045	0.000434772	chr2-34955942-34967538	6.81771e-08	0.681529	0.00368463
chr3-87246161-87269326	4.86713e-32	0.383849	2.63044e-27	chr14-33224590-33253705	2.58689e-37	0.419866	1.39808e-32	chr11-74564912-74579202	2.14587e-44	0.625578	1.15974e-39	chr8-75051719-75074170	1.42034e-43	0.725799	7.67623e-39	chr2-119268181-119271538	2.35709e-14	0.485945	1.27389e-09	chr15-100726142-100731084	1.0611e-11	0.513818	5.73471e-07	chr14-25841410-25865434	4.65921e-48	1.00942	2.51807e-43	chr17-17826375-17829954	1.02371e-08	0.602469	0.000553266	chr13-51750297-51759367	8.8649e-08	0.676542	0.00479104
chr3-104992112-105028102	9.53192e-30	0.320084	5.15153e-25	chr4-152068951-152081669	5.46004e-37	0.503735	2.95088e-32	chr19-53472030-53484827	1.16114e-42	0.65516	6.2754e-38	chr8-33639909-33683044	2.18342e-43	0.648888	1.18003e-38	chr10-25114573-25131183	3.91361e-14	0.505504	2.11511e-09	chr5-136176592-136181140	1.42065e-11	0.478966	7.6779e-07	chr2-126597864-126610023	2.58353e-47	1.08388	1.39627e-42	chr10-126977429-126991162	1.03145e-08	0.55173	0.000557449	chr8-114881687-114883066	8.96552e-08	0.57436	0.00484541
chr5-140755910-140780131	1.45945e-29	0.348248	7.88761e-25	chr15-80003836-80044543	1.15159e-36	0.403057	6.22377e-32	chr8-13024712-13041586	2.14872e-42	0.612766	1.16128e-37	chr5-100562577-100577235	1.68133e-42	0.742753	9.08672e-38	chr5-43038318-43051708	4.25966e-14	0.511082	2.30214e-09	chr2-11202914-11204867	1.85045e-11	0.439339	1.00007e-06	chr3-84662790-84690982	3.39617e-47	0.974359	1.83546e-42	chr17-24638565-24640201	1.03597e-08	0.526545	0.000559891	chr15-73746403-73750190	1.08178e-07	0.695354	0.00584647
chr2-122568922-122584171	1.12634e-28	0.372518	6.08732e-24	chr11-75528909-75599400	1.71977e-36	0.25054	9.2945e-32	chr19-53456242-53471314	2.92547e-41	0.621694	1.58107e-36	chr18-38936965-38950794	7.85863e-41	0.728041	4.2472e-36	chr2-118957794-118963525	4.60297e-14	0.496763	2.48767e-09	chr11-53614920-53615981	1.89563e-11	0.397234	1.02449e-06	chr13-43293973-43306652	6.40026e-47	1.07964	3.45902e-42	chr14-57706149-57707737	1.23194e-08	0.516797	0.0006658	chr15-84536879-84537576	1.09185e-07	0.586831	0.00590092
chr2-14220266-14259417	7.62106e-28	0.301797	4.1188e-23	chr2-14220266-14259417	2.0433e-36	0.400593	1.1043e-31	chr13-99739937-99748333	3.00443e-40	0.624198	1.62374e-35	chr13-117214841-117245296	2.36852e-40	0.633365	1.28007e-35	chr7-24848570-24854824	5.99088e-14	0.495258	3.23777e-09	chr9-57969605-57974582	2.60875e-11	0.487306	1.4099e-06	chr7-68143124-68153153	1.95647e-46	1.12136	1.05737e-41	chr2-92424259-92427220	1.24744e-08	0.553734	0.00067418	chr2-27401494-27429685	1.27343e-07	0.542161	0.00688224
chr5-102041849-102074058	1.98049e-27	0.315143	1.07036e-22	chr2-168568699-168593198	5.83078e-36	0.394409	3.15125e-31	chr11-105971949-105976820	4.64723e-38	0.581412	2.51159e-33	chr5-100577438-100590899	3.28381e-40	0.743529	1.77473e-35	chr3-90597896-90618961	1.42673e-13	0.456712	7.71078e-09	chr6-86604384-86620392	3.14663e-11	0.490615	1.70059e-06	chr17-48313791-48326372	1.24928e-45	1.04256	6.75175e-41	chr2-152931911-152932873	1.43593e-08	0.512846	0.00077605	chr6-48687350-48688016	1.48373e-07	0.551789	0.00801881
chr8-68179039-68214875	1.08438e-26	0.324812	5.86051e-22	chr6-85355554-85383170	7.31109e-36	0.403422	3.95128e-31	chr7-128568472-128578722	9.06715e-38	0.613077	4.90034e-33	chr8-117522881-117551251	1.18433e-39	0.622673	6.40074e-35	chr9-37229128-37240649	1.69426e-13	0.495348	9.15664e-09	chr11-33934995-33936697	5.33824e-11	0.386247	2.88505e-06	chr8-120035131-120051763	2.99214e-45	1.02996	1.6171e-40	chr1-74035336-74037416	2.16557e-08	0.553655	0.00117038	chr13-102898797-102899485	1.54791e-07	0.566986	0.00836567
chr6-97476440-97491178	1.45172e-26	0.343545	7.84583e-22	chr3-104992112-105028102	1.71264e-34	0.400096	9.25598e-30	chr16-49924770-49929318	8.06908e-37	0.548058	4.36093e-32	chr12-112577783-112595740	4.75875e-39	0.713492	2.57187e-34	chr7-123082101-123084767	2.14785e-13	0.425042	1.1608e-08	chr15-73133169-73187567	6.93819e-11	0.349149	3.74974e-06	chr9-59282025-59297080	1.90654e-44	1.04751	1.03039e-39	chr17-25080228-25083799	2.47342e-08	0.560828	0.00133676	chr1-160038988-160057814	1.6201e-07	0.644166	0.00875585
chr6-65136554-65148752	1.53501e-26	0.354356	8.29594e-22	chr7-99668168-99685443	2.97224e-33	0.468568	1.60635e-28	chr15-86055841-86072796	1.13431e-36	0.584705	6.13036e-32	chr15-86055841-86072796	5.88975e-39	0.711849	3.18311e-34	chr17-45745448-45750675	2.31271e-13	0.476549	1.2499e-08	chr10-81511679-81515060	8.48007e-11	0.464905	4.58305e-06	chr6-86627101-86632274	4.65602e-43	1.05165	2.51634e-38	chr11-55397212-55398148	2.76773e-08	0.481169	0.00149582	chr4-133621102-133634578	2.69671e-07	0.63895	0.0145744
chr8-90821383-90844104	5.15842e-26	0.334086	2.78787e-21	chr2-168534523-168566204	6.1461e-33	0.396542	3.32166e-28	chr6-54930093-54960125	1.92449e-36	0.50296	1.04009e-31	chr18-82503496-82517105	6.09917e-39	0.715173	3.2963e-34	chr13-75785451-75800758	3.59678e-13	0.466462	1.94388e-08	chr8-25437418-25443568	9.88693e-11	0.481021	5.34339e-06	chr6-53443292-53456333	1.79681e-42	1.06305	9.71086e-38	chr4-130172558-130174816	2.91057e-08	0.520333	0.00157302	chr2-173016868-173029620	2.72278e-07	0.608371	0.0147153
chr15-39955385-39968831	9.40001e-26	0.350789	5.08023e-21	chr10-41956722-41981444	7.15895e-33	0.449404	3.86906e-28	chr16-24190441-24205833	2.59133e-36	0.577869	1.40048e-31	chr10-96162023-96192249	1.31901e-38	0.630702	7.1286e-34	chr19-21454869-21474088	5.76773e-13	0.457764	3.11717e-08	chr7-122397873-122418785	1.12368e-10	0.479736	6.07295e-06	chr3-90685701-90689030	5.47754e-42	1.0163	2.96034e-37	chr9-32714828-32721213	3.06217e-08	0.588605	0.00165495	chr15-79900144-79902431	2.85872e-07	0.601626	0.0154499
chr8-115526910-115544474	1.14174e-24	0.336935	6.17056e-20	chr2-157057456-157082531	1.38783e-32	0.377481	7.50055e-28	chr5-113006499-113017767	3.13865e-35	0.572785	1.69628e-30	chr12-102325463-102386050	1.59371e-38	0.479518	8.6132e-34	chr10-96162023-96192249	6.04878e-13	0.420957	3.26906e-08	chr6-90318197-90322818	5.40258e-10	0.431333	2.91982e-05	chr8-27163389-27179462	3.04087e-41	0.982535	1.64344e-36	chr8-31111165-31113697	3.84152e-08	0.572978	0.00207615	chr17-25044993-25047025	3.26623e-07	0.608659	0.0176523
chr2-157057456-157082531	2.03275e-24	0.280735	1.0986e-19	chr3-105030203-105061363	6.02678e-32	0.363974	3.25718e-27	chr7-67474356-67485959	3.40764e-35	0.582457	1.84166e-30	chr8-109560484-109587155	4.81078e-38	0.671726	2.59999e-33	chr16-3933085-3934346	1.07604e-12	0.375883	5.81546e-08	chr11-72984993-72992757	6.06534e-10	0.453629	3.27801e-05	chr8-121786869-121799119	4.49719e-41	0.988467	2.4305e-36	chr16-4642692-4643063	3.97444e-08	0.461522	0.00214799	chr16-10487252-10490500	3.88163e-07	0.632932	0.0209783
chr13-83561862-83616699	2.28115e-24	0.255779	1.23285e-19	chr7-100455200-100476440	1.34479e-31	0.432461	7.26794e-27	chr15-101970867-101986153	1.07439e-34	0.518885	5.80653e-30	chr2-131420422-131438625	5.49813e-38	0.680159	2.97146e-33	chr10-93421725-93426826	1.19685e-12	0.464566	6.46835e-08	chr11-69889066-69897425	6.132e-10	0.46287	3.31404e-05	chr4-132966849-132994218	8.35812e-41	0.819386	4.51715e-36	chr9-21794437-21799849	4.54635e-08	0.579919	0.00245707	chr10-59962473-59987010	4.2504e-07	0.555119	0.0229713
chr16-23264605-23302625	2.37411e-24	0.296669	1.28309e-19	chr1-135615633-135640722	1.39909e-31	0.395557	7.5614e-27	chr18-82460672-82482772	6.01215e-34	0.516075	3.24926e-29	chr2-28087744-28099033	6.39072e-38	0.71708	3.45387e-33	chr1-131284796-131296178	1.23482e-12	0.480709	6.67358e-08	chr4-134725725-134741474	7.83762e-10	0.426959	4.23584e-05	chr16-36464143-36469265	1.47745e-40	1.00647	7.98489e-36	chr6-92941611-92942180	4.67634e-08	0.449724	0.00252733	chr5-100596636-100601914	4.37041e-07	0.642189	0.0236199
chr6-8415399-8429463	2.46803e-24	0.341686	1.33385e-19	chr11-32338532-32366373	2.34287e-31	0.398029	1.26621e-26	chr6-134799432-134808508	8.05073e-34	0.58619	4.35102e-29	chr9-35097405-35131159	6.50395e-38	0.594113	3.51506e-33	chr2-160206195-160241031	1.30012e-12	0.394457	7.02652e-08	chr16-14372742-14381189	8.32473e-10	0.446025	4.4991e-05	chr16-24190441-24205833	7.70833e-40	0.956897	4.16597e-35	chr14-46880894-46886435	4.8281e-08	0.588746	0.00260934	chr19-41359046-41362495	4.49716e-07	0.6379	0.0243049
chr10-41956722-41981444	3.74635e-24	0.326975	2.02471e-19	chr5-140804150-140833539	1.72788e-30	0.39452	9.33835e-26	chr11-24136834-24149868	3.83753e-33	0.570658	2.07399e-28	chr14-118656265-118665270	2.40719e-37	0.715942	1.30096e-32	chr4-140865857-140875755	1.38743e-12	0.478991	7.49836e-08	chr11-87725017-87727714	1.50703e-09	0.421195	8.14475e-05	chr3-107776582-107790935	8.39552e-40	1.02148	4.53736e-35	chr17-33778799-33783647	5.16921e-08	0.581971	0.0027937	chr4-32229578-32230412	6.16816e-07	0.525526	0.0333358
chr16-91835768-91873473	6.56699e-24	0.279791	3.54913e-19	chr15-6380518-6417424	2.16079e-30	0.38437	1.1678e-25	chr15-101236296-101279825	7.91323e-33	0.361911	4.27671e-28	chr2-143840738-143855426	2.42286e-37	0.698399	1.30944e-32	chr12-73714561-73725097	3.08934e-12	0.47106	1.66963e-07	chr13-43245948-43253045	1.79279e-09	0.436578	9.68913e-05	chr17-17880414-17898566	1.14651e-39	0.966453	6.19629e-35	chr13-63238228-63261872	5.29173e-08	0.499239	0.00285992	chr5-140662053-140665927	6.31735e-07	0.643733	0.0341421
chr7-99701738-99713495	8.00996e-24	0.328448	4.32899e-19	chr17-45550829-45601974	6.85333e-30	0.283227	3.70388e-25	chr18-57671372-57675792	1.12326e-31	0.493374	6.07064e-27	chr11-95333118-95360432	2.52397e-37	0.639204	1.36408e-32	chr4-143285311-143293641	3.31831e-12	0.466698	1.79338e-07	chr12-25266330-25270957	1.83439e-09	0.425349	9.91397e-05	chr7-135575111-135609150	1.39706e-39	0.866207	7.55042e-35	chr6-17306655-17307663	5.29825e-08	0.489234	0.00286344	chr3-21982575-21995424	6.85224e-07	0.609735	0.0370329
chr1-131357152-131366760	8.75724e-24	0.330868	4.73285e-19	chr18-36690341-36752714	3.90655e-29	0.288726	2.1113e-24	chr6-125428795-125440456	1.89639e-31	0.563804	1.0249e-26	chr19-21454869-21474088	7.07852e-37	0.673967	3.82559e-32	chr7-27569687-27582272	4.15193e-12	0.460484	2.24391e-07	chr12-83940148-83941750	2.46554e-09	0.388443	0.00013325	chr2-24309934-24319836	2.61948e-39	1.02445	1.4157e-34	chr9-69448854-69467566	5.70819e-08	0.534353	0.00308499	chr7-24896575-24908702	7.42487e-07	0.595319	0.0401277
chr9-16304808-16314775	9.62629e-24	0.321917	5.20253e-19	chr6-97416082-97475496	5.16214e-29	0.296363	2.78988e-24	chr7-24999806-25008065	2.04845e-31	0.553973	1.10709e-26	chr18-61533007-61544488	9.46174e-37	0.712367	5.1136e-32	chr5-136208838-136220409	5.6315e-12	0.454686	3.04355e-07	chr12-70217314-70236908	2.47354e-09	0.424168	0.000133683	chr4-133621102-133634578	6.27238e-39	0.980595	3.38991e-34	chr7-99355307-99355901	5.75852e-08	0.442524	0.00311219	chr7-139395412-139403298	7.49453e-07	0.641651	0.0405042
chr11-4980142-5019698	1.06614e-23	0.290574	5.76196e-19	chr15-86164343-86194869	5.44462e-29	0.339025	2.94255e-24	chr12-100978086-101002549	2.76587e-31	0.528957	1.49481e-26	chr7-135575111-135609150	8.18604e-36	0.622941	4.42415e-31	chr19-53562410-53566953	7.5291e-12	0.446396	4.0691e-07	chr9-57959070-57961136	3.23134e-09	0.359959	0.000174638	chr9-123923110-123972231	1.15472e-38	0.552386	6.24067e-34	chr15-102105460-102110556	8.42606e-08	0.561078	0.00455386	chr12-84241709-84247038	7.79731e-07	0.639659	0.0421405
chr3-144577510-144591133	1.98732e-23	0.333055	1.07405e-18	chr14-70199152-70218303	1.13214e-28	0.414697	6.11864e-24	chr4-62649799-62679088	5.05716e-31	0.477398	2.73314e-26	chr4-132966849-132994218	2.36022e-35	0.580846	1.27558e-30	chr9-69448854-69467566	9.6398e-12	0.441034	5.20983e-07	chr13-43213907-43220826	3.89282e-09	0.440995	0.000210387	chr1-164059607-164089068	2.16202e-38	0.92671	1.16847e-33	chr7-118994340-118995822	8.47677e-08	0.494364	0.00458127	chr6-117874028-117875870	8.32836e-07	0.582064	0.0450106
chr9-116121260-116155564	3.34095e-23	0.30416	1.80562e-18	chr11-100708066-100744052	2.87281e-28	0.31179	1.55261e-23	chr2-130041902-130050524	6.54601e-31	0.542854	3.53779e-26	chr12-25387470-25401371	3.10305e-35	0.696275	1.67704e-30	chr3-131464220-131495574	1.07155e-11	0.413445	5.79121e-07	chr12-101003075-101030177	4.37331e-09	0.388978	0.000236355	chr7-24440207-24475421	1.01282e-37	0.740575	5.47379e-33	chr15-97766923-97769596	1.00274e-07	0.544882	0.00541932	chr1-180199574-180200041	8.52362e-07	0.51834	0.0460659
chr9-47641210-47654062	3.59455e-23	0.330405	1.94268e-18	chr2-128697418-128724252	2.97499e-28	0.393221	1.60783e-23	chr7-28999070-29011146	7.2474e-31	0.549675	3.91686e-26	chr3-90597896-90618961	5.67064e-35	0.638061	3.06469e-30	chr14-47347904-47380828	2.07928e-11	0.365796	1.12374e-06	chr2-11216191-11217119	4.67768e-09	0.30709	0.000252805	chr3-9877231-9898500	2.79976e-37	0.908048	1.51313e-32	chr13-112747387-112749458	1.00497e-07	0.51968	0.00543137	chr11-99162877-99168920	9.52776e-07	0.633659	0.0514928
chr17-5580210-5611857	1.60066e-22	0.301747	8.65079e-18	chr10-61365252-61384938	3.39387e-28	0.406677	1.83422e-23	chr17-31750030-31764004	8.34132e-31	0.538572	4.50807e-26	chr12-4532776-4547177	7.70031e-35	0.686829	4.16163e-30	chr12-8852283-8855183	2.45088e-11	0.38263	1.32458e-06	chr6-117675048-117676804	4.87257e-09	0.339908	0.000263338	chr14-67879318-67892087	2.03214e-36	0.957141	1.09827e-31	chr13-55486407-55488219	1.01864e-07	0.522245	0.00550525	chr2-180445199-180449503	9.62631e-07	0.591663	0.0520254
chr6-134526435-134549107	2.34153e-22	0.322085	1.26548e-17	chr9-57412232-57442457	3.98369e-28	0.343977	2.15298e-23	chr16-20320344-20326984	4.97378e-30	0.541349	2.68808e-25	chr10-40087912-40100680	1.98923e-34	0.670702	1.07508e-29	chr2-158129835-158150088	2.71344e-11	0.414097	1.46648e-06	chr11-121481982-121482650	9.78016e-09	0.310512	0.000528569	chr15-31326653-31357984	3.01002e-36	0.787021	1.62676e-31	chr2-35697147-35698005	1.09316e-07	0.473093	0.00590799	chr5-147339195-147339760	1.00585e-06	0.53087	0.0543614
chr4-43451127-43485167	5.75631e-22	0.27758	3.111e-17	chr7-100938953-100967954	4.08596e-28	0.303914	2.20826e-23	chr11-95822387-95860856	7.68317e-30	0.390756	4.15237e-25	chr11-115899015-115909550	3.77679e-34	0.691038	2.04116e-29	chr3-122340270-122344603	4.17366e-11	0.4181	2.25565e-06	chr7-30824146-30828226	1.23715e-08	0.396175	0.000668615	chr12-80225027-80237078	4.248e-36	0.941571	2.29583e-31	chr15-78787513-78788348	1.173e-07	0.441748	0.00633948	chr14-63437377-63438619	1.03305e-06	0.547585	0.0558313
chr17-5565455-5580091	6.57748e-22	0.304292	3.5548e-17	chr5-34229395-34244317	4.25841e-28	0.430115	2.30146e-23	chr17-12163424-12177401	8.05274e-30	0.533798	4.3521e-25	chr2-128464111-128472561	4.39583e-34	0.685	2.37573e-29	chr5-113591124-113596590	4.36225e-11	0.429719	2.35758e-06	chr11-79073769-79081204	1.3489e-08	0.428734	0.000729016	chr9-73120676-73133325	5.86665e-36	0.957903	3.17063e-31	chr11-98738644-98756991	1.20022e-07	0.50684	0.00648661	chr6-99260225-99267900	1.14876e-06	0.612872	0.0620847
chr6-52482194-52493245	1.55695e-21	0.319812	8.41455e-17	chr11-46052518-46079864	7.55853e-28	0.380414	4.08501e-23	chr6-87067723-87078240	1.06252e-29	0.536869	5.74237e-25	chr5-136208838-136220409	2.56353e-33	0.668144	1.38546e-28	chr6-123251119-123268957	4.6373e-11	0.407666	2.50623e-06	chr13-43293973-43306652	1.59097e-08	0.418739	0.000859842	chr3-101942803-101952267	7.36818e-36	0.980902	3.98213e-31	chr7-139363681-139366141	1.47502e-07	0.487775	0.00797176	chr10-121418539-121420594	1.19124e-06	0.580723	0.0643804
chr7-128373078-128385972	1.67847e-21	0.31125	9.07127e-17	chr9-75083640-75112788	1.17142e-27	0.387717	6.33096e-23	chr2-93432163-93438040	1.28128e-29	0.51941	6.92466e-25	chr8-123276829-123287556	2.78634e-33	0.67946	1.50588e-28	chr4-9109251-9126180	4.93013e-11	0.437359	2.66449e-06	chr2-25171837-25175179	2.08752e-08	0.390003	0.0011282	chr6-50250213-50264790	1.60715e-35	0.904367	8.68587e-31	chr4-136134836-136135522	1.50929e-07	0.454562	0.00815697	chr7-15962762-15964711	1.19438e-06	0.585594	0.0645501
chr5-140366395-140396498	3.65173e-21	0.271853	1.97358e-16	chr11-118346212-118366683	1.18993e-27	0.36817	6.43099e-23	chr14-121407038-121410634	7.27149e-29	0.477106	3.92988e-24	chr18-82460672-82482772	3.00101e-33	0.601404	1.62189e-28	chr4-95091169-95101148	5.59951e-11	0.432262	3.02626e-06	chr11-72995871-73002023	2.1316e-08	0.41356	0.00115202	chr4-141567728-141575692	1.10437e-34	0.959402	5.96855e-30	chr5-65456390-65458194	1.54497e-07	0.455535	0.00834979	chr8-72343848-72367364	1.21593e-06	0.536727	0.0657149
chr6-15742496-15765731	3.86029e-21	0.314694	2.08629e-16	chr9-31161309-31178719	3.20881e-27	0.419607	1.7342e-22	chr18-61533007-61544488	4.84101e-28	0.519087	2.61632e-23	chr7-117461061-117497073	7.93572e-33	0.530261	4.28886e-28	chr1-191874038-191880539	7.48896e-11	0.436423	4.04741e-06	chr9-71154112-71169907	2.31193e-08	0.404326	0.00124948	chr15-77795582-77859203	1.59039e-34	0.503095	8.59525e-30	chr2-119302022-119302851	2.06887e-07	0.416576	0.0111812	chr5-93124173-93138420	1.25161e-06	0.602575	0.0676433
chr5-140804150-140833539	4.7712e-21	0.279419	2.5786e-16	chr3-108847575-108869206	3.69113e-27	0.383512	1.99487e-22	chr8-117522881-117551251	5.82049e-28	0.447288	3.14568e-23	chr8-120035131-120051763	8.59304e-33	0.655758	4.64411e-28	chr2-140782020-140787894	7.77842e-11	0.44087	4.20385e-06	chr2-28087744-28099033	2.38305e-08	0.402739	0.00128792	chr8-109560484-109587155	1.85228e-34	0.856634	1.00106e-29	chr3-37642621-37643148	2.22192e-07	0.431095	0.0120084	chr1-155039116-155040230	1.29294e-06	0.53072	0.0698772
chr2-14198183-14213826	7.39264e-21	0.303703	3.99535e-16	chr7-99701738-99713495	3.84058e-27	0.413086	2.07564e-22	chr17-48261114-48266401	9.30021e-28	0.520857	5.0263e-23	chr16-35752194-35774475	9.24309e-33	0.605292	4.99543e-28	chr10-43700523-43707752	8.19459e-11	0.432915	4.42877e-06	chr9-106265050-106277938	2.45069e-08	0.411746	0.00132447	chr3-90677842-90684040	2.89535e-34	0.932127	1.56479e-29	chr5-77357424-77359541	2.27526e-07	0.516737	0.0122966	chr7-44532991-44535359	1.32593e-06	0.583594	0.07166
chr5-3352010-3373599	1.17001e-20	0.302038	6.32333e-16	chr1-40401554-40416191	3.85927e-27	0.416693	2.08574e-22	chr16-33744716-33753682	2.20617e-27	0.521799	1.19233e-22	chr2-128411353-128442392	1.92827e-32	0.57851	1.04214e-27	chr7-24440207-24475421	9.28735e-11	0.345038	5.01935e-06	chr6-108525767-108543343	2.45844e-08	0.416517	0.00132867	chr4-126014437-126033321	6.38001e-34	0.808335	3.44808e-29	chr10-127180682-127181987	2.5696e-07	0.429522	0.0138874	chr9-32747660-32748900	1.38301e-06	0.513754	0.0747449
chr1-105777231-105807950	1.38673e-20	0.269936	7.49458e-16	chr7-17053019-17063476	9.88021e-27	0.427421	5.33976e-22	chr11-116983930-116989422	4.2748e-27	0.501947	2.31032e-22	chr16-24190441-24205833	4.91694e-32	0.642982	2.65736e-27	chr1-177700808-177715961	9.48476e-11	0.434296	5.12604e-06	chr15-77887061-77895310	2.76402e-08	0.4147	0.00149381	chr4-43955690-43983932	1.04618e-33	0.693198	5.65408e-29	chr5-113207913-113210759	3.0189e-07	0.50245	0.0163157	chr13-111999753-112006474	1.39366e-06	0.617857	0.0753205
chr7-145186302-145201052	1.67722e-20	0.311709	9.06454e-16	chr2-145854442-145892812	1.00924e-26	0.320537	5.45445e-22	chr17-44659884-44666652	4.46552e-27	0.510655	2.41339e-22	chr6-128968366-128975171	5.02912e-32	0.662563	2.71799e-27	chr9-54466436-54476101	1.44565e-10	0.426172	7.81304e-06	chr6-121210195-121211652	3.83281e-08	0.330484	0.00207144	chr7-122305352-122317994	1.38478e-33	0.954661	7.48403e-29	chr10-75332642-75334847	3.28422e-07	0.442926	0.0177496	chr14-121351119-121353289	1.4364e-06	0.514419	0.07763
chr19-46926044-46940570	2.66661e-20	0.309939	1.44117e-15	chr9-61959050-61986782	1.37009e-26	0.366656	7.40463e-22	chr17-31828622-31858848	6.74723e-27	0.417571	3.64654e-22	chr15-103245801-103265667	5.27273e-32	0.604184	2.84965e-27	chr2-128411353-128442392	1.59023e-10	0.375235	8.59441e-06	chr10-79788027-79800627	4.76709e-08	0.401242	0.00257637	chr12-26389543-26406130	2.30502e-33	0.94374	1.24575e-28	chr4-126145345-126157675	4.0936e-07	0.531841	0.0221238	chr2-37732687-37737150	1.72133e-06	0.583131	0.0930291
chr6-134552775-134568802	4.09889e-20	0.304638	2.21524e-15	chr10-84384184-84416156	2.53794e-26	0.374319	1.37163e-21	chr7-25202615-25224138	7.03593e-27	0.427921	3.80257e-22	chr7-140995231-141027428	7.14099e-32	0.509049	3.85935e-27	chr2-131420422-131438625	1.95228e-10	0.4044	1.05511e-05	chr5-122239715-122245339	5.08124e-08	0.399613	0.00274616	chr19-21454869-21474088	4.41249e-33	0.858944	2.38473e-28	chr5-143621511-143629101	4.10543e-07	0.535111	0.0221878	chr6-7846937-7848317	2.13333e-06	0.542248	0.115296
chr17-10311406-10350260	5.09117e-20	0.257009	2.75152e-15	chr4-53106917-53136763	9.45306e-26	0.351084	5.1089e-21	chr13-51694786-51700889	8.59837e-27	0.503112	4.64699e-22	chr13-6631613-6650489	9.15769e-32	0.624803	4.94927e-27	chr5-38488439-38497340	1.99653e-10	0.421083	1.07903e-05	chr10-84525816-84537842	5.49803e-08	0.403878	0.00297141	chr6-86634489-86644097	7.01899e-33	0.936753	3.79342e-28	chr4-43404719-43408030	4.22112e-07	0.521313	0.0228131	chr11-30194240-30199569	2.20153e-06	0.613716	0.118982
chr2-160618118-160623536	6.8375e-20	0.303411	3.69533e-15	chr16-33877305-33944710	9.65828e-26	0.265436	5.21982e-21	chr8-72343848-72367364	1.48359e-26	0.457303	8.01807e-22	chr4-62649799-62679088	9.22746e-32	0.567768	4.98698e-27	chr10-128789736-128798427	2.06799e-10	0.432259	1.11764e-05	chr17-29110456-29117841	7.33478e-08	0.400693	0.00396408	chr7-99178893-99191774	2.26933e-32	0.890427	1.22646e-27	chr4-43727115-43727482	4.53275e-07	0.411454	0.0244973	chr11-118256166-118259194	2.20374e-06	0.578151	0.119101
chr2-128697418-128724252	7.08162e-20	0.279858	3.82726e-15	chr15-58973532-58993726	1.27249e-25	0.397038	6.87719e-21	chr7-67491674-67497410	1.69531e-26	0.51193	9.1623e-22	chr4-119105001-119134205	9.49278e-32	0.557867	5.13038e-27	chr2-144286491-144303724	2.83657e-10	0.419599	1.53302e-05	chr11-115217206-115221610	8.79467e-08	0.368421	0.00475308	chr10-77513617-77563777	3.51735e-32	0.527184	1.90095e-27	chr4-137497808-137499348	4.73493e-07	0.424168	0.02559	chr8-119563866-119564562	2.30999e-06	0.463384	0.124843
chr3-59222001-59245065	7.37967e-20	0.288923	3.98834e-15	chr6-124314498-124325083	2.35082e-25	0.4171	1.2705e-20	chr18-82503496-82517105	3.06229e-26	0.495323	1.65502e-21	chr16-89979077-89987434	1.03661e-31	0.66368	5.60235e-27	chr6-90735413-90748289	3.14769e-10	0.426826	1.70117e-05	chr5-118050519-118051180	9.5111e-08	0.295715	0.00514027	chr16-36180178-36184031	4.94039e-32	0.838329	2.67003e-27	chr17-83958459-83959440	5.54384e-07	0.401283	0.0299617	chr18-65301982-65307208	2.45792e-06	0.592131	0.132838
chr12-3852262-3875340	8.52871e-20	0.284288	4.60934e-15	chr8-124227700-124246594	2.88971e-25	0.396365	1.56175e-20	chr11-121788563-121810642	3.25373e-26	0.417506	1.75848e-21	chr11-24136834-24149868	1.71856e-31	0.666216	9.28798e-27	chr11-31731227-31740247	3.3073e-10	0.43263	1.78743e-05	chr13-55463819-55477073	9.63111e-08	0.399901	0.00520513	chr11-115106960-115136183	5.47618e-32	0.809505	2.9596e-27	chr10-8753836-8763453	6.24482e-07	0.530537	0.0337501	chr17-5138061-5139608	2.49497e-06	0.539652	0.13484
chr12-98315311-98321567	9.58239e-20	0.283949	5.1788e-15	chr19-23131238-23146388	9.93195e-25	0.391249	5.36772e-20	chr1-191415043-191428735	4.60807e-26	0.497774	2.49043e-21	chr7-38084514-38095406	2.01363e-31	0.65892	1.08827e-26	chr17-74017808-74020186	3.90384e-10	0.374684	2.10983e-05	chr19-6351050-6352546	1.01797e-07	0.326383	0.00550163	chr13-49290531-49312243	5.66453e-32	0.721849	3.06139e-27	chr11-100957242-100957580	6.83646e-07	0.394719	0.0369476	chr15-66794901-66835726	2.63231e-06	0.421096	0.142263
chr4-134614445-134640377	1.50049e-19	0.256735	8.10938e-15	chr7-110904586-110926684	1.22508e-24	0.375625	6.62096e-20	chr9-21312327-21335790	6.72706e-26	0.463339	3.63564e-21	chr13-13579928-13598508	2.27849e-31	0.628756	1.23141e-26	chr14-25841410-25865434	3.98135e-10	0.399599	2.15172e-05	chr11-98473055-98474909	1.04937e-07	0.335089	0.00567131	chr2-129406794-129416328	6.16814e-32	0.931462	3.33357e-27	chr13-28757317-28759129	6.94305e-07	0.432489	0.0375237	chr10-43585942-43587450	2.6938e-06	0.503565	0.145586
chr11-105462275-105475544	1.8134e-19	0.308134	9.80054e-15	chr12-79741589-79763094	1.47449e-24	0.362891	7.96889e-20	chr2-148560301-148583020	1.03871e-25	0.474183	5.61371e-21	chr1-191415043-191428735	3.91495e-31	0.648418	2.11583e-26	chr17-45754720-45761257	4.35843e-10	0.414757	2.35552e-05	chr17-27071693-27077658	1.42278e-07	0.383903	0.00768943	chr13-54187148-54193578	6.60769e-32	0.90238	3.57112e-27	chr9-43104834-43107587	7.49342e-07	0.503422	0.0404982	chr1-20984061-20984838	2.81932e-06	0.437336	0.15237
chr5-90764478-90779464	1.85595e-19	0.300915	1.00305e-14	chr7-99942520-99984174	1.84113e-24	0.330767	9.95038e-20	chr12-116138354-116147622	1.15723e-25	0.493648	6.25424e-21	chr1-160290649-160311488	4.15051e-31	0.606997	2.24314e-26	chr15-76186733-76212856	4.94891e-10	0.310975	2.67464e-05	chr11-80493843-80496796	1.61276e-07	0.345711	0.00871618	chr6-125466561-125502793	7.36601e-32	0.722976	3.98096e-27	chr4-41479142-41480059	8.39196e-07	0.385307	0.0453543	chr5-134603756-134617878	3.3505e-06	0.502853	0.181078
chr18-69394623-69405414	1.95521e-19	0.306313	1.05669e-14	chr1-153524696-153545587	3.27428e-24	0.4033	1.76958e-19	chr17-83827270-83836379	2.2641e-25	0.493196	1.22363e-20	chr10-25114573-25131183	7.52809e-31	0.652606	4.06855e-26	chr19-20386631-20395633	4.9735e-10	0.414147	2.68793e-05	chr19-47897721-47898510	1.7053e-07	0.319657	0.00921627	chr10-84512075-84520157	8.23001e-32	0.926169	4.44791e-27	chr5-35892513-35894007	9.05448e-07	0.472357	0.048935	chr5-65855953-65858766	3.4603e-06	0.547988	0.187012
chr2-84520060-84532476	2.12015e-19	0.301122	1.14584e-14	chr15-86197019-86231250	3.39461e-24	0.278865	1.83462e-19	chr4-134725725-134741474	2.3383e-25	0.470673	1.26373e-20	chr5-139280675-139303788	9.68866e-31	0.520285	5.23623e-26	chr5-102494719-102505431	5.45032e-10	0.418555	2.94563e-05	chr15-76263428-76277616	1.9589e-07	0.383904	0.0105869	chr7-139395412-139403298	1.26352e-31	0.936901	6.8287e-27	chr17-26568810-26580050	9.84143e-07	0.511798	0.053188	chr5-122206757-122212206	3.69576e-06	0.595196	0.199737
chr15-27793381-27805438	2.15213e-19	0.304281	1.16312e-14	chr3-95966311-96004997	3.77194e-24	0.264483	2.03855e-19	chr7-16899129-16914562	3.20933e-25	0.468211	1.73448e-20	chr11-106556022-106568752	2.09422e-30	0.643152	1.13182e-25	chr13-44530510-44547778	5.92865e-10	0.399115	3.20414e-05	chr2-11186445-11188776	1.9765e-07	0.352827	0.010682	chr8-121802198-121807322	1.72936e-31	0.896517	9.3463e-27	chr13-115098843-115103140	1.07777e-06	0.490902	0.0582479	chr10-80395453-80410280	3.94903e-06	0.516905	0.213426
chr19-32777086-32796133	2.46426e-19	0.297684	1.33181e-14	chr16-91724225-91744744	4.41225e-24	0.359317	2.3846e-19	chr2-102180220-102190014	3.72969e-25	0.494581	2.01571e-20	chr4-140928153-140935078	2.15322e-30	0.648299	1.16371e-25	chr3-126658624-126663642	6.90273e-10	0.399242	3.73058e-05	chr3-107846392-107856685	2.26153e-07	0.386856	0.0122225	chr6-122760666-122768118	1.76042e-31	0.916833	9.51418e-27	chr5-143632903-143635845	1.11147e-06	0.470948	0.0600695	chr10-80608363-80629904	3.99985e-06	0.511969	0.216172
chr4-19864258-19876140	2.58575e-19	0.300216	1.39747e-14	chr2-30704515-30726696	4.50204e-24	0.364597	2.43313e-19	chr19-61049970-61063073	3.8316e-25	0.493082	2.07079e-20	chr6-114641092-114663714	3.06133e-30	0.557427	1.6545e-25	chr2-132213657-132216828	7.22967e-10	0.364583	3.90728e-05	chr4-133260655-133261835	2.56846e-07	0.269502	0.0138812	chr14-70051700-70069699	1.88032e-31	0.799318	1.01622e-26	chr6-114861246-114862765	1.19179e-06	0.432799	0.0644103	chr17-34307677-34316436	4.45862e-06	0.593062	0.240966
chr15-9118171-9141721	2.81139e-19	0.274735	1.51942e-14	chr8-122661769-122673550	4.73278e-24	0.403691	2.55783e-19	chr7-18880785-18887915	3.90172e-25	0.495065	2.10868e-20	chr17-57223158-57233752	3.73502e-30	0.638615	2.01859e-25	chr8-117119180-117123383	7.32352e-10	0.396488	3.958e-05	chr13-43196158-43198017	2.57802e-07	0.307138	0.0139329	chr6-88026233-88080230	2.18457e-31	0.641189	1.18065e-26	chr7-15955127-15955779	1.28563e-06	0.381268	0.069482	chr7-122017356-122022338	4.5583e-06	0.579118	0.246354
chr2-168534523-168566204	2.92025e-19	0.25775	1.57825e-14	chr5-102041849-102074058	7.52055e-24	0.341049	4.06448e-19	chr7-4202539-4209368	6.77245e-25	0.485022	3.66017e-20	chr15-74950548-74972794	6.82172e-30	0.545281	3.6868e-25	chr2-152924317-152928743	7.59818e-10	0.410313	4.10643e-05	chr11-55002627-55010592	2.6391e-07	0.385602	0.014263	chr13-13516530-13527389	3.55041e-31	0.895196	1.91882e-26	chr17-29339911-29351233	1.37986e-06	0.498167	0.0745745	chr17-5183575-5185853	5.25119e-06	0.516015	0.2838
chr12-79741589-79763094	4.00956e-19	0.272082	2.16697e-14	chr11-70493064-70512714	1.54796e-23	0.388992	8.36595e-19	chr2-58129337-58142669	8.37164e-25	0.486801	4.52445e-20	chr9-73120676-73133325	7.9939e-30	0.633199	4.3203e-25	chr14-54424106-54436950	7.98239e-10	0.402956	4.31408e-05	chr15-77880494-77885516	2.77704e-07	0.366856	0.0150085	chr1-193270465-193276903	3.78217e-31	0.926016	2.04407e-26	chr9-44125194-44136404	1.38132e-06	0.506705	0.0746534	chr3-87400502-87404206	5.33567e-06	0.575408	0.288366
chr4-53178459-53199254	4.72295e-19	0.292841	2.55252e-14	chr19-43509271-43531560	2.06641e-23	0.355807	1.11679e-18	chr2-173035561-173066085	8.67187e-25	0.422635	4.68671e-20	chr11-113758204-113770774	8.20527e-30	0.632028	4.43454e-25	chr2-128356896-128378973	8.74321e-10	0.357935	4.72527e-05	chr19-6105079-6106336	2.81424e-07	0.308081	0.0152095	chr17-48243011-48252517	5.58273e-31	0.911353	3.01719e-26	chr11-102086560-102089059	1.49606e-06	0.462789	0.0808546	chr2-3739720-3740572	5.79107e-06	0.494011	0.312978
chr2-128792674-128810102	9.62594e-19	0.289167	5.20234e-14	chr11-63128773-63138974	2.36714e-23	0.405076	1.27932e-18	chr6-120461494-120487435	8.82209e-25	0.388651	4.7679e-20	chr9-21312327-21335790	1.08126e-29	0.585741	5.84368e-25	chr10-117706338-117724584	9.38627e-10	0.381742	5.07281e-05	chr9-107293806-107301455	3.51361e-07	0.384701	0.0189893	chr1-74178112-74182408	6.40201e-31	0.872507	3.45996e-26	chr9-37527453-37528057	1.54413e-06	0.409836	0.0834526	chr8-71588995-71598977	5.85346e-06	0.543257	0.31635
chr1-120070244-120084581	1.09564e-18	0.28691	5.92137e-14	chr12-85507835-85546640	3.34805e-23	0.32789	1.80945e-18	chr9-50465267-50484739	9.08567e-25	0.477542	4.91035e-20	chr1-177700808-177715961	1.59792e-29	0.637305	8.63598e-25	chr1-21012475-21015564	1.05154e-09	0.378152	5.68305e-05	chr12-102651896-102653939	3.52646e-07	0.354387	0.0190587	chr15-73133169-73187567	6.62376e-31	0.625102	3.57981e-26	chr11-75147810-75148781	1.54778e-06	0.447496	0.0836499	chr17-83820072-83826164	6.24915e-06	0.569353	0.337735
chr10-122812883-122820394	1.76956e-18	0.290285	9.56361e-14	chr4-155147634-155180827	3.61802e-23	0.323024	1.95536e-18	chr1-167000187-167009729	9.866e-25	0.492709	5.33208e-20	chr17-79296157-79304393	1.762e-29	0.630577	9.52275e-25	chr5-72720740-72726555	1.18945e-09	0.379107	6.4284e-05	chr11-70350877-70352208	3.82013e-07	0.279325	0.0206459	chr9-120772931-120777281	7.03121e-31	0.894567	3.80002e-26	chr7-130671194-130672038	1.81149e-06	0.395465	0.0979017	chr10-43575950-43582425	6.50399e-06	0.578845	0.351508
chr7-31080255-31100334	3.84067e-18	0.27668	2.07569e-13	chr17-88574606-88585261	4.06667e-23	0.401211	2.19783e-18	chr6-108469984-108474188	1.52435e-24	0.443662	8.23832e-20	chr2-129885440-129906361	1.87575e-29	0.604193	1.01375e-24	chr3-79526607-79545954	1.44655e-09	0.387633	7.81786e-05	chr5-122206757-122212206	4.09084e-07	0.36768	0.0221089	chr6-121337551-121345465	8.99244e-31	0.908855	4.85997e-26	chr4-155836798-155845051	1.8314e-06	0.501698	0.098978	chr17-34298617-34300173	6.56336e-06	0.516413	0.354717
chr14-54764830-54783588	4.04511e-18	0.275768	2.18618e-13	chr11-118450503-118484537	5.45318e-23	0.303904	2.94717e-18	chr16-52089153-52097972	1.58291e-24	0.487804	8.55483e-20	chr10-79788027-79800627	4.18466e-29	0.631814	2.2616e-24	chr8-11456222-11466818	1.8313e-09	0.404206	9.89729e-05	chr7-132357210-132362067	4.31869e-07	0.361155	0.0233404	chr12-101003075-101030177	1.23412e-30	0.777887	6.66981e-26	chr3-38014861-38016210	1.93886e-06	0.36986	0.104786	chr18-35849189-35852373	6.92096e-06	0.548862	0.374043
chr17-74429362-74443336	4.85528e-18	0.289686	2.62404e-13	chr2-30435050-30449261	6.22307e-23	0.381066	3.36326e-18	chr5-107220055-107226528	1.78941e-24	0.453678	9.67085e-20	chr19-61049970-61063073	6.68465e-29	0.636355	3.61272e-24	chr13-94293332-94302154	2.59659e-09	0.400666	0.000140333	chr7-126466582-126477326	4.77135e-07	0.369369	0.0257868	chr4-134086701-134132727	1.55801e-30	0.507263	8.42024e-26	chr11-55404595-55405958	2.03904e-06	0.388653	0.1102	chr15-97849168-97850447	7.59857e-06	0.513701	0.410665
chr1-153524696-153545587	4.87037e-18	0.291422	2.63219e-13	chr7-144927284-144944853	1.09957e-22	0.369959	5.94263e-18	chr4-132942592-132966045	3.30746e-24	0.394232	1.78751e-19	chr10-111983752-112005457	8.15939e-29	0.56379	4.40974e-24	chr2-28394350-28407476	2.8402e-09	0.39878	0.000153498	chr9-71174638-71176182	4.82118e-07	0.299315	0.0260561	chr6-108525767-108543343	1.56964e-30	0.890588	8.48311e-26	chr5-143629431-143632305	2.20278e-06	0.455636	0.119049	chr5-124220336-124221276	7.6786e-06	0.452	0.41499
chr18-53153058-53162539	5.81497e-18	0.291959	3.1427e-13	chr6-134526435-134549107	1.8726e-22	0.381499	1.01205e-17	chr5-105594485-105602758	5.57314e-24	0.474142	3.012e-19	chr8-122674769-122706990	1.03318e-28	0.507032	5.58382e-24	chr14-25312839-25318695	2.94011e-09	0.386178	0.000158898	chr14-20780390-20800132	5.22463e-07	0.353587	0.0282365	chr14-66211359-66247987	1.72148e-30	0.63431	9.30373e-26	chr3-104779762-104798293	2.2191e-06	0.455563	0.119931	chr11-51642749-51647762	8.1789e-06	0.572287	0.442028
chr1-127266311-127274811	5.93466e-18	0.288793	3.20739e-13	chr7-118468514-118494533	1.92169e-22	0.326512	1.03858e-17	chr11-120928742-120961424	6.15073e-24	0.388247	3.32416e-19	chr12-105536103-105540905	1.24687e-28	0.5814	6.73873e-24	chr11-83038092-83048867	3.44105e-09	0.400074	0.000185971	chr17-27080212-27085535	5.47668e-07	0.3593	0.0295987	chr8-117330977-117351529	2.29807e-30	0.755387	1.24199e-25	chr2-138256150-138258094	2.35934e-06	0.470345	0.12751	chr18-80608572-80614879	8.22343e-06	0.571849	0.444435
chr6-8407771-8414789	1.06497e-17	0.285307	5.75561e-13	chr5-114645935-114670176	2.38302e-22	0.33696	1.2879e-17	chr19-53540293-53549654	8.50593e-24	0.47517	4.59703e-19	chr11-113730041-113741767	1.87064e-28	0.599709	1.01099e-23	chr18-56729047-56739916	4.60653e-09	0.395474	0.00024896	chr9-57952036-57953794	6.28758e-07	0.318284	0.0339812	chr6-72113787-72117166	2.54332e-30	0.8644	1.37454e-25	chr4-82534177-82535977	2.35982e-06	0.376279	0.127537	chr7-126282522-126290671	8.8624e-06	0.566431	0.478968
chr10-84436243-84444959	1.50241e-17	0.287461	8.1198e-13	chr5-140755910-140780131	3.08787e-22	0.350474	1.66884e-17	chr12-110492663-110512418	1.64391e-23	0.413539	8.88449e-19	chr5-31594471-31621160	1.91369e-28	0.528617	1.03425e-23	chr15-10766960-10772232	4.7485e-09	0.385318	0.000256632	chr9-123995333-124000485	6.7074e-07	0.351752	0.0362501	chr13-113428013-113440374	3.04967e-30	0.882671	1.64819e-25	chr4-133042981-133044483	2.46035e-06	0.380503	0.13297	chr11-98490819-98492046	1.0461e-05	0.440476	0.565365
chr11-107314950-107330639	1.52196e-17	0.287783	8.22541e-13	chr18-32386101-32412082	3.1141e-22	0.327986	1.68301e-17	chr5-143577583-143585560	4.38998e-23	0.470411	2.37257e-18	chr11-79668011-79677788	3.60557e-28	0.619791	1.94863e-23	chr2-32911003-32922498	5.3678e-09	0.38607	0.000290103	chr11-79129186-79135074	6.90433e-07	0.351116	0.0373145	chr12-54187500-54193837	4.71052e-30	0.893661	2.5458e-25	chr1-162217497-162218641	2.52277e-06	0.375678	0.136343	chr8-25118165-25120517	1.14144e-05	0.518411	0.616889
chr16-76405874-76410573	1.98546e-17	0.2536	1.07304e-12	chr7-45089423-45109462	4.11951e-22	0.317362	2.22639e-17	chr2-157148276-157158698	5.56199e-23	0.469936	3.00598e-18	chr13-52970788-52990815	4.68268e-28	0.578615	2.53075e-23	chr1-72109753-72110622	7.84056e-09	0.257637	0.000423743	chr18-73956243-73963793	7.03149e-07	0.348633	0.0380017	chr14-103006294-103017822	5.45089e-30	0.883641	2.94593e-25	chr8-11402537-11408051	2.5601e-06	0.486546	0.13836	chr2-167621037-167623622	1.17147e-05	0.516171	0.633122
chr9-56256529-56274006	2.26211e-17	0.273344	1.22256e-12	chr2-26128410-26142178	5.2251e-22	0.363304	2.82391e-17	chr11-105976880-105978976	1.37181e-22	0.396325	7.41392e-18	chr13-41457218-41493038	5.25063e-28	0.530726	2.8377e-23	chr13-108765003-108767511	8.77342e-09	0.317612	0.00047416	chr8-18932835-18939355	7.62747e-07	0.370577	0.0412227	chr10-82966629-82971407	5.57394e-30	0.897313	3.01244e-25	chr14-100283750-100285095	2.72252e-06	0.401823	0.147139	chr2-27305110-27314511	1.22082e-05	0.55915	0.659794
chr8-125057740-125078481	2.46917e-17	0.271171	1.33446e-12	chr8-83045594-83071459	1.07527e-21	0.351939	5.81131e-17	chr19-29414556-29422653	1.46062e-22	0.470717	7.89394e-18	chr4-46581638-46609827	5.80334e-28	0.548393	3.13642e-23	chr18-12650937-12655778	8.83325e-09	0.362491	0.000477393	chr12-25294908-25305443	8.05107e-07	0.365619	0.043512	chr1-181835509-181867671	5.97376e-30	0.710245	3.22852e-25	chr15-85652181-85658457	2.85345e-06	0.494969	0.154214	chr13-24391756-24403745	1.28379e-05	0.549127	0.693825
chr6-146661427-146688850	3.96231e-17	0.256432	2.14143e-12	chr15-84229586-84260478	1.16828e-21	0.327331	6.31395e-17	chr8-3652800-3678678	1.53631e-22	0.424103	8.30301e-18	chr4-152183964-152191836	6.32903e-28	0.629761	3.42052e-23	chr1-71648733-71651562	9.10678e-09	0.322985	0.000492176	chr15-100710751-100712433	8.08288e-07	0.287867	0.0436839	chr7-34208117-34217506	8.47003e-30	0.895601	4.57763e-25	chr3-109009357-109013501	3.00514e-06	0.474783	0.162413	chr11-51648327-51651285	1.28896e-05	0.557884	0.696616
chr9-89254911-89271120	4.95318e-17	0.274369	2.67694e-12	chr15-100609968-100639495	1.45859e-21	0.288003	7.88297e-17	chr9-63982477-63990479	2.3247e-22	0.463386	1.25638e-17	chr15-101360374-101390499	9.788e-28	0.443311	5.28992e-23	chr3-36446621-36451234	9.57859e-09	0.382942	0.000517675	chr9-57957227-57958439	8.52259e-07	0.274568	0.0460603	chr15-103245801-103265667	8.47338e-30	0.780914	4.57944e-25	chr10-59917885-59922032	3.03324e-06	0.48338	0.163931	chr8-3346910-3357147	1.32166e-05	0.560421	0.714289
chr17-10353519-10375712	4.96313e-17	0.259231	2.68232e-12	chr1-74281331-74311381	1.63865e-21	0.293935	8.85606e-17	chr1-63126118-63132487	2.43174e-22	0.450798	1.31423e-17	chr4-46641406-46651592	1.21537e-27	0.612239	6.56846e-23	chr4-9126940-9137055	9.69008e-09	0.389731	0.0005237	chr2-102848610-102853508	8.53826e-07	0.33978	0.046145	chr16-36195101-36200110	8.63038e-30	0.83053	4.66429e-25	chr11-88097984-88101084	3.0592e-06	0.468138	0.165334	chr15-74896371-74898441	1.39135e-05	0.511203	0.751957
chr16-27383745-27401560	8.583e-17	0.278039	4.63869e-12	chr19-10181009-10196980	1.66482e-21	0.365316	8.99751e-17	chr17-3451314-3459248	3.46299e-22	0.460037	1.87157e-17	chr5-31644156-31652782	1.38748e-27	0.622962	7.49866e-23	chr9-69438439-69447865	9.86558e-09	0.386369	0.000533185	chr8-122709938-122720328	8.60573e-07	0.370217	0.0465097	chr11-109466785-109490742	1.3299e-29	0.715157	7.18746e-25	chr5-137607757-137614679	3.41977e-06	0.492077	0.184821	chr18-35839021-35842227	1.3968e-05	0.542513	0.754901
chr3-145647654-145655981	1.14383e-16	0.27857	6.18181e-12	chr3-88481946-88529057	1.74256e-21	0.263846	9.41767e-17	chr6-90597354-90607574	1.86785e-21	0.462289	1.00948e-16	chr11-74564912-74579202	1.82543e-27	0.583328	9.86553e-23	chr4-119105001-119134205	1.02543e-08	0.329804	0.000554195	chr8-120318356-120325827	9.25921e-07	0.372364	0.0500414	chr4-119105001-119134205	1.78879e-29	0.716779	9.66754e-25	chr2-30261173-30273432	3.61439e-06	0.472908	0.19534	chr2-62395774-62397050	1.51796e-05	0.421175	0.82038
chrX-98855417-98877248	1.22243e-16	0.279344	6.60662e-12	chr6-48829139-48845994	2.00309e-21	0.364741	1.08257e-16	chr9-48409964-48424601	1.95163e-21	0.446183	1.05476e-16	chr2-158305949-158312906	1.88531e-27	0.60408	1.01892e-22	chr12-55455815-55477537	1.06121e-08	0.361673	0.000573529	chr13-43240649-43243695	9.70873e-07	0.326181	0.0524708	chr17-48228609-48239941	2.45516e-29	0.878479	1.32689e-24	chr11-117265838-117267682	3.62822e-06	0.450862	0.196087	chr11-61107761-61118284	1.54415e-05	0.535058	0.834535
chr19-11319108-11337671	1.38427e-16	0.276559	7.48128e-12	chr11-70072854-70097187	2.11236e-21	0.354544	1.14163e-16	chr17-47736059-47778494	1.98022e-21	0.303702	1.07021e-16	chr19-21436118-21447667	2.04241e-27	0.617395	1.10382e-22	chr6-112574570-112576269	1.32099e-08	0.280573	0.000713929	chr7-102314532-102317003	9.89396e-07	0.306798	0.0534719	chr7-132312171-132324832	2.4745e-29	0.865481	1.33734e-24	chr11-46083432-46086592	3.64058e-06	0.46948	0.196755	chr1-175633431-175634932	1.63081e-05	0.477777	0.88137
chr9-94699835-94709839	2.27913e-16	0.274981	1.23175e-11	chr5-121814602-121851199	2.5358e-21	0.255594	1.37047e-16	chr6-87020592-87030660	2.11332e-21	0.45125	1.14214e-16	chr6-91478583-91496003	2.20656e-27	0.615967	1.19254e-22	chr8-26812526-26813803	1.49044e-08	0.31131	0.000805508	chr7-101008101-101015322	1.21898e-06	0.359985	0.0658796	chr6-120461494-120487435	3.39889e-29	0.656964	1.83693e-24	chr2-32317085-32320727	3.65198e-06	0.482512	0.197371	chr7-122390880-122391469	1.76595e-05	0.445146	0.954406
chr2-130484290-130498743	2.54282e-16	0.273749	1.37427e-11	chr7-113182689-113201674	3.69916e-21	0.373615	1.99921e-16	chr14-121419465-121427916	3.20349e-21	0.447534	1.73132e-16	chr7-24440207-24475421	2.26861e-27	0.482577	1.22607e-22	chr9-70256449-70263638	1.53725e-08	0.383376	0.000830808	chr8-13352099-13355208	1.33575e-06	0.313153	0.0721908	chr11-83114333-83126181	4.52649e-29	0.8515	2.44634e-24	chr2-163692223-163694293	4.24387e-06	0.445342	0.22936	chr11-98467064-98467465	1.77915e-05	0.427602	0.961543
chr1-36560354-36577073	3.13605e-16	0.268079	1.69488e-11	chr2-150824571-150853121	3.92185e-21	0.305001	2.11957e-16	chr13-40911527-40926410	3.34372e-21	0.449279	1.80712e-16	chr10-75044038-75048046	2.28042e-27	0.567923	1.23245e-22	chr14-21806444-21816874	1.57919e-08	0.382337	0.000853471	chr11-74545555-74563193	1.55607e-06	0.345689	0.0840979	chr17-12163424-12177401	5.85492e-29	0.846785	3.16429e-24	chr7-19755968-19756676	4.26694e-06	0.409254	0.230607	chr2-37766436-37767048	1.79409e-05	0.427162	0.969614
chr19-41767379-41779332	3.48473e-16	0.27201	1.88332e-11	chr17-10353519-10375712	1.05139e-20	0.337289	5.68223e-16	chr7-24440207-24475421	3.62889e-21	0.360781	1.96123e-16	chr17-83827270-83836379	2.49995e-27	0.613118	1.3511e-22	chr9-37241132-37258247	1.64126e-08	0.349416	0.000887017	chr9-107359833-107361181	1.93211e-06	0.274016	0.104421	chr9-110418859-110422980	7.32153e-29	0.808883	3.95692e-24	chr5-113887427-113890458	4.39192e-06	0.426062	0.237361	chr2-11635675-11637606	1.79476e-05	0.496268	0.969976
chr9-64769491-64778526	4.32e-16	0.27467	2.33475e-11	chr4-46083138-46089408	1.11061e-20	0.377286	6.00232e-16	chr6-108548316-108559083	4.3454e-21	0.450412	2.34847e-16	chr3-131363202-131373248	2.57706e-27	0.619022	1.39277e-22	chr18-65207465-65208935	1.68964e-08	0.276205	0.000913165	chr6-88746640-88750023	1.98756e-06	0.322978	0.107418	chr2-72442669-72446973	7.37958e-29	0.837759	3.98829e-24	chr13-49361117-49366555	4.51949e-06	0.474098	0.244256	chr1-133086330-133087700	1.9088e-05	0.492984	1
chr8-83045594-83071459	4.91247e-16	0.255011	2.65494e-11	chr7-101833961-101860257	1.16505e-20	0.33434	6.29652e-16	chr14-67767790-67773460	6.22133e-21	0.425136	3.36232e-16	chr16-45223379-45228638	2.58796e-27	0.580701	1.39867e-22	chr9-88271364-88275379	1.73999e-08	0.328836	0.000940376	chr11-72944205-72964227	2.03496e-06	0.333318	0.109979	chr6-90735413-90748289	7.66074e-29	0.876691	4.14025e-24	chr2-26341582-26342308	4.8015e-06	0.372075	0.259497	chr17-86335082-86340691	1.918e-05	0.544582	1
chr9-121594234-121602155	5.63219e-16	0.251955	3.04391e-11	chr5-122634554-122654914	1.28745e-20	0.346305	6.95803e-16	chr19-61075489-61085122	6.38646e-21	0.442487	3.45156e-16	chr17-71280747-71314096	3.81029e-27	0.478079	2.05927e-22	chr19-44263552-44268116	2.00327e-08	0.374293	0.00108267	chr17-23632249-23634924	2.14627e-06	0.287442	0.115995	chr9-110638179-110690334	7.9136e-29	0.513201	4.2769e-24	chr10-127186853-127188036	5.13313e-06	0.405318	0.27742	chr7-66199697-66201239	1.93029e-05	0.464282	1
chr7-110377923-110390344	5.66361e-16	0.272285	3.0609e-11	chr11-101166811-101179081	1.39987e-20	0.360415	7.5656e-16	chr7-25424444-25442802	6.61169e-21	0.428891	3.57329e-16	chr8-72343848-72367364	4.40086e-27	0.54474	2.37845e-22	chr11-109410761-109422352	2.10942e-08	0.368883	0.00114003	chr3-59155205-59156140	2.28522e-06	0.254311	0.123505	chr1-134182290-134184869	1.04759e-28	0.81601	5.66171e-24	chr2-152706008-152710925	5.13866e-06	0.465923	0.277719	chr3-122407456-122408901	2.02821e-05	0.435906	1
chr12-117557282-117565090	6.08815e-16	0.256986	3.29034e-11	chr15-7126561-7137053	2.66229e-20	0.373059	1.43883e-15	chr14-67807198-67811882	7.00887e-21	0.395273	3.78795e-16	chr7-128568472-128578722	4.60327e-27	0.621755	2.48784e-22	chr19-16371271-16373757	2.15624e-08	0.354673	0.00116534	chr9-41057759-41063199	2.59024e-06	0.34034	0.13999	chr12-80058579-80072739	1.10735e-28	0.836596	5.98467e-24	chr8-27085617-27086784	5.24847e-06	0.404291	0.283654	chr2-79128730-79134379	2.06434e-05	0.544084	1
chr8-83076315-83091684	6.6113e-16	0.264452	3.57308e-11	chr7-81832489-81869345	3.28467e-20	0.254698	1.7752e-15	chr5-110601286-110610633	7.2289e-21	0.444666	3.90686e-16	chr11-95363825-95372170	5.10503e-27	0.606182	2.75901e-22	chr6-49034873-49038101	2.26063e-08	0.340806	0.00122175	chr2-119354362-119356685	2.78027e-06	0.303238	0.15026	chr12-102276292-102307558	1.19745e-28	0.693129	6.47161e-24	chr11-32391292-32392780	5.39356e-06	0.371293	0.291495	chr19-15835559-15835967	2.15126e-05	0.440149	1
chr10-123057124-123064692	9.73776e-16	0.27202	5.26277e-11	chr4-131846513-131863983	3.7339e-20	0.358189	2.01799e-15	chr16-24590221-24604395	1.68495e-20	0.442092	9.1063e-16	chr4-46623991-46632674	5.4756e-27	0.60927	2.95929e-22	chr6-97847908-97862957	2.48483e-08	0.367391	0.00134293	chr5-122214697-122223151	2.8833e-06	0.34953	0.155828	chr7-140995231-141027428	1.34421e-28	0.641429	7.26481e-24	chr1-73924070-73925683	5.69624e-06	0.39155	0.307853	chr1-156983571-157002199	2.55834e-05	0.47426	1
chr17-15807131-15819640	3.07026e-15	0.2637	1.65932e-10	chr8-94171051-94193993	7.63342e-20	0.33197	4.12548e-15	chr6-125649315-125653999	1.70552e-20	0.392377	9.21748e-16	chr4-142056901-142086760	5.67707e-27	0.499243	3.06817e-22	chr8-86851135-86904618	2.65219e-08	0.254298	0.00143338	chr6-124680836-124683087	2.98755e-06	0.297238	0.161462	chr2-32378664-32389627	1.53609e-28	0.860844	8.30182e-24	chr11-59183257-59184142	6.19201e-06	0.400552	0.334647	chr13-111787057-111811783	2.56462e-05	0.401566	1
chr4-115047212-115066644	3.54437e-15	0.256165	1.91555e-10	chr18-53243133-53270125	8.20897e-20	0.304404	4.43654e-15	chr11-46308494-46316084	1.79994e-20	0.448218	9.72778e-16	chr11-115106960-115136183	7.27527e-27	0.55568	3.93192e-22	chr14-103028153-103041744	2.69197e-08	0.373703	0.00145488	chr16-48869763-48871213	3.43964e-06	0.253848	0.185895	chr11-95804341-95806844	1.80564e-28	0.836553	9.75857e-24	chr15-85644809-85648695	6.57237e-06	0.462859	0.355204	chr7-80184061-80213741	2.69399e-05	0.42788	1
chr13-60891597-60900336	4.02155e-15	0.258578	2.17344e-10	chr7-16190633-16234428	1.14682e-19	0.26942	6.19801e-15	chr7-66227552-66235201	4.15196e-20	0.443311	2.24393e-15	chr5-72254135-72271193	8.49635e-27	0.585829	4.59185e-22	chr6-108548316-108559083	2.97415e-08	0.375016	0.00160738	chr19-11804370-11811667	3.6293e-06	0.336174	0.196146	chr7-43635373-43646627	3.08057e-28	0.817048	1.66489e-23	chr16-58407767-58409967	6.88134e-06	0.44853	0.371902	chr10-116933253-116934201	2.74878e-05	0.444413	1
chr1-131427356-131444914	4.20275e-15	0.259997	2.27138e-10	chr4-135223756-135278690	1.25771e-19	0.274704	6.79728e-15	chr16-20355789-20363604	4.33166e-20	0.430425	2.34104e-15	chr17-3451314-3459248	1.46579e-26	0.609818	7.92188e-22	chr19-29475967-29503561	3.06063e-08	0.329784	0.00165412	chr6-119371468-119379694	3.67248e-06	0.339409	0.198479	chr19-18571964-18575382	3.14125e-28	0.830462	1.69769e-23	chr6-135361569-135371324	6.92953e-06	0.47584	0.374506	chr19-37465976-37466691	2.78346e-05	0.435881	1
chr7-48996755-49003104	4.28199e-15	0.255071	2.3142e-10	chr19-46475998-46491143	1.82455e-19	0.32595	9.8608e-15	chr13-19818050-19833879	5.27593e-20	0.434112	2.85137e-15	chr2-72364357-72380657	1.84435e-26	0.590297	9.96779e-22	chr13-64419441-64424197	3.24702e-08	0.358568	0.00175485	chr15-77876345-77880298	3.94303e-06	0.311997	0.213101	chr13-117214841-117245296	7.68193e-28	0.708097	4.1517e-23	chr15-101125793-101126543	7.38419e-06	0.36289	0.399079	chr18-35853214-35857535	2.79049e-05	0.516152	1
chr6-5158171-5171851	4.74302e-15	0.265949	2.56336e-10	chr13-59832226-59844116	2.31261e-19	0.3604	1.24985e-14	chr4-55621099-55638331	5.32254e-20	0.426882	2.87656e-15	chr1-91178083-91190889	1.86246e-26	0.590207	1.00656e-21	chr6-114641092-114663714	3.3672e-08	0.325382	0.0018198	chr6-122760666-122768118	4.16489e-06	0.325295	0.225091	chr2-11520842-11556640	1.1676e-27	0.664557	6.31029e-23	chr16-33560069-33562671	7.72956e-06	0.404711	0.417744	chr19-47887742-47888474	2.81336e-05	0.437041	1
chr13-105046529-105056546	5.09201e-15	0.261505	2.75198e-10	chr16-18407834-18428648	2.66248e-19	0.321506	1.43894e-14	chr16-24515039-24519853	7.29331e-20	0.419827	3.94167e-15	chr13-89826050-89832698	3.23764e-26	0.576829	1.74978e-21	chr19-29458383-29473202	3.43566e-08	0.371665	0.0018568	chr11-107411411-107418546	4.47336e-06	0.33748	0.241763	chr12-55455815-55477537	1.369e-27	0.771827	7.39874e-23	chr4-136138785-136150927	8.24618e-06	0.460266	0.445665	chr16-45223379-45228638	2.86974e-05	0.512004	1
chr8-125279911-125289158	8.39118e-15	0.261737	4.53501e-10	chr17-56467115-56480611	2.746e-19	0.350674	1.48408e-14	chr6-115374381-115379224	8.11911e-20	0.419874	4.38797e-15	chr11-24074946-24088262	3.97557e-26	0.600596	2.1486e-21	chr10-96290230-96297556	3.6286e-08	0.363685	0.00196107	chr11-98457527-98460355	4.55085e-06	0.323066	0.245951	chr17-29481260-29514954	1.40425e-27	0.629005	7.58928e-23	chr5-125136910-125144365	8.30589e-06	0.468431	0.448892	chr19-3940215-3945428	2.92208e-05	0.534139	1
chr8-115551609-115558982	1.00212e-14	0.251754	5.41597e-10	chr13-37043852-37059525	3.52621e-19	0.338738	1.90574e-14	chr18-38936965-38950794	9.6996e-20	0.423408	5.24215e-15	chr9-122113969-122131929	4.25964e-26	0.557795	2.30212e-21	chr6-72536972-72556100	3.63378e-08	0.329108	0.00196388	chr10-94929661-94948454	4.7413e-06	0.329021	0.256244	chr10-95770786-95775856	1.56312e-27	0.823079	8.44787e-23	chr17-34682807-34686656	8.43095e-06	0.458597	0.455651	chr10-128437751-128442017	3.03418e-05	0.53273	1
chr1-132132682-132140753	1.28221e-14	0.253557	6.92972e-10	chr1-135679107-135693844	5.41842e-19	0.339674	2.92838e-14	chr13-40965380-40979910	1.04859e-19	0.421903	5.66711e-15	chr3-101026024-101036141	4.4283e-26	0.603417	2.39327e-21	chr10-57790354-57801353	3.75669e-08	0.370419	0.0020303	chr17-28175716-28184092	4.77129e-06	0.344215	0.257864	chr19-32932729-32937532	1.63412e-27	0.829591	8.83159e-23	chr2-85051531-85052650	8.51827e-06	0.367553	0.46037	chr7-132312171-132324832	3.05725e-05	0.52829	1
chr12-33035273-33048878	1.52903e-14	0.255458	8.26362e-10	chr4-46038136-46043233	5.76133e-19	0.352062	3.11371e-14	chr7-25105394-25113544	1.2312e-19	0.435537	6.65403e-15	chr7-28999070-29011146	4.98731e-26	0.601936	2.69539e-21	chr10-61713584-61717916	4.2148e-08	0.367538	0.00227789	chr7-80863530-80866036	4.83967e-06	0.310019	0.26156	chr7-43651094-43674961	1.78335e-27	0.635064	9.63811e-23	chr8-84794119-84794625	8.65261e-06	0.342524	0.46763	chr11-99143408-99145075	3.11203e-05	0.461083	1
chr10-125315333-125327285	1.85461e-14	0.257197	1.00232e-09	chr8-71557011-71572263	7.30289e-19	0.316171	3.94685e-14	chr11-113775421-113781697	1.6792e-19	0.42917	9.07526e-15	chr1-173406034-173433890	7.03454e-26	0.497823	3.80182e-21	chr12-111016479-111017837	4.27713e-08	0.290223	0.00231157	chr5-140593950-140599605	4.96526e-06	0.341571	0.268347	chr2-128411353-128442392	1.95837e-27	0.713323	1.0584e-22	chr11-68188306-68189717	9.33757e-06	0.354197	0.504649	chr9-115487228-115489671	3.34893e-05	0.495252	1
chr15-83218154-83226904	2.26027e-14	0.258537	1.22156e-09	chr9-99376566-99388110	9.76647e-19	0.359712	5.27829e-14	chr9-48403282-48408589	2.59501e-19	0.411932	1.40247e-14	chr6-39283856-39292066	7.39677e-26	0.597992	3.99759e-21	chr1-177642703-177644408	4.85333e-08	0.300834	0.00262298	chr15-73486262-73496310	4.99266e-06	0.336408	0.269829	chr13-13579928-13598508	2.21297e-27	0.794358	1.196e-22	chr5-111264865-111266108	9.4e-06	0.369516	0.508023	chr17-50094003-50095977	3.34962e-05	0.486217	1
chr9-118606242-118614594	3.11457e-14	0.258838	1.68327e-09	chr16-33176044-33195224	1.052e-18	0.324635	5.68551e-14	chr19-53533372-53539492	2.96513e-19	0.425991	1.60251e-14	chr2-134694380-134697986	7.8636e-26	0.549493	4.24988e-21	chr10-59430919-59433163	4.99861e-08	0.295563	0.0027015	chr4-46581638-46609827	5.41368e-06	0.300951	0.292582	chr5-136208838-136220409	2.66358e-27	0.824639	1.43953e-22	chr15-38451402-38460259	9.65421e-06	0.46476	0.521762	chr6-3396505-3399567	3.43383e-05	0.525594	1
chr2-150866477-150877447	5.90711e-14	0.25277	3.1925e-09	chr2-31161381-31174702	1.09162e-18	0.338132	5.89967e-14	chr19-29445515-29450949	3.48598e-19	0.408294	1.884e-14	chr2-128053930-128070010	8.22174e-26	0.58869	4.44344e-21	chr8-3652800-3678678	5.73697e-08	0.332409	0.00310054	chr10-59564114-59566828	5.50541e-06	0.284276	0.29754	chr11-120928742-120961424	2.84871e-27	0.647766	1.53959e-22	chr8-123518153-123519705	1.01394e-05	0.424305	0.547983	chr2-127331718-127340371	3.48244e-05	0.515653	1
chr5-101993865-102007100	7.43329e-14	0.251334	4.01732e-09	chr8-14986470-15000055	1.18795e-18	0.350044	6.4203e-14	chr6-87034729-87045344	3.88492e-19	0.430456	2.09961e-14	chr17-83806920-83810834	1.06516e-25	0.581466	5.75663e-21	chr5-104349952-104352584	6.31392e-08	0.253634	0.00341236	chr6-88732017-88734524	5.72382e-06	0.274323	0.309344	chr10-96162023-96192249	3.20687e-27	0.712877	1.73315e-22	chr1-133072228-133073226	1.01811e-05	0.346333	0.550236	chr17-83854967-83855464	3.51879e-05	0.40016	1
chr8-128446802-128461289	1.19389e-13	0.250556	6.4524e-09	chr5-34493971-34504212	1.51375e-18	0.355832	8.18106e-14	chr5-31251098-31257643	5.25876e-19	0.427716	2.8421e-14	chr6-136711247-136723987	1.32679e-25	0.583003	7.17064e-21	chr10-96261735-96270528	6.64799e-08	0.365878	0.0035929	chr2-32492410-32497192	5.72755e-06	0.315424	0.309545	chr5-113822796-113849370	3.6122e-27	0.649346	1.95221e-22	chr18-61636941-61639795	1.03251e-05	0.440073	0.558019	chr5-140999450-141002731	3.67453e-05	0.516798	1
				chr5-53463276-53476006	1.61745e-18	0.354618	8.74149e-14	chr11-6584181-6591803	5.57851e-19	0.43497	3.0149e-14	chr9-22442205-22448968	1.43155e-25	0.571314	7.73682e-21	chr5-104436333-104438151	6.89753e-08	0.264825	0.00372777	chr15-66755382-66758702	5.78558e-06	0.298052	0.312681	chr5-43818252-43827180	3.61639e-27	0.85159	1.95448e-22	chr1-74015287-74016774	1.04695e-05	0.380733	0.565825	chr11-58974396-58987848	3.8214e-05	0.477283	1
				chr15-85028717-85044739	1.65332e-18	0.343877	8.93539e-14	chr14-67776784-67781476	5.86766e-19	0.405115	3.17118e-14	chr12-106008520-106037922	2.02603e-25	0.476765	1.09497e-20	chr16-85142340-85155473	7.43043e-08	0.35905	0.00401577	chr7-132364787-132367325	6.06073e-06	0.302453	0.327552	chr10-84525816-84537842	3.63131e-27	0.846501	1.96254e-22	chr1-74032473-74034449	1.13172e-05	0.417166	0.611641	chr6-48769660-48771539	3.82267e-05	0.444434	1
				chr19-40986303-41000587	1.89383e-18	0.341955	1.02352e-13	chr5-100562577-100577235	6.04905e-19	0.416469	3.26921e-14	chr5-136958820-136991309	2.11497e-25	0.497942	1.14303e-20	chr9-55294868-55298161	7.45025e-08	0.303786	0.00402649	chr1-128681873-128683384	6.67447e-06	0.254527	0.360722	chr8-86851135-86904618	4.45687e-27	0.537776	2.40871e-22	chr5-124211137-124211905	1.20007e-05	0.353272	0.648576	chr8-120732977-120771335	3.99407e-05	0.375486	1
				chr1-135666163-135677254	1.9166e-18	0.354654	1.03582e-13	chr5-112969559-112976888	7.82974e-19	0.422094	4.23158e-14	chr17-79341772-79356280	2.79193e-25	0.56549	1.5089e-20	chr7-45678186-45683930	7.72588e-08	0.347197	0.00417545	chr16-91060904-91066506	7.76283e-06	0.334284	0.419542	chr7-139968678-139996049	5.00329e-27	0.61319	2.70403e-22	chr6-126532039-126533482	1.20491e-05	0.348303	0.651192	chr15-73133169-73187567	4.0182e-05	0.374907	1
				chr3-104779762-104798293	2.06863e-18	0.334286	1.11799e-13	chr19-53447788-53456095	9.27251e-19	0.427926	5.01133e-14	chr17-86240015-86250570	2.84746e-25	0.592612	1.53891e-20	chr8-106955816-106966030	7.77247e-08	0.364782	0.00420063	chr3-131464220-131495574	8.05096e-06	0.3014	0.435114	chr13-52563533-52626998	5.02535e-27	0.452159	2.71595e-22	chr11-100973622-100975044	1.21171e-05	0.362285	0.654868	chr17-47499044-47519344	4.20764e-05	0.407235	1
				chr11-117163813-117178908	2.43251e-18	0.349969	1.31465e-13	chr9-21258776-21268884	1.17703e-18	0.41292	6.36125e-14	chr14-47347904-47380828	2.96831e-25	0.476775	1.60422e-20	chr1-174052116-174055744	8.3398e-08	0.323264	0.00450725	chr5-114884402-114889039	8.16238e-06	0.306275	0.441136	chr9-61362279-61398330	5.38925e-27	0.649426	2.91262e-22	chr11-116809379-116815731	1.36552e-05	0.457874	0.737998	chr18-82497568-82499825	4.23726e-05	0.496653	1
				chr11-70217776-70232067	2.82549e-18	0.333734	1.52703e-13	chr9-48386790-48392591	1.29064e-18	0.403781	6.97527e-14	chr2-148519687-148537798	3.02382e-25	0.569649	1.63422e-20	chr6-120898208-120920240	8.34206e-08	0.310436	0.00450847	chr1-164170632-164173821	8.18953e-06	0.273124	0.442603	chr10-95764677-95769989	6.06251e-27	0.823636	3.27648e-22	chr1-43151615-43153576	1.38272e-05	0.357063	0.747289	chr1-170147415-170148607	4.40525e-05	0.409452	1
				chr8-68179039-68214875	2.85494e-18	0.310884	1.54295e-13	chr19-58116500-58124135	1.36148e-18	0.410146	7.35812e-14	chr3-79526607-79545954	3.3599e-25	0.558905	1.81586e-20	chr5-31644156-31652782	8.78347e-08	0.360232	0.00474703	chr7-101458226-101460474	8.46022e-06	0.291551	0.457232	chr12-111425397-111450923	8.79864e-27	0.668986	4.75523e-22	chr10-77210781-77213584	1.42348e-05	0.424899	0.769322	chr8-105632484-105633178	4.40895e-05	0.39505	1
				chr17-5580210-5611857	3.12375e-18	0.31568	1.68823e-13	chr19-5941440-5956068	1.39614e-18	0.409981	7.54544e-14	chr1-193188602-193205974	3.58517e-25	0.555734	1.93761e-20	chr11-119988931-119991745	9.89515e-08	0.329144	0.00534783	chr10-93441234-93447664	8.48558e-06	0.332462	0.458603	chr3-131363202-131373248	1.37537e-26	0.84715	7.43317e-22	chr1-89041497-89042939	1.45421e-05	0.396634	0.785927	chr13-111976476-111986446	4.44125e-05	0.518302	1
				chr17-5565455-5580091	3.82496e-18	0.32275	2.0672e-13	chr2-129879261-129883853	1.55598e-18	0.391179	8.40928e-14	chr11-83114333-83126181	3.85562e-25	0.581836	2.08377e-20	chr4-46581638-46609827	1.00285e-07	0.321103	0.00541988	chr6-108694361-108702090	8.66784e-06	0.332839	0.468453	chr9-57969605-57974582	1.40899e-26	0.860474	7.61491e-22	chr4-43390666-43396061	1.46044e-05	0.452966	0.789293	chr1-157002978-157003339	4.55538e-05	0.410829	1
				chr18-61774457-61787928	3.92175e-18	0.352929	2.11951e-13	chr10-91233239-91244507	1.61769e-18	0.421436	8.74283e-14	chr6-120461494-120487435	4.32895e-25	0.459894	2.33958e-20	chr6-17593675-17595057	1.01739e-07	0.278852	0.0054985	chr19-18571964-18575382	8.95743e-06	0.28747	0.484104	chr9-42118916-42131932	1.58614e-26	0.80225	8.5723e-22	chr9-32671114-32678357	1.56894e-05	0.460855	0.847936	chr12-59039999-59041707	4.71474e-05	0.469693	1
				chr4-46074425-46081359	4.72962e-18	0.34041	2.55612e-13	chr19-6396939-6405190	1.7135e-18	0.420426	9.26062e-14	chr11-113775421-113781697	4.96365e-25	0.589468	2.68261e-20	chr1-180857528-180863005	1.03436e-07	0.332641	0.00559022	chr7-68143124-68153153	9.1283e-06	0.328807	0.493339	chr7-68126642-68137689	3.44724e-26	0.830553	1.86306e-21	chr4-152095934-152097753	1.60168e-05	0.415149	0.86563	chr5-105644083-105657351	4.84339e-05	0.496886	1
				chr4-135188649-135208319	4.77593e-18	0.326783	2.58115e-13	chr2-155098009-155103122	1.72428e-18	0.414583	9.31885e-14	chr17-27164787-27182226	5.57263e-25	0.543389	3.01173e-20	chr11-46446056-46467400	1.059e-07	0.326921	0.00572337	chr3-106489187-106497905	9.55873e-06	0.321335	0.516602	chr4-140776027-140794708	3.90094e-26	0.799478	2.10826e-21	chr6-115892040-115893090	1.82096e-05	0.353555	0.984138	chr11-61656212-61658231	5.08499e-05	0.478749	1
				chr11-86713651-86762037	5.60878e-18	0.253103	3.03127e-13	chr3-9860597-9866980	2.0278e-18	0.410152	1.09593e-13	chr1-180881920-180893466	6.25405e-25	0.575399	3.38e-20	chr3-122346029-122350926	1.06849e-07	0.307644	0.00577465	chr17-28003890-28018445	1.04344e-05	0.310177	0.563926	chr8-3346910-3357147	5.19536e-26	0.835598	2.80783e-21	chr6-39551860-39553535	1.83896e-05	0.380119	0.993867	chr8-69821069-69824067	5.09203e-05	0.492118	1
				chr8-35637200-35647559	5.63219e-18	0.349445	3.04392e-13	chr10-96162023-96192249	2.20366e-18	0.369814	1.19097e-13	chr16-3711379-3720139	6.50009e-25	0.586109	3.51298e-20	chr6-82861228-82864785	1.18622e-07	0.33246	0.00641093	chr8-120478730-120479950	1.07402e-05	0.272011	0.580452	chr12-102315591-102324559	6.1127e-26	0.841415	3.30361e-21	chr2-35679980-35681721	1.86551e-05	0.39524	1	chr4-63379238-63413026	5.15241e-05	0.314388	1
				chr10-60732083-60754863	8.04016e-18	0.274547	4.3453e-13	chr15-78801314-78814195	2.62767e-18	0.418906	1.42012e-13	chr10-91233239-91244507	6.58168e-25	0.591172	3.55707e-20	chr12-73774613-73782716	1.34461e-07	0.352362	0.00726697	chr11-87710371-87712900	1.19474e-05	0.262744	0.645698	chr2-166546295-166551438	6.99907e-26	0.819445	3.78264e-21	chr8-111729013-111733278	1.90791e-05	0.416291	1	chr13-111820806-111823546	5.27641e-05	0.488098	1
				chr14-27175785-27191255	8.27713e-18	0.349219	4.47337e-13	chr8-124743151-124748555	2.70565e-18	0.393603	1.46227e-13	chr11-5495532-5525974	6.76686e-25	0.474888	3.65715e-20	chr17-73968335-73975675	1.43838e-07	0.359509	0.00777371	chr7-30819660-30822517	1.21574e-05	0.296357	0.657049	chr2-60081488-60090135	7.32054e-26	0.829847	3.95639e-21	chr2-118761924-118762908	1.95343e-05	0.39069	1	chr2-103679895-103684214	5.56587e-05	0.492323	1
				chr17-28507673-28529050	9.02491e-18	0.302019	4.87751e-13	chr9-21230452-21251431	2.73379e-18	0.372263	1.47747e-13	chr15-96728108-96740717	1.03742e-24	0.583439	5.60673e-20	chr14-63143402-63152397	1.54732e-07	0.346759	0.00836248	chr8-120362685-120370426	1.27833e-05	0.325762	0.690874	chr14-103044496-103052729	9.78136e-26	0.846685	5.28634e-21	chr3-145647654-145655981	2.05105e-05	0.451142	1	chr17-50181274-50187320	5.91328e-05	0.505024	1
				chr11-32219329-32233159	9.66855e-18	0.331489	5.22537e-13	chr15-39774799-39782013	3.53133e-18	0.416086	1.90851e-13	chr15-57973506-57981583	1.11829e-24	0.581632	6.0438e-20	chr3-51787384-51791671	1.8091e-07	0.337617	0.00977726	chr19-53180273-53196838	1.41175e-05	0.318171	0.762982	chr6-123251119-123268957	1.06467e-25	0.735104	5.75401e-21	chr15-101220039-101226428	2.06571e-05	0.449123	1	chr3-136247148-136248407	5.93409e-05	0.438843	1
				chr15-59069828-59093493	1.02954e-17	0.314597	5.56416e-13	chr2-117296948-117305431	3.5658e-18	0.404985	1.92713e-13	chr4-46633714-46639680	1.48756e-24	0.565985	8.03953e-20	chr15-103352663-103373069	1.84578e-07	0.304367	0.0099755	chr6-90735413-90748289	1.49669e-05	0.322329	0.808885	chr7-140966995-140974782	1.28941e-25	0.837914	6.96859e-21	chr17-15374177-15376345	2.09501e-05	0.359641	1	chr7-126270817-126275738	6.169e-05	0.513683	1
				chr17-10311406-10350260	1.11755e-17	0.280552	6.03978e-13	chr16-20401387-20406505	4.04207e-18	0.381875	2.18454e-13	chr6-136483076-136500950	1.69738e-24	0.548574	9.17347e-20	chr12-104981128-104988971	1.86879e-07	0.353146	0.0100999	chr12-17708184-17726770	1.51777e-05	0.300843	0.820281	chr19-5987150-5993275	1.29181e-25	0.838015	6.98159e-21	chr1-134752567-134753211	2.2328e-05	0.321201	1	chr11-98476079-98478617	6.17031e-05	0.457203	1
				chr16-30771956-30779875	1.25383e-17	0.344241	6.77631e-13	chr19-29458383-29473202	4.22623e-18	0.414686	2.28406e-13	chr9-50465267-50484739	1.70889e-24	0.564537	9.23567e-20	chr9-75543817-75555930	1.89295e-07	0.35333	0.0102305	chr1-164146357-164153964	1.83717e-05	0.310148	0.992899	chr3-107756622-107761491	1.40866e-25	0.838635	7.61312e-21	chr1-135770146-135770536	2.51071e-05	0.319254	1	chr10-128427790-128429214	6.37039e-05	0.425285	1
				chr7-4488397-4513890	1.50958e-17	0.267702	8.15853e-13	chr11-11769074-11779413	4.72247e-18	0.409114	2.55226e-13	chr9-107255715-107293378	1.80797e-24	0.416486	9.77115e-20	chr5-139473223-139486677	1.89825e-07	0.342972	0.0102591	chr12-25226101-25227329	1.89819e-05	0.252684	1	chr15-77887061-77895310	1.45455e-25	0.841752	7.86113e-21	chr7-63888092-63892851	2.62323e-05	0.436782	1	chr13-24596991-24624226	6.48406e-05	0.45107	1
				chr11-103279729-103294115	1.74976e-17	0.333212	9.45657e-13	chr17-86240015-86250570	4.75881e-18	0.41039	2.5719e-13	chr11-8697703-8711906	1.93005e-24	0.561904	1.04309e-19	chr1-131759651-131762862	2.02304e-07	0.331829	0.0109335	chr4-152183964-152191836	1.90792e-05	0.318036	1	chr6-50243375-50248763	1.93848e-25	0.810548	1.04765e-20	chr9-32711066-32712546	2.65702e-05	0.375202	1	chr9-32714828-32721213	6.60759e-05	0.521405	1
				chr16-4930145-4943189	2.00938e-17	0.332682	1.08597e-12	chr17-48424831-48429301	4.75903e-18	0.398263	2.57202e-13	chr2-143835254-143839402	2.12329e-24	0.562535	1.14753e-19	chr8-117522881-117551251	2.08393e-07	0.301332	0.0112626	chr12-8426790-8442811	1.99668e-05	0.303983	1	chr4-140764834-140774956	2.07159e-25	0.803784	1.11959e-20	chr10-127188565-127191502	2.74229e-05	0.412145	1	chr11-118191892-118243789	7.51321e-05	0.338927	1
				chr5-120555974-120592442	2.02131e-17	0.254007	1.09242e-12	chr18-57656051-57660501	5.12732e-18	0.357083	2.77106e-13	chr17-29427708-29447563	2.17712e-24	0.50059	1.17663e-19	chr19-16322589-16331932	2.16977e-07	0.35264	0.0117265	chr11-76879713-76886438	2.02938e-05	0.311043	1	chr7-25202615-25224138	2.15712e-25	0.65343	1.16582e-20	chr5-139802871-139803977	2.81342e-05	0.328972	1	chr10-42901134-42902993	7.52991e-05	0.435636	1
				chr3-94609167-94617145	3.09612e-17	0.339918	1.6733e-12	chr5-100577438-100590899	5.74888e-18	0.41144	3.10698e-13	chr16-44984276-44994716	2.31676e-24	0.582826	1.25209e-19	chr11-119803867-119809283	2.22713e-07	0.339531	0.0120365	chr6-88752253-88753995	2.03366e-05	0.250843	1	chr6-91478583-91496003	2.35395e-25	0.808237	1.27219e-20	chr2-71804415-71805368	2.89784e-05	0.309124	1	chr5-140992739-140993484	7.56269e-05	0.410795	1
				chr16-23264605-23302625	4.8292e-17	0.286512	2.60994e-12	chr1-51576824-51585699	7.42031e-18	0.406266	4.0103e-13	chr18-38991180-39000104	2.61204e-24	0.574725	1.41168e-19	chr4-142056901-142086760	2.30657e-07	0.29042	0.0124658	chr11-98476079-98478617	2.03878e-05	0.25715	1	chr8-35421805-35434593	3.11913e-25	0.80586	1.68573e-20	chr9-44491815-44502495	3.00152e-05	0.447978	1	chr7-127217676-127219803	7.80503e-05	0.470799	1
				chr5-64286771-64303896	5.5471e-17	0.314276	2.99793e-12	chr16-87602345-87613779	8.05301e-18	0.407506	4.35225e-13	chr7-25424444-25442802	2.78485e-24	0.549743	1.50507e-19	chr6-108657047-108666448	2.44397e-07	0.352736	0.0132084	chr1-164059607-164089068	2.27129e-05	0.300383	1	chr19-18567970-18570946	3.25756e-25	0.723828	1.76055e-20	chr1-135734187-135735256	3.03577e-05	0.360175	1	chr9-45943450-45947219	8.23422e-05	0.473183	1
				chr2-166617921-166642932	8.2386e-17	0.273348	4.45255e-12	chr6-108657047-108666448	8.12751e-18	0.41675	4.39251e-13	chr17-25131746-25143409	3.45212e-24	0.569138	1.8657e-19	chr3-116855229-116865716	2.45635e-07	0.343592	0.0132753	chr9-73082080-73092621	2.63798e-05	0.305022	1	chr4-126000508-126004813	3.83089e-25	0.787647	2.0704e-20	chr8-128374649-128375674	3.17931e-05	0.329718	1	chr5-24971321-24973723	8.63368e-05	0.45286	1
				chr1-153891564-153915832	8.91642e-17	0.302739	4.81888e-12	chr2-158129835-158150088	8.9159e-18	0.383827	4.8186e-13	chr9-90224789-90277849	4.02121e-24	0.396049	2.17326e-19	chr1-92969755-92982181	2.59022e-07	0.323896	0.0139989	chr7-120873645-120876544	2.71824e-05	0.280026	1	chr13-24596991-24624226	5.94326e-25	0.705857	3.21203e-20	chr1-135541770-135546864	3.24118e-05	0.435282	1	chr10-117431063-117433230	8.63433e-05	0.458948	1
				chr16-58495271-58526685	1.20387e-16	0.27477	6.50634e-12	chr10-75314319-75323791	9.35627e-18	0.410528	5.05659e-13	chr9-96893523-96898894	4.07169e-24	0.515897	2.20055e-19	chr13-64396097-64406014	2.613e-07	0.346206	0.0141219	chr3-152924247-152933371	2.9016e-05	0.303474	1	chr11-79081870-79090102	6.13743e-25	0.829777	3.31697e-20	chr19-23131238-23146388	3.28302e-05	0.404805	1	chr19-44252507-44253248	9.00728e-05	0.415633	1
				chr3-69666651-69681133	1.23716e-16	0.333634	6.68621e-12	chr7-127128451-127140786	1.14147e-17	0.405151	6.1691e-13	chr12-25376379-25383551	4.59955e-24	0.561936	2.48583e-19	chr6-122563872-122580319	2.87525e-07	0.320661	0.0155393	chr4-129912769-129914779	2.90753e-05	0.292348	1	chr15-31408056-31419453	6.88122e-25	0.792864	3.71895e-20	chr14-54424106-54436950	3.34265e-05	0.417436	1	chr9-32730235-32731403	9.16018e-05	0.442608	1
				chr10-128901484-128915347	1.53878e-16	0.326634	8.31636e-12	chr12-99345300-99352771	1.56653e-17	0.400599	8.46631e-13	chr16-87602345-87613779	4.90217e-24	0.571859	2.64938e-19	chr6-136483076-136500950	2.92284e-07	0.329186	0.0157965	chr12-100507753-100510119	2.91568e-05	0.26	1	chr17-17862311-17880141	7.89719e-25	0.725039	4.26804e-20	chr11-88117226-88119517	3.50157e-05	0.394504	1	chr8-94361693-94382661	9.45101e-05	0.421977	1
				chr5-143036872-143066825	1.82124e-16	0.261263	9.8429e-12	chr12-70217314-70236908	1.95261e-17	0.39524	1.05529e-12	chr19-11804370-11811667	5.46239e-24	0.571614	2.95215e-19	chr17-48353278-48356069	3.0249e-07	0.281709	0.0163481	chr2-29768544-29775310	3.13795e-05	0.307577	1	chr5-103744333-103770168	8.09792e-25	0.63497	4.37652e-20	chr11-76042942-76043273	3.51901e-05	0.308447	1	chr18-35827296-35833111	9.47122e-05	0.508752	1
				chr2-30769362-30787003	1.84025e-16	0.32119	9.94566e-12	chr11-43351903-43357194	2.03563e-17	0.395129	1.10015e-12	chr11-79649558-79664808	5.70665e-24	0.573135	3.08416e-19	chr10-93255769-93277076	3.02788e-07	0.309894	0.0163642	chr7-127140895-127148378	3.75244e-05	0.301563	1	chr7-143625460-143632618	9.44985e-25	0.829907	5.10717e-20	chr16-33585104-33585875	3.52467e-05	0.309082	1	chr17-51833292-51833945	9.8884e-05	0.401798	1
				chr5-32987099-33012951	2.44993e-16	0.300816	1.32407e-11	chr12-100425178-100434322	2.15769e-17	0.41436	1.16612e-12	chr2-68865532-68876919	6.19914e-24	0.573356	3.35032e-19	chr17-25131746-25143409	3.2039e-07	0.339911	0.0173155	chr19-47899402-47922849	3.97352e-05	0.262761	1	chr17-57191496-57199154	1.40418e-24	0.802585	7.58889e-20	chr9-117162266-117163319	3.6196e-05	0.317711	1	chr12-113139003-113158535	0.00010013	0.401955	1
				chr2-128811186-128825267	2.46713e-16	0.316188	1.33336e-11	chr10-8118056-8125414	2.24635e-17	0.390673	1.21404e-12	chr17-72937403-72948215	6.54341e-24	0.57943	3.53638e-19	chr2-6475382-6480892	3.2673e-07	0.339329	0.0176581	chr4-140812613-140814942	4.12257e-05	0.257793	1	chr4-46641406-46651592	1.63556e-24	0.787691	8.83939e-20	chr2-32630412-32633055	3.63608e-05	0.39774	1	chr3-126692198-126697421	0.000101916	0.503318	1
				chr17-35041235-35066638	3.58867e-16	0.252329	1.93949e-11	chr2-132685276-132700287	2.58402e-17	0.39057	1.39654e-12	chr15-75133860-75140596	7.20452e-24	0.555253	3.89368e-19	chr12-8862524-8869895	3.29688e-07	0.342179	0.017818	chr12-103325226-103349368	4.24405e-05	0.256741	1	chr1-74165671-74168072	1.72639e-24	0.720501	9.3303e-20	chr8-94993353-94994037	3.66107e-05	0.291835	1	chr14-54225673-54235431	0.000104945	0.495262	1
				chr6-113324113-113345875	4.63502e-16	0.26465	2.505e-11	chr6-39370861-39385072	2.9655e-17	0.396646	1.60271e-12	chr8-72180690-72186363	7.98179e-24	0.575268	4.31376e-19	chr9-107255715-107293378	3.34383e-07	0.251689	0.0180717	chr8-33639909-33683044	4.71641e-05	0.260114	1	chr6-90318197-90322818	1.84628e-24	0.794816	9.9782e-20	chr8-122497120-122502911	3.66502e-05	0.431133	1	chr11-106308357-106310390	0.000106113	0.457349	1
				chr11-107314950-107330639	4.96578e-16	0.325219	2.68376e-11	chr1-182324664-182327663	3.00328e-17	0.343658	1.62312e-12	chr15-91640652-91648554	9.26419e-24	0.569792	5.00683e-19	chr8-106970040-106975081	3.35875e-07	0.338964	0.0181524	chr12-102276292-102307558	5.29868e-05	0.252914	1	chr1-74158128-74162873	2.12867e-24	0.783698	1.15044e-19	chr11-79803158-79804753	3.73183e-05	0.311694	1	chr3-68692541-68694307	0.000115839	0.404559	1
				chr11-51910662-51941411	5.51456e-16	0.252236	2.98034e-11	chr18-34556563-34563427	3.21153e-17	0.383065	1.73567e-12	chr11-4331812-4339637	1.0835e-23	0.563659	5.85577e-19	chr16-22113770-22121978	3.57544e-07	0.351207	0.0193235	chr15-66565644-66571893	5.40182e-05	0.285911	1	chr13-52970788-52990815	2.64121e-24	0.726037	1.42744e-19	chr7-109648324-109649957	3.73748e-05	0.291427	1	chr17-29258183-29273124	0.000117808	0.458552	1
				chr17-46635751-46654822	6.9265e-16	0.277261	3.74343e-11	chr13-41498676-41506755	3.25129e-17	0.395013	1.75716e-12	chr2-102180220-102190014	1.17931e-23	0.576486	6.37359e-19	chr7-132704209-132732760	3.606e-07	0.302975	0.0194886	chr4-135149212-135169777	6.53431e-05	0.278547	1	chr7-18880785-18887915	3.13804e-24	0.822996	1.69595e-19	chr2-122382295-122383217	3.94632e-05	0.324247	1	chr5-103700233-103706884	0.0001184	0.491362	1
				chr11-20227440-20251711	6.98849e-16	0.289066	3.77693e-11	chr7-132312171-132324832	3.75904e-17	0.406684	2.03157e-12	chr1-182499128-182530820	1.18001e-23	0.443161	6.37734e-19	chr9-108119661-108122843	3.75335e-07	0.314932	0.020285	chr17-48313791-48326372	6.72819e-05	0.292285	1	chr4-121194244-121201447	3.98345e-24	0.810242	2.15286e-19	chr2-72844791-72846069	4.0223e-05	0.323815	1	chr1-156937135-156940971	0.000128749	0.488644	1
				chr10-59962473-59987010	7.93417e-16	0.294765	4.28802e-11	chr16-29974921-29978466	3.84078e-17	0.351455	2.07575e-12	chr12-70101563-70114840	1.30992e-23	0.550284	7.07946e-19	chr9-89870626-89875988	3.87834e-07	0.331303	0.0209605	chr2-11189159-11199285	6.91778e-05	0.29906	1	chr16-95819726-95844175	4.24024e-24	0.693097	2.29164e-19	chr11-75134721-75143738	4.16104e-05	0.438182	1	chr3-146152433-146153179	0.000129294	0.381155	1
				chr17-10379381-10399698	9.67029e-16	0.297412	5.22631e-11	chr15-36875723-36882050	4.27036e-17	0.401185	2.30792e-12	chr9-69448854-69467566	1.62127e-23	0.548304	8.76215e-19	chr8-35421805-35434593	4.02315e-07	0.34023	0.0217431	chr1-191415043-191428735	9.01221e-05	0.287323	1	chr19-32947712-32958122	5.28545e-24	0.779196	2.85652e-19	chr3-51915686-51917658	4.41367e-05	0.341542	1	chr3-152924247-152933371	0.000135932	0.490015	1
				chr15-80066283-80085104	9.83247e-16	0.269178	5.31396e-11	chr11-4331812-4339637	4.88198e-17	0.387188	2.63846e-12	chr2-73017839-73025596	1.65988e-23	0.560319	8.97081e-19	chr8-40594478-40600216	4.15686e-07	0.335566	0.0224658	chr3-107816149-107819826	9.68529e-05	0.25103	1	chr6-88746640-88750023	5.53046e-24	0.789761	2.98894e-19	chr3-98104053-98105359	4.43723e-05	0.348974	1	chr9-32921778-32924673	0.000137613	0.429315	1
				chr2-163695726-163721083	1.06691e-15	0.254864	5.76609e-11	chr17-7204583-7209412	4.89475e-17	0.35387	2.64536e-12	chr2-49411037-49427077	1.67202e-23	0.53949	9.03643e-19	chr9-71662732-71665452	4.17148e-07	0.263992	0.0225448	chr7-122305352-122317994	0.000108557	0.291964	1	chr12-76525401-76556750	5.69617e-24	0.573011	3.07849e-19	chr3-57575510-57575875	4.43738e-05	0.3107	1	chr5-122178515-122179261	0.000137685	0.374885	1
				chr11-116864112-116871488	1.2176e-15	0.323139	6.58053e-11	chr17-27164787-27182226	4.92593e-17	0.376529	2.66222e-12	chr3-84662790-84690982	2.05712e-23	0.525108	1.11177e-18	chr17-29427708-29447563	4.30251e-07	0.298698	0.0232529	chr2-128443397-128448465	0.000111291	0.276334	1	chr13-41457218-41493038	9.52044e-24	0.655787	5.14532e-19	chr16-33684060-33687983	4.47222e-05	0.416919	1	chr1-118457053-118459946	0.000138371	0.475158	1
				chr9-118647036-118680613	1.22995e-15	0.26899	6.64726e-11	chr1-193270465-193276903	5.04569e-17	0.398196	2.72694e-12	chr5-65100915-65120974	2.46246e-23	0.529999	1.33084e-18	chr6-65583658-65601569	4.40394e-07	0.334923	0.0238011	chr9-124010052-124024051	0.000111498	0.285492	1	chr2-117983735-118001470	1.20994e-23	0.749734	6.5391e-19	chr8-124946585-124951630	4.54196e-05	0.42248	1	chr15-79889602-79900092	0.00013843	0.45713	1
				chr9-116155810-116184687	1.26338e-15	0.260575	6.82792e-11	chr14-45386616-45390712	5.91682e-17	0.394029	3.19775e-12	chr1-160277835-160287527	2.57645e-23	0.563645	1.39244e-18	chr11-113758204-113770774	4.79997e-07	0.334272	0.0259414	chr11-68857300-68874847	0.000117593	0.263936	1	chr14-60725614-60771569	1.2223e-23	0.538271	6.60591e-19	chr12-86770195-86770707	4.61535e-05	0.31297	1	chr11-97993266-98005651	0.000145993	0.454523	1
				chr2-163614142-163631933	1.70842e-15	0.322728	9.23316e-11	chr17-48228609-48239941	6.16584e-17	0.398513	3.33233e-12	chr16-94230914-94248109	3.78295e-23	0.529698	2.0445e-18	chr11-62184743-62188092	4.81545e-07	0.290877	0.0260251	chr1-152604344-152607601	0.000122217	0.272043	1	chr10-43575950-43582425	1.32804e-23	0.802301	7.17738e-19	chr8-111726176-111726924	4.66265e-05	0.346723	1	chr10-21152246-21154171	0.000147749	0.445535	1
				chr2-27755221-27768492	2.31351e-15	0.325997	1.25034e-10	chr7-44568649-44576194	6.4327e-17	0.399686	3.47655e-12	chr14-121419465-121427916	4.22068e-23	0.564432	2.28107e-18	chr2-144184825-144189805	4.84968e-07	0.327222	0.0262101	chr2-29785113-29797244	0.000123067	0.282521	1	chr8-117246753-117308870	1.79065e-23	0.419559	9.67756e-19	chr11-3534138-3542241	4.74316e-05	0.433085	1	chr2-166874139-166875939	0.000152813	0.441481	1
				chr7-110887754-110898295	2.88427e-15	0.316615	1.5588e-10	chr18-24139952-24144519	8.09551e-17	0.383209	4.37522e-12	chr5-113006499-113017767	6.71963e-23	0.54678	3.63162e-18	chr18-12151136-12160250	5.10905e-07	0.330498	0.0276119	chr4-143111133-143114855	0.000130018	0.252064	1	chr4-46623991-46632674	1.94985e-23	0.785492	1.0538e-18	chr7-101449844-101458196	4.97822e-05	0.434702	1	chr19-53889825-53896945	0.000156338	0.483131	1
				chr11-120228284-120239714	3.16535e-15	0.309135	1.71071e-10	chr5-136958820-136991309	9.50683e-17	0.341175	5.13796e-12	chr2-35149223-35159423	6.81665e-23	0.554918	3.68406e-18	chr13-100194853-100204330	5.22508e-07	0.337331	0.028239	chr11-73017137-73029215	0.000136974	0.284511	1	chr13-40317401-40321684	2.02325e-23	0.747271	1.09347e-18	chr13-112743401-112743793	4.98876e-05	0.311623	1	chr7-75581321-75591903	0.000158457	0.483906	1
				chr8-24416782-24425981	3.86044e-15	0.321238	2.08637e-10	chr14-60725614-60771569	9.82939e-17	0.288324	5.3123e-12	chr1-55817183-55822965	7.35176e-23	0.544247	3.97326e-18	chr1-171607428-171624825	5.22724e-07	0.316266	0.0282506	chr17-48297582-48304954	0.000149611	0.279816	1	chr16-38391437-38411570	2.3345e-23	0.71371	1.26168e-18	chr18-69536748-69538754	5.05728e-05	0.384868	1	chr15-97469419-97470171	0.000160858	0.3937	1
				chr1-182948525-182962202	4.45719e-15	0.297318	2.40889e-10	chr12-12221755-12232533	1.8961e-16	0.392766	1.02475e-11	chr11-100813521-100830883	8.34382e-23	0.506642	4.50942e-18	chr6-108525767-108543343	5.31985e-07	0.343327	0.0287511	chr8-122760005-122765993	0.000156751	0.283173	1	chr11-79073769-79081204	2.79096e-23	0.81109	1.50837e-18	chr8-111737352-111738361	5.07978e-05	0.333151	1	chr5-125157619-125160034	0.000161583	0.461688	1
				chr4-43451127-43485167	4.4904e-15	0.265019	2.42683e-10	chr17-12750768-12759466	2.45904e-16	0.396366	1.32899e-11	chr12-98370117-98376915	9.19973e-23	0.549968	4.972e-18	chr3-21946670-21967090	5.39629e-07	0.312559	0.0291643	chr5-122230870-122236481	0.000157512	0.278225	1	chr2-102860970-102903369	2.94837e-23	0.560937	1.59345e-18	chr10-41485794-41491482	5.12227e-05	0.424786	1	chr19-53180273-53196838	0.00016206	0.472355	1
				chr5-114677931-114695660	4.77536e-15	0.291533	2.58084e-10	chr12-80058579-80072739	3.05467e-16	0.385554	1.6509e-11	chr5-31562750-31573839	9.99927e-23	0.545388	5.40411e-18	chr8-119707298-119713923	5.55415e-07	0.324397	0.0300174	chr11-46083432-46086592	0.000160761	0.257294	1	chr12-52305261-52309473	3.31648e-23	0.758451	1.79239e-18	chr19-47312816-47313531	5.34952e-05	0.306994	1	chr3-122404364-122405647	0.000167766	0.394857	1
				chr9-116121260-116155564	4.90377e-15	0.282395	2.65024e-10	chr17-44669207-44674289	3.33006e-16	0.372016	1.79973e-11	chr1-92969755-92982181	1.1102e-22	0.516097	6.00008e-18	chr6-88026233-88080230	5.82838e-07	0.254822	0.0314995	chr7-80414077-80430808	0.00016362	0.263553	1	chr12-111523585-111528824	4.07055e-23	0.758227	2.19993e-18	chr11-78161545-78167208	5.67891e-05	0.430472	1	chr15-82165428-82167224	0.000169805	0.447736	1
				chr7-29224350-29240344	5.18658e-15	0.27884	2.80309e-10	chr14-67856297-67863442	3.40667e-16	0.378244	1.84113e-11	chr16-22649874-22659346	1.24838e-22	0.55221	6.74686e-18	chr4-133612489-133617832	6.20316e-07	0.336131	0.033525	chr2-27738098-27745992	0.000173606	0.285812	1	chr13-40965380-40979910	4.11668e-23	0.741384	2.22486e-18	chr11-30183018-30188581	5.82462e-05	0.409924	1	chr19-10737439-10742868	0.000177676	0.481123	1
				chr11-5055575-5066937	5.64422e-15	0.309837	3.05042e-10	chr7-128127629-128138953	3.97221e-16	0.389614	2.14678e-11	chr10-40063931-40082730	1.4564e-22	0.536867	7.87113e-18	chr2-167637427-167663600	6.24082e-07	0.251178	0.0337285	chr7-120878847-120885711	0.000187455	0.278398	1	chr3-121568903-121581127	4.17978e-23	0.77758	2.25896e-18	chr4-152183964-152191836	5.86899e-05	0.421276	1	chr1-58951953-58952766	0.000180371	0.374772	1
				chr7-101894980-101912434	6.0197e-15	0.257309	3.25335e-10	chr4-108778727-108784837	4.30455e-16	0.386086	2.3264e-11	chr1-71935710-71941704	1.9283e-22	0.543707	1.04215e-17	chr5-77245174-77254153	6.31807e-07	0.333026	0.034146	chr2-27719728-27723297	0.000193144	0.253334	1	chr17-48297582-48304954	5.38042e-23	0.78924	2.90785e-18	chr18-60648667-60649261	5.91402e-05	0.292443	1	chr1-189792336-189792996	0.000181303	0.350349	1
				chr19-38009158-38032789	9.4175e-15	0.266207	5.08969e-10	chr11-49979107-49986949	4.51938e-16	0.390461	2.4425e-11	chr9-122132804-122140354	2.17069e-22	0.543551	1.17315e-17	chr17-87252101-87271958	6.45001e-07	0.313452	0.0348591	chr8-120329184-120333803	0.000194308	0.255832	1	chr12-73754829-73759684	5.85059e-23	0.775234	3.16195e-18	chr4-137475178-137475765	6.03423e-05	0.303543	1	chr11-53310998-53312828	0.000185441	0.42229	1
				chr18-32367257-32384152	9.58761e-15	0.296984	5.18162e-10	chr17-86958671-86980347	5.21533e-16	0.33291	2.81862e-11	chr18-39018681-39027409	2.22882e-22	0.552554	1.20457e-17	chr13-93937240-93942066	6.56232e-07	0.314318	0.0354661	chr9-41047114-41056893	0.000195861	0.279148	1	chr15-100245218-100250899	5.85729e-23	0.789208	3.16557e-18	chr10-30842306-30843425	6.03566e-05	0.359393	1	chr19-53456242-53471314	0.000192553	0.461766	1
				chr6-124269195-124281008	1.1353e-14	0.308281	6.13571e-10	chr4-140559380-140587353	5.49953e-16	0.28438	2.97222e-11	chr14-55756088-55786407	2.35066e-22	0.468677	1.27041e-17	chr7-139968678-139996049	6.80652e-07	0.25859	0.0367858	chr12-81745008-81762786	0.000199828	0.26334	1	chr10-94843797-94849600	6.74145e-23	0.786017	3.64342e-18	chr9-57969605-57974582	6.06909e-05	0.413074	1	chr10-81158831-81195989	0.000193828	0.331278	1
				chr4-145010129-145032059	1.21042e-14	0.292973	6.54172e-10	chr9-42091591-42100130	5.81426e-16	0.387873	3.14232e-11	chr15-73486262-73496310	2.54412e-22	0.555232	1.37497e-17	chr15-80216895-80221160	6.95399e-07	0.330433	0.0375829	chr2-158156107-158171711	0.00020065	0.269925	1	chr16-10956536-11023964	7.00814e-23	0.409489	3.78755e-18	chr13-112759228-112762587	6.10152e-05	0.392594	1	chr15-85981758-85982244	0.000200996	0.378399	1
				chr1-105777231-105807950	1.2637e-14	0.262648	6.82965e-10	chr19-29379151-29387578	6.05582e-16	0.386045	3.27287e-11	chr19-58116500-58124135	2.5772e-22	0.549252	1.39285e-17	chr15-38642835-38646985	7.00722e-07	0.325618	0.0378705	chr10-43665043-43674104	0.000206832	0.272864	1	chr5-150173655-150180229	7.08775e-23	0.76886	3.83057e-18	chr4-155781889-155782743	6.11373e-05	0.320173	1	chr13-38504506-38505093	0.000201303	0.352331	1
				chr8-128446802-128461289	1.31983e-14	0.309355	7.13301e-10	chr3-144038482-144045974	6.24389e-16	0.381665	3.37451e-11	chr19-37490795-37511906	3.11812e-22	0.531539	1.68519e-17	chr12-95746149-95750098	7.30337e-07	0.30669	0.0394711	chr15-76612523-76619208	0.000209576	0.270564	1	chr13-13562861-13571755	7.14604e-23	0.787279	3.86208e-18	chr6-31560335-31561572	6.15393e-05	0.321232	1	chr2-3749668-3755349	0.000203501	0.474514	1
				chr2-84615388-84657665	1.99617e-14	0.251891	1.07883e-09	chr5-147843030-147846442	8.12666e-16	0.350001	4.39205e-11	chr16-91591369-91626431	3.67113e-22	0.432022	1.98406e-17	chr8-117359943-117375446	7.40614e-07	0.323271	0.0400265	chr7-34208117-34217506	0.000211972	0.272857	1	chr6-123283927-123291468	7.15892e-23	0.773573	3.86904e-18	chr15-101295356-101295713	6.27075e-05	0.307284	1	chr10-96398117-96399350	0.000212072	0.392084	1
				chr18-32337999-32357330	2.08292e-14	0.297589	1.12572e-09	chr4-108786333-108792004	8.16803e-16	0.373789	4.41441e-11	chr10-79871353-79886573	3.67191e-22	0.509788	1.98449e-17	chr11-54930368-54940651	7.47189e-07	0.334601	0.0403818	chr11-72547261-72550743	0.000216902	0.255466	1	chr4-57946752-57959465	7.39058e-23	0.732942	3.99424e-18	chr16-43359419-43365488	6.32156e-05	0.409122	1	chr15-80598485-80601230	0.000213631	0.438329	1
				chr2-14260230-14269496	2.12021e-14	0.307906	1.14587e-09	chr11-76879713-76886438	8.29334e-16	0.37751	4.48214e-11	chr2-58129337-58142669	3.99725e-22	0.54825	2.16032e-17	chr14-120320553-120329498	7.9636e-07	0.333125	0.0430393	chr1-54805733-54815794	0.000243995	0.274636	1	chr2-29768544-29775310	7.61003e-23	0.790718	4.11284e-18	chr5-77386811-77387534	6.50295e-05	0.29632	1	chr14-66195822-66196274	0.000223228	0.359415	1
				chr13-60616625-60629101	2.35236e-14	0.308178	1.27133e-09	chr2-153156964-153173413	8.54368e-16	0.347218	4.61743e-11	chr13-112111140-112120362	5.17399e-22	0.552884	2.79628e-17	chr6-125539813-125541585	8.09858e-07	0.262475	0.0437688	chr11-79637845-79642779	0.000250219	0.253692	1	chr2-35226012-35243468	7.66516e-23	0.744647	4.14264e-18	chr1-194938379-194938772	6.50619e-05	0.307018	1	chr15-82216204-82219829	0.000229134	0.452122	1
				chr8-108688742-108700802	2.42342e-14	0.296257	1.30974e-09	chr15-74950548-74972794	8.61481e-16	0.334502	4.65588e-11	chr15-73133169-73187567	6.06013e-22	0.40032	3.2752e-17	chr3-36466297-36477089	8.10561e-07	0.329849	0.0438068	chr16-91627097-91637898	0.000258116	0.270837	1	chr10-82983719-82987627	8.70467e-23	0.779022	4.70444e-18	chr8-126522028-126524887	6.57292e-05	0.380384	1	chr4-32158829-32163488	0.000230168	0.469889	1
				chr11-69793491-69804668	2.6046e-14	0.295207	1.40766e-09	chr4-136261265-136265291	8.78406e-16	0.329572	4.74735e-11	chr15-96591742-96599614	6.10418e-22	0.550237	3.299e-17	chr1-71935710-71941704	8.26735e-07	0.32003	0.0446809	chr8-122867088-122872711	0.000279893	0.268278	1	chr15-77871217-77876327	9.49647e-23	0.769902	5.13237e-18	chr19-46645052-46645477	6.79872e-05	0.315718	1	chr10-43757335-43758681	0.000233978	0.417916	1
				chr1-172469466-172485593	2.81857e-14	0.273266	1.5233e-09	chr11-119873038-119878730	1.0599e-15	0.384009	5.7282e-11	chr12-81932055-81937381	6.45996e-22	0.525411	3.49129e-17	chr2-30704515-30726696	8.32731e-07	0.297782	0.0450049	chr12-25247179-25257805	0.000298595	0.269753	1	chr11-73017137-73029215	1.06938e-22	0.763588	5.77949e-18	chr14-105731443-105735422	6.82279e-05	0.37791	1	chr16-11060968-11070027	0.000235523	0.482433	1
				chr6-83472671-83490487	3.45047e-14	0.289682	1.86481e-09	chr13-13579928-13598508	1.0897e-15	0.370013	5.88929e-11	chr10-79800644-79804977	7.97558e-22	0.540113	4.3104e-17	chr8-80915638-80920729	8.38347e-07	0.321179	0.0453085	chr4-152173516-152182736	0.000310797	0.266932	1	chr19-59341071-59352528	1.17041e-22	0.770863	6.32546e-18	chr18-60650501-60651781	6.94221e-05	0.317871	1	chr11-115999304-115999664	0.00024151	0.351599	1
				chr8-83986140-84013788	4.03847e-14	0.25985	2.18259e-09	chr11-115058006-115081677	1.11198e-15	0.366768	6.00968e-11	chr6-72988287-72993505	8.19433e-22	0.521544	4.42862e-17	chr6-125466561-125502793	8.41721e-07	0.27866	0.0454908	chr13-51750297-51759367	0.000352328	0.266899	1	chr7-142369041-142405189	1.17954e-22	0.503627	6.3748e-18	chr6-131386272-131389015	6.98563e-05	0.375442	1	chr3-69016083-69018351	0.000243635	0.434532	1
				chr3-87246161-87269326	4.36697e-14	0.292263	2.36013e-09	chr10-63162977-63169572	1.2028e-15	0.372182	6.50054e-11	chr15-50832600-50848676	8.60083e-22	0.530925	4.64832e-17	chr6-91478583-91496003	8.79562e-07	0.332663	0.0475359	chr4-155113918-155123424	0.000382242	0.268315	1	chr1-92055360-92065137	1.40528e-22	0.782397	7.59482e-18	chr4-155772287-155776782	7.28293e-05	0.399011	1	chr18-35847231-35848787	0.000243764	0.414281	1
				chr7-105625266-105635416	4.77492e-14	0.302813	2.5806e-09	chr13-13562861-13571755	1.28886e-15	0.382125	6.96564e-11	chr1-107492710-107507657	1.08844e-21	0.541145	5.88246e-17	chr13-37714526-37715871	8.80943e-07	0.251161	0.0476106	chr7-101025894-101034622	0.000383551	0.263542	1	chr9-90224789-90277849	1.42022e-22	0.51086	7.6756e-18	chr2-26575240-26581289	7.29354e-05	0.415852	1	chr11-6578985-6580685	0.000252732	0.389998	1
				chr7-120829258-120854312	5.32307e-14	0.271538	2.87685e-09	chr14-25625998-25648368	1.43249e-15	0.361975	7.74189e-11	chr9-48409964-48424601	1.14982e-21	0.534425	6.21418e-17	chr6-29245367-29247971	8.82351e-07	0.269732	0.0476867	chr4-149997633-150005282	0.000396839	0.264589	1	chr17-29673455-29682316	1.52341e-22	0.757421	8.23327e-18	chr3-38482251-38485939	7.34079e-05	0.421193	1	chr7-107706205-107709528	0.000253759	0.446409	1
				chr19-47275376-47285457	6.06065e-14	0.306689	3.27548e-09	chr12-26389543-26406130	1.43752e-15	0.382733	7.76906e-11	chr11-61107761-61118284	1.19174e-21	0.535717	6.44073e-17	chr1-131273951-131282639	8.82464e-07	0.328879	0.0476928	chr4-130105828-130113772	0.000405637	0.264041	1	chr9-54466436-54476101	1.6272e-22	0.771672	8.79421e-18	chr9-25173212-25177563	7.52774e-05	0.395002	1	chr11-44475043-44479462	0.000257405	0.451582	1
				chr11-46108925-46129856	6.32322e-14	0.288541	3.41738e-09	chr10-75324010-75328705	1.61578e-15	0.368683	8.73248e-11	chr1-91203093-91213383	1.48264e-21	0.544889	8.01295e-17	chr4-59449362-59461177	9.51334e-07	0.329745	0.0514148	chr14-79289260-79297743	0.000406036	0.257117	1	chr13-13528636-13534889	2.15563e-22	0.768379	1.16501e-17	chr16-34908120-34909211	7.65644e-05	0.309386	1	chr11-98550044-98552098	0.00026114	0.466063	1
				chr6-124301305-124312815	6.71843e-14	0.294763	3.63098e-09	chr9-42082388-42086974	1.66805e-15	0.353573	9.015e-11	chr13-40965380-40979910	1.53178e-21	0.526167	8.27848e-17	chr9-111043341-111067821	1.00577e-06	0.294489	0.0543566	chr9-63790355-63795820	0.000422149	0.257018	1	chr2-173035561-173066085	2.20853e-22	0.63645	1.1936e-17	chr10-71048001-71049405	7.86046e-05	0.294831	1	chr18-60830908-60831308	0.000262314	0.321756	1
				chr11-68464101-68479536	7.03287e-14	0.285577	3.80092e-09	chr18-23908589-23914499	1.79896e-15	0.363548	9.7225e-11	chr9-90011626-90026912	1.62296e-21	0.540004	8.7713e-17	chr5-135901714-135923448	1.02421e-06	0.281855	0.0553535	chr18-80608572-80614879	0.000443702	0.251666	1	chr19-5969719-5973698	2.57114e-22	0.758173	1.38957e-17	chr6-42371005-42374025	7.9514e-05	0.389126	1	chr2-118895515-118907793	0.000264064	0.464329	1
				chr4-152083280-152093975	7.43022e-14	0.302262	4.01566e-09	chr2-35474819-35482459	2.10801e-15	0.379287	1.13927e-10	chr18-12637007-12644586	1.79079e-21	0.542833	9.67833e-17	chr17-45742064-45745076	1.02837e-06	0.276493	0.0555784	chr11-70371423-70380773	0.000485518	0.258946	1	chr2-131420422-131438625	3.09703e-22	0.707236	1.67379e-17	chr4-137477020-137477542	8.22336e-05	0.305057	1	chr19-37471897-37472295	0.000265209	0.337796	1
				chr11-105495697-105508567	7.62908e-14	0.303914	4.12313e-09	chr10-118078992-118123113	2.57899e-15	0.268322	1.39381e-10	chr13-13528636-13534889	1.81285e-21	0.535897	9.79753e-17	chr4-59357890-59369496	1.03832e-06	0.329163	0.0561162	chr8-25444113-25449792	0.000579088	0.252312	1	chr6-115758214-115766454	3.12178e-22	0.779506	1.68716e-17	chr5-142415367-142431584	8.23391e-05	0.402461	1	chr16-96539376-96541357	0.000267454	0.394687	1
				chr11-116809379-116815731	7.64076e-14	0.300218	4.12945e-09	chr19-44292270-44301495	2.64717e-15	0.384288	1.43066e-10	chr9-85761076-85771051	2.02647e-21	0.538787	1.0952e-16	chr3-90592932-90595720	1.08688e-06	0.289504	0.0587402					chr5-114884402-114889039	3.12212e-22	0.763395	1.68735e-17	chr7-96802030-96802451	8.25768e-05	0.299441	1	chr19-32236889-32246125	0.000270224	0.466089	1
				chr19-10275263-10300718	7.68821e-14	0.252429	4.15509e-09	chr18-57590540-57594105	2.67695e-15	0.322439	1.44676e-10	chr11-97993266-98005651	2.06393e-21	0.513655	1.11545e-16	chr19-9045955-9079119	1.09456e-06	0.269879	0.0591554					chr3-90583833-90591763	3.29828e-22	0.757522	1.78255e-17	chr19-22916355-22916914	8.29008e-05	0.292054	1	chr17-86352588-86354306	0.000277765	0.380693	1
				chr6-120145034-120163325	8.86299e-14	0.258591	4.79e-09	chr19-29475967-29503561	2.96438e-15	0.33667	1.6021e-10	chr2-158766830-158774097	2.23568e-21	0.545364	1.20827e-16	chr5-139732079-139738268	1.12283e-06	0.326462	0.0606834					chr3-93514659-93524929	3.93191e-22	0.771173	2.125e-17	chr11-63128773-63138974	8.35053e-05	0.416776	1	chr8-88570822-88571747	0.00028106	0.382474	1
				chr8-35648343-35658233	9.47521e-14	0.299536	5.12088e-09	chr2-143840738-143855426	2.99317e-15	0.368974	1.61766e-10	chr13-44400973-44410677	2.41313e-21	0.547845	1.30418e-16	chr11-115106960-115136183	1.13716e-06	0.303342	0.0614576					chr18-56729047-56739916	4.11824e-22	0.760194	2.2257e-17	chr7-27327868-27336496	8.56762e-05	0.418904	1	chr11-89074937-89080449	0.000292731	0.454893	1
				chr8-13488967-13495971	1.35639e-13	0.298381	7.33063e-09	chr14-55756088-55786407	3.0809e-15	0.325354	1.66507e-10	chr8-3642936-3652359	2.4808e-21	0.543689	1.34075e-16	chr11-62217394-62228319	1.17982e-06	0.3287	0.0637634					chr3-93504270-93513482	4.37765e-22	0.768093	2.3659e-17	chr3-89265360-89273370	8.57155e-05	0.41474	1	chr19-53500393-53501761	0.000307221	0.387395	1
				chr9-57549717-57569525	1.45393e-13	0.252702	7.85776e-09	chr11-61107761-61118284	3.51766e-15	0.371087	1.90112e-10	chr7-141060021-141066232	2.66802e-21	0.522851	1.44193e-16	chr9-63676576-63681977	1.21905e-06	0.326009	0.0658837					chr1-180881920-180893466	4.59757e-22	0.738188	2.48476e-17	chr15-97820385-97834387	8.65128e-05	0.382007	1	chr8-116635082-116635452	0.000309018	0.34359	1
				chr17-33812697-33827698	1.45694e-13	0.276062	7.87404e-09	chr8-75051719-75074170	3.74791e-15	0.358761	2.02556e-10	chr3-97990143-98036950	2.70297e-21	0.37499	1.46082e-16	chr2-30925416-30932968	1.22363e-06	0.326416	0.0661313					chr10-43665043-43674104	4.88175e-22	0.770279	2.63834e-17	chr9-62419658-62421528	8.65645e-05	0.365201	1	chr10-84108523-84109029	0.000309145	0.342041	1
				chr17-75459898-75469857	1.62721e-13	0.293641	8.79424e-09	chr6-120491434-120493595	4.22587e-15	0.329171	2.28387e-10	chr11-11779621-11789563	3.0639e-21	0.540867	1.65588e-16	chr1-182499128-182530820	1.23671e-06	0.258984	0.0668378					chr12-32765796-32770691	5.36556e-22	0.712765	2.89982e-17	chr11-77489116-77503819	8.74798e-05	0.384771	1	chr15-86164343-86194869	0.000327779	0.337329	1
				chr15-6330300-6350987	1.71114e-13	0.270815	9.24785e-09	chr18-66492249-66497626	4.65938e-15	0.34054	2.51816e-10	chr3-98037042-98072303	3.30361e-21	0.444155	1.78544e-16	chr15-103384226-103391214	1.28902e-06	0.316856	0.0696652					chr7-19254965-19280411	6.70755e-22	0.577708	3.62509e-17	chr2-30435050-30449261	8.84738e-05	0.388136	1	chr9-58245955-58260767	0.000333019	0.417601	1
				chr2-167858333-167865842	2.08742e-13	0.299192	1.12815e-08	chr13-41443469-41448982	4.72863e-15	0.355081	2.55559e-10	chr17-83844831-83852437	3.527e-21	0.541791	1.90616e-16	chr13-37008827-37014094	1.35309e-06	0.313692	0.0731278					chr10-75562213-75567533	7.09373e-22	0.746801	3.83381e-17	chr2-71673390-71673997	8.99495e-05	0.29319	1	chr17-83789689-83790998	0.000340704	0.392571	1
				chr7-126669839-126678659	2.29005e-13	0.292674	1.23766e-08	chr12-100420007-100424328	4.81511e-15	0.346883	2.60233e-10	chr2-148391748-148410224	3.76155e-21	0.498035	2.03293e-16	chr10-40308457-40311334	1.38954e-06	0.289734	0.0750976					chr1-193278033-193281076	7.15337e-22	0.712801	3.86604e-17	chr9-83439952-83441662	9.25868e-05	0.380605	1	chr16-33733709-33734264	0.0003434	0.343072	1
				chr12-75682406-75693911	2.35097e-13	0.292498	1.27058e-08	chr14-45650574-45660934	6.66137e-15	0.375011	3.60014e-10	chr7-16899129-16914562	4.26603e-21	0.506678	2.30558e-16	chr17-5994586-5997288	1.43169e-06	0.270612	0.0773758					chr9-73082080-73092621	8.85684e-22	0.729052	4.78668e-17	chr11-120253180-120254341	9.55065e-05	0.298967	1	chr5-107220055-107226528	0.000347196	0.445647	1
				chr8-115560468-115571204	2.47845e-13	0.296401	1.33948e-08	chr18-57575612-57578815	7.34163e-15	0.309988	3.96778e-10	chr11-116983930-116989422	4.6761e-21	0.533856	2.5272e-16	chr5-31562750-31573839	1.44825e-06	0.318307	0.0782705					chr4-11123159-11130330	9.92494e-22	0.762968	5.36394e-17	chr12-79990852-79991568	9.55876e-05	0.29579	1	chr18-60832566-60832857	0.000347957	0.341886	1
				chr7-120859830-120873287	2.65836e-13	0.294282	1.43671e-08	chr14-21677390-21680838	7.68812e-15	0.340254	4.15504e-10	chr5-113822796-113849370	5.5362e-21	0.429754	2.99204e-16	chr5-148645607-148655617	1.51187e-06	0.327685	0.0817092					chr8-72132147-72155241	1.0378e-21	0.625286	5.60877e-17	chr5-35559473-35559989	9.71849e-05	0.298036	1	chr2-37756383-37759373	0.00034905	0.418499	1
				chr1-120070244-120084581	4.14549e-13	0.278682	2.24043e-08	chr5-125327948-125336128	8.0657e-15	0.370287	4.35911e-10	chr2-157148276-157158698	5.57235e-21	0.537437	3.01158e-16	chr3-126829890-126832016	1.53057e-06	0.257989	0.0827196					chr19-47899402-47922849	1.13334e-21	0.623369	6.12512e-17	chr5-142962301-142963630	9.7671e-05	0.332686	1	chr17-72932696-72937231	0.000349774	0.457098	1
				chr2-30462971-30475461	4.40969e-13	0.291955	2.38322e-08	chr17-32606842-32616205	9.07023e-15	0.374661	4.90201e-10	chr19-61075489-61085122	6.05995e-21	0.534543	3.2751e-16	chr8-117049410-117061909	1.53204e-06	0.307339	0.082799					chr15-5125037-5131402	1.13719e-21	0.755606	6.14594e-17	chr11-79187186-79187796	9.77644e-05	0.296397	1	chr16-11079887-11080860	0.000352083	0.36323	1
				chr10-83632209-83650101	4.56252e-13	0.277073	2.46582e-08	chr7-117378655-117384720	9.43591e-15	0.372839	5.09964e-10	chr3-131355330-131360879	6.15939e-21	0.494592	3.32884e-16	chr14-64635802-64640909	1.5954e-06	0.317985	0.0862233					chr2-164382672-164387593	1.28042e-21	0.737036	6.92e-17	chr15-77035835-77037552	9.9956e-05	0.302658	1	chr12-77537543-77538591	0.000352627	0.334167	1
				chr11-75413053-75418638	4.76131e-13	0.289288	2.57325e-08	chr17-71248574-71275139	9.63692e-15	0.334174	5.20827e-10	chr17-47736059-47778494	6.32011e-21	0.352529	3.41571e-16	chr16-87722109-87727225	1.63294e-06	0.299734	0.088252					chr8-72157120-72178668	1.36782e-21	0.621779	7.39236e-17	chr4-152101247-152102945	0.000102304	0.317888	1	chr10-121422608-121433201	0.00035284	0.457305	1
				chr9-44476303-44485852	4.8127e-13	0.281364	2.60102e-08	chr17-55748280-55757061	9.72653e-15	0.368537	5.2567e-10	chr7-27569687-27582272	7.24854e-21	0.529786	3.91748e-16	chr17-36255853-36275616	1.83561e-06	0.298512	0.0992057					chr10-67040233-67054167	1.55613e-21	0.694941	8.41012e-17	chr2-32422974-32425761	0.000102499	0.400921	1	chr13-24411493-24417129	0.000354985	0.454121	1
				chr9-57465230-57469293	5.44318e-13	0.288738	2.94177e-08	chr6-125643380-125646391	1.05013e-14	0.313253	5.67543e-10	chr6-50543161-50548512	8.22715e-21	0.524097	4.44637e-16	chr5-103700233-103706884	1.91191e-06	0.31502	0.103329					chr1-40079602-40092564	1.68837e-21	0.729334	9.12481e-17	chr7-142469272-142473466	0.00010386	0.397315	1	chr8-81373986-81376378	0.000356317	0.410344	1
				chr7-35133785-35159695	5.59266e-13	0.250133	3.02255e-08	chr17-84855188-84857247	1.06639e-14	0.307816	5.76332e-10	chr1-177716675-177721697	8.41198e-21	0.508075	4.54626e-16	chr10-62320260-62321758	1.93925e-06	0.259003	0.104807					chr8-72209443-72223805	1.71783e-21	0.714717	9.28401e-17	chr11-45534388-45536471	0.000104878	0.293947	1	chr11-6581636-6583688	0.000357922	0.401161	1
				chr2-32309367-32314025	6.4439e-13	0.266424	3.4826e-08	chr17-71280747-71314096	1.25768e-14	0.296125	6.79713e-10	chr19-53456242-53471314	8.68187e-21	0.522352	4.69212e-16	chr3-65513100-65519759	1.98328e-06	0.318987	0.107186					chr14-75048997-75073288	2.11287e-21	0.629815	1.1419e-16	chr5-104127678-104128731	0.000105911	0.286951	1	chr9-121907755-121910248	0.000361211	0.410877	1
				chr11-70538339-70542916	6.66829e-13	0.287595	3.60387e-08	chr10-88707772-88720830	1.31373e-14	0.370045	7.10007e-10	chr8-84718946-84727632	1.04674e-20	0.531148	5.65709e-16	chr2-24309934-24319836	2.08736e-06	0.319009	0.112811					chr9-50465267-50484739	2.93029e-21	0.715092	1.58368e-16	chr17-24648502-24651918	0.000106873	0.401224	1	chr7-68287570-68288326	0.000366862	0.341032	1
				chr11-70232080-70242922	6.83563e-13	0.270082	3.69432e-08	chr3-108042693-108051089	1.33154e-14	0.367187	7.19629e-10	chr14-121359388-121383869	1.04834e-20	0.464205	5.66575e-16	chr14-30432409-30436682	2.10591e-06	0.301664	0.113814					chr5-98015607-98036012	3.06938e-21	0.663022	1.65884e-16	chr1-180275044-180275420	0.000109734	0.291958	1	chr5-122239715-122245339	0.000372688	0.456481	1
				chr8-85495648-85508007	8.00319e-13	0.286812	4.32532e-08	chr12-3770248-3785891	1.43392e-14	0.345699	7.74961e-10	chr9-44254366-44270517	1.06832e-20	0.499894	5.77374e-16	chr3-51193443-51216432	2.32721e-06	0.285409	0.125774					chr5-112308261-112312031	3.40794e-21	0.741004	1.84182e-16	chr16-38652727-38654199	0.000113676	0.304787	1	chr15-98728255-98728680	0.000373129	0.334886	1
				chr7-55908291-55921576	9.54274e-13	0.281237	5.15738e-08	chr11-106384941-106393490	1.45515e-14	0.369114	7.86434e-10	chr18-73808018-73818696	1.09156e-20	0.52713	5.89935e-16	chr5-65953933-65962246	2.34365e-06	0.318022	0.126662					chr11-117929066-118001509	3.48614e-21	0.392663	1.88408e-16	chr9-102723516-102724197	0.00011503	0.291848	1	chr9-96710455-96721601	0.000378961	0.455626	1
				chr8-115577638-115589373	1.07189e-12	0.284149	5.79302e-08	chr19-45541822-45546360	1.58791e-14	0.348207	8.58185e-10	chr4-43955690-43983932	1.11947e-20	0.413795	6.05017e-16	chr7-28978355-28986784	2.39748e-06	0.315034	0.129572					chr5-100858482-100863059	3.50585e-21	0.729799	1.89473e-16	chr10-93277246-93282068	0.000118706	0.392333	1	chr7-80898037-80906701	0.000379036	0.455902	1
				chr6-97476440-97491178	1.21481e-12	0.271135	6.56546e-08	chr17-44689907-44696638	1.63795e-14	0.36235	8.8523e-10	chr7-139968678-139996049	1.12931e-20	0.404439	6.10334e-16	chr6-53707806-53712698	2.43373e-06	0.282472	0.131531					chr2-69378825-69384029	3.64233e-21	0.745428	1.9685e-16	chr10-95188698-95198248	0.000119245	0.41093	1	chr1-156932320-156932829	0.000389915	0.3346	1
				chr4-59859085-59881220	1.48708e-12	0.259949	8.03692e-08	chr1-51496053-51510889	1.84412e-14	0.36106	9.96656e-10	chr6-138139294-138143499	1.2492e-20	0.500101	6.75132e-16	chr7-75663948-75671239	2.47516e-06	0.317991	0.13377					chr16-36207366-36210852	3.67959e-21	0.665671	1.98864e-16	chr15-27849615-27850922	0.000121218	0.313203	1	chr15-8441598-8449332	0.000392335	0.443988	1
				chr14-63075109-63084628	1.6994e-12	0.277355	9.1844e-08	chr17-17880414-17898566	1.9493e-14	0.359981	1.0535e-09	chr12-116138354-116147622	1.50743e-20	0.52835	8.14688e-16	chr10-67482981-67485940	2.47699e-06	0.251661	0.133869					chr6-86597773-86603427	3.83393e-21	0.758083	2.07205e-16	chr7-15944196-15950961	0.000125041	0.403729	1	chr10-96365942-96381589	0.000393931	0.413341	1
				chr1-131427356-131444914	1.77576e-12	0.277265	9.59708e-08	chr11-55129194-55138728	1.98001e-14	0.368587	1.07009e-09	chr11-68494140-68511310	1.69763e-20	0.472633	9.17483e-16	chr15-103380735-103383835	2.48624e-06	0.291078	0.134369					chr2-26546482-26562276	4.2041e-21	0.723338	2.2721e-16	chr8-78740849-78741884	0.000132251	0.29757	1	chr12-3363952-3367376	0.000397325	0.448727	1
				chr1-154002696-154011762	1.89286e-12	0.283202	1.023e-07	chr11-43394026-43396525	2.14539e-14	0.334151	1.15948e-09	chr6-120898208-120920240	1.72854e-20	0.450734	9.34187e-16	chr2-72364357-72380657	2.54915e-06	0.311657	0.137769					chr2-29785113-29797244	4.67832e-21	0.752363	2.5284e-16	chr5-35647556-35647993	0.000134324	0.283588	1	chr4-101179954-101187970	0.000398271	0.458695	1
				chr3-96591953-96602657	2.14186e-12	0.280576	1.15757e-07	chr5-147837357-147840778	2.21851e-14	0.319927	1.19899e-09	chr8-117318899-117330058	1.75388e-20	0.526986	9.47882e-16	chr3-27228024-27233098	2.64542e-06	0.292014	0.142972					chr13-40911527-40926410	4.91691e-21	0.727766	2.65734e-16	chr11-116648596-116649283	0.000137749	0.288318	1	chr15-91658115-91663785	0.000403355	0.442781	1
				chr14-19765792-19779416	2.15488e-12	0.282296	1.1646e-07	chr11-54930368-54940651	2.25523e-14	0.365907	1.21884e-09	chr1-171607428-171624825	1.83059e-20	0.490774	9.89343e-16	chr17-28228864-28261906	2.90082e-06	0.251655	0.156775					chr2-164370721-164379071	5.13606e-21	0.755286	2.77578e-16	chr18-56758171-56759126	0.000140242	0.314983	1	chr2-127319738-127320903	0.000410617	0.369937	1
				chr11-101055588-101072647	2.32386e-12	0.266391	1.25593e-07	chr2-127331718-127340371	2.67613e-14	0.362748	1.44632e-09	chr13-93247948-93252650	2.00152e-20	0.50119	1.08172e-15	chr2-92477594-92489537	2.97404e-06	0.302499	0.160732					chr2-24185111-24188280	5.65657e-21	0.656904	3.05709e-16	chr17-34660990-34661368	0.000141269	0.283314	1	chr6-71338649-71339113	0.000411682	0.332091	1
				chr13-43546603-43562955	2.62735e-12	0.253232	1.41995e-07	chr2-153183913-153187318	2.72273e-14	0.313991	1.4715e-09	chr16-36623824-36651588	2.30363e-20	0.437225	1.24499e-15	chr15-59791946-59800524	3.00955e-06	0.319111	0.162651					chr14-21806444-21816874	7.07208e-21	0.741855	3.82211e-16	chr8-95426331-95430017	0.000142443	0.381649	1	chr17-52167144-52168447	0.000413131	0.331502	1
				chr19-11319108-11337671	3.99e-12	0.275623	2.15639e-07	chr11-113784684-113790012	2.90982e-14	0.355605	1.57261e-09	chr15-102223173-102250854	3.29819e-20	0.412546	1.78251e-15	chr3-146107969-146110992	3.22014e-06	0.287567	0.174032					chr12-25247179-25257805	7.86381e-21	0.74892	4.24999e-16	chr1-120249059-120258926	0.000142925	0.403774	1	chr15-97466677-97468025	0.000416147	0.342416	1
				chr4-53142399-53162951	4.49693e-12	0.250041	2.43037e-07	chr2-152009952-152014216	3.15454e-14	0.345541	1.70487e-09	chr11-67044672-67054659	3.77705e-20	0.5253	2.04131e-15	chr4-86663384-86678756	3.23475e-06	0.279194	0.174822					chr17-28507673-28529050	8.72037e-21	0.614245	4.71292e-16	chr2-33271932-33272789	0.000144417	0.293142	1	chr7-80138890-80146764	0.000418783	0.459019	1
				chr4-62695612-62703430	4.70034e-12	0.278985	2.5403e-07	chr3-108281896-108299617	3.66113e-14	0.345206	1.97866e-09	chr6-65583658-65601569	3.8288e-20	0.514996	2.06928e-15	chr9-124138747-124148368	3.28501e-06	0.315008	0.177538					chr19-53456242-53471314	8.87666e-21	0.711153	4.79739e-16	chr9-92457576-92458165	0.000150277	0.287805	1	chr19-29406078-29406441	0.000426893	0.351494	1
				chr8-35661248-35669656	5.07466e-12	0.267828	2.7426e-07	chr4-107674158-107676441	4.08304e-14	0.300982	2.20668e-09	chr2-126463907-126479051	3.97796e-20	0.480987	2.14989e-15	chr7-64060099-64063324	3.46522e-06	0.278697	0.187278					chr10-12974309-12978041	9.02337e-21	0.707755	4.87668e-16	chr12-8443815-8444478	0.000150369	0.303613	1	chr4-34879505-34888053	0.000429183	0.461132	1
				chr4-59348832-59357816	5.47147e-12	0.277035	2.95706e-07	chr16-52063263-52067954	4.19625e-14	0.330435	2.26786e-09	chr2-117923694-117935550	4.36257e-20	0.530417	2.35775e-15	chr1-71652047-71654886	3.49838e-06	0.295101	0.18907					chr4-136169470-136190143	9.4333e-21	0.572938	5.09823e-16	chr14-34499986-34501164	0.000150738	0.29748	1	chr14-70286942-70287389	0.000436279	0.343844	1
				chr17-29358092-29367916	5.576e-12	0.271054	3.01355e-07	chr5-121186452-121207520	4.26182e-14	0.345852	2.3033e-09	chr12-111425397-111450923	4.37604e-20	0.434975	2.36503e-15	chr10-43994143-43999521	3.52507e-06	0.313151	0.190513					chr19-41363065-41394083	1.00886e-20	0.546242	5.45237e-16	chr1-153306848-153309670	0.000151313	0.371333	1	chr11-106311035-106321097	0.000436685	0.450273	1
				chr5-135567631-135574231	5.73576e-12	0.278839	3.09989e-07	chr15-74979940-74984478	4.32526e-14	0.341759	2.33759e-09	chr11-113784684-113790012	4.37738e-20	0.520755	2.36576e-15	chr5-35102044-35107409	3.52739e-06	0.316986	0.190638					chr8-120012118-120017760	1.52445e-20	0.727651	8.23889e-16	chr8-121188855-121190310	0.000151428	0.299556	1	chr8-72341608-72343725	0.000438639	0.399593	1
				chr3-9400106-9410155	5.90799e-12	0.282154	3.19297e-07	chr17-83844831-83852437	4.9449e-14	0.361945	2.67247e-09	chr7-63995208-64003143	5.29741e-20	0.512455	2.86298e-15	chr2-72349966-72353184	3.76897e-06	0.290219	0.203694					chr12-112611464-112657075	1.59778e-20	0.433985	8.63522e-16	chr10-79806111-79808577	0.000152551	0.357018	1	chr9-61445987-61447006	0.000450577	0.327577	1
				chr7-110370309-110376101	6.18621e-12	0.271263	3.34334e-07	chr2-103654709-103660052	5.33481e-14	0.325714	2.8832e-09	chr14-118688940-118696381	5.71783e-20	0.530614	3.0902e-15	chr8-109560484-109587155	3.77736e-06	0.293696	0.204148					chr12-81745008-81762786	1.73071e-20	0.678751	9.35363e-16	chr5-75042122-75046223	0.000154749	0.400937	1	chr10-118470721-118471133	0.000452103	0.328159	1
				chr5-139012455-139027229	6.36491e-12	0.26863	3.43992e-07	chr15-59801932-59818622	8.23046e-14	0.34762	4.44815e-09	chr8-75032129-75045925	6.14508e-20	0.496898	3.32111e-15	chr13-94153269-94170782	3.82449e-06	0.310346	0.206695					chr7-3246655-3251996	1.7392e-20	0.721812	9.39952e-16	chr2-119322102-119322650	0.000158575	0.292583	1	chr1-173622382-173622857	0.000455679	0.347723	1
				chr19-56718463-56728093	6.38489e-12	0.274848	3.45072e-07	chr13-51728780-51750146	8.4387e-14	0.297657	4.5607e-09	chr4-141991286-142000957	6.5078e-20	0.522512	3.51714e-15	chr12-17768423-17780129	4.46555e-06	0.307719	0.241341					chr2-173071397-173076962	1.93789e-20	0.731802	1.04733e-15	chr18-37807821-37808272	0.000158823	0.297393	1	chr11-109430680-109436317	0.000456726	0.452797	1
				chr16-30179365-30190737	6.68698e-12	0.275853	3.61398e-07	chr16-30006917-30015372	8.47023e-14	0.363005	4.57773e-09	chr7-63987401-63994932	6.60072e-20	0.516681	3.56736e-15	chr13-6631613-6650489	4.48205e-06	0.295545	0.242233					chr15-78239107-78267322	2.11999e-20	0.537449	1.14575e-15	chr18-60623328-60628167	0.000159969	0.398371	1	chr7-68281450-68285402	0.000457205	0.42946	1
				chr7-101082586-101097061	6.81623e-12	0.267556	3.68383e-07	chr17-48266422-48271144	9.29897e-14	0.332549	5.02563e-09	chr3-144038482-144045974	6.72062e-20	0.522573	3.63216e-15	chr4-150057893-150067200	4.65207e-06	0.309286	0.251421					chr6-67530918-67536196	2.23655e-20	0.717473	1.20874e-15	chr10-121422608-121433201	0.000161471	0.394267	1	chr1-192084210-192093700	0.000465725	0.432838	1
				chr7-45073123-45089166	7.13614e-12	0.260311	3.85673e-07	chr4-55959756-55965939	9.64495e-14	0.349023	5.21261e-09	chr4-46548362-46576123	7.3181e-20	0.408486	3.95507e-15	chr13-63238228-63261872	4.6685e-06	0.283235	0.252309					chr17-33633958-33642982	2.27614e-20	0.709408	1.23014e-15	chr19-5938589-5940874	0.000166903	0.348489	1	chr5-122225367-122226781	0.000473432	0.362662	1
				chr11-70181208-70186998	7.33131e-12	0.256714	3.96221e-07	chr2-167901633-167914416	9.83583e-14	0.352658	5.31577e-09	chr15-58744459-58760402	8.01237e-20	0.497236	4.33028e-15	chr10-62321774-62329480	4.70742e-06	0.310171	0.254413					chr12-70101563-70114840	3.17771e-20	0.692098	1.7174e-15	chr8-84735611-84747512	0.00016901	0.391794	1	chrY-90811629-90812518	0.00048083	0.37535	1
				chr4-141641015-141650817	8.26801e-12	0.275098	4.46845e-07	chr2-58180950-58190176	1.09178e-13	0.357662	5.9005e-09	chr3-108281896-108299617	8.08612e-20	0.490034	4.37014e-15	chr2-26926951-26936859	4.86876e-06	0.302221	0.263132					chr1-150163352-150168974	3.8248e-20	0.733004	2.06712e-15	chr6-115961282-115962312	0.000171655	0.30819	1	chr7-101298595-101304697	0.000482176	0.451469	1
				chr8-115693953-115711852	9.23199e-12	0.265134	4.98943e-07	chr10-99419835-99470130	1.18497e-13	0.254515	6.40419e-09	chr7-75581321-75591903	8.35137e-20	0.525267	4.5135e-15	chr17-57223158-57233752	4.88757e-06	0.303849	0.264149					chr5-43793710-43809394	4.27661e-20	0.701337	2.31129e-15	chr6-108667235-108669175	0.000172524	0.344507	1	chr1-164059607-164089068	0.000487167	0.422037	1
				chr8-83076315-83091684	9.52428e-12	0.264408	5.1474e-07	chr1-171607428-171624825	1.18606e-13	0.333734	6.41004e-09	chr19-9045955-9079119	8.45154e-20	0.421049	4.56764e-15	chr2-77279706-77283915	4.95269e-06	0.289596	0.267668					chr1-75205933-75221027	4.62323e-20	0.636374	2.49862e-15	chr4-144948200-144948997	0.000172677	0.304707	1	chr3-94965766-94967193	0.000487859	0.32971	1
				chr4-19864258-19876140	9.99539e-12	0.270848	5.40201e-07	chr12-25387470-25401371	1.45791e-13	0.352388	7.87925e-09	chr15-97337591-97345455	9.12429e-20	0.507396	4.93122e-15	chr14-118697035-118701205	5.07385e-06	0.289759	0.274216					chr7-101025894-101034622	4.7891e-20	0.731356	2.58827e-15	chr3-121967621-121967956	0.000173135	0.279649	1	chr6-145115403-145131600	0.000488183	0.415752	1
				chr16-31930756-31940224	1.00664e-11	0.271971	5.44039e-07	chr8-109560484-109587155	1.62426e-13	0.333592	8.77832e-09	chr5-105676916-105682146	9.80162e-20	0.49653	5.29729e-15	chr4-40773002-40784886	5.17309e-06	0.304182	0.27958					chr5-137819565-137838418	4.80786e-20	0.60954	2.59841e-15	chr8-25025178-25028762	0.00017634	0.365861	1	chr4-108320571-108322992	0.000496632	0.387718	1
				chr2-27362250-27369067	1.10359e-11	0.263142	5.96433e-07	chr2-181239030-181245665	1.65382e-13	0.355097	8.93807e-09	chr18-82517698-82544034	1.08448e-19	0.40907	5.86105e-15	chr4-141178833-141184340	5.33804e-06	0.280128	0.288494					chr4-46633714-46639680	4.86012e-20	0.717259	2.62665e-15	chr10-77509056-77512426	0.000176801	0.374885	1	chr3-122461986-122462807	0.000497647	0.323155	1
				chr17-47669714-47678207	1.13802e-11	0.27158	6.15044e-07	chr4-140928153-140935078	1.7004e-13	0.342978	9.18979e-09	chr8-72209443-72223805	1.1688e-19	0.501254	6.31675e-15	chr17-45730722-45735963	5.46888e-06	0.286262	0.295566					chr9-71154112-71169907	5.0927e-20	0.699653	2.75235e-15	chr4-133079357-133079816	0.000177286	0.279962	1	chr15-74917506-74937330	0.000500102	0.357338	1
				chr3-96157945-96165489	1.15649e-11	0.273133	6.25027e-07	chr18-46460730-46480993	1.74371e-13	0.342254	9.42389e-09	chr1-128568375-128572777	1.18126e-19	0.494452	6.38412e-15	chr12-102392813-102398785	5.5744e-06	0.302021	0.301269					chr15-76507554-76515373	5.27067e-20	0.716879	2.84853e-15	chr12-75307738-75309130	0.000177489	0.356343	1	chr11-78167757-78168712	0.000506025	0.369552	1
				chr11-70127507-70133340	1.16308e-11	0.26651	6.28587e-07	chr19-55802029-55805332	1.89316e-13	0.301037	1.02316e-08	chr1-88629892-88645054	1.34741e-19	0.507481	7.28208e-15	chr5-72254135-72271193	5.72814e-06	0.297105	0.309577					chr5-31594471-31621160	5.84821e-20	0.596493	3.16067e-15	chr11-75050980-75052637	0.000179413	0.326419	1	chr6-8504073-8504700	0.000507161	0.318481	1
				chr15-99964404-99975045	1.21521e-11	0.266694	6.56762e-07	chr17-32627921-32631193	1.89532e-13	0.288668	1.02433e-08	chr2-164370721-164379071	1.36481e-19	0.517913	7.37611e-15	chr8-105988802-106013596	5.82364e-06	0.264312	0.314739					chr12-80051128-80058496	6.96405e-20	0.738772	3.76372e-15	chr16-85802448-85803730	0.000180969	0.316656	1	chr1-165998560-165998945	0.000508298	0.32514	1
				chr1-135654501-135664854	1.2176e-11	0.274909	6.58054e-07	chr10-127113842-127142963	1.91305e-13	0.308934	1.03391e-08	chr11-55129194-55138728	1.44039e-19	0.522496	7.7846e-15	chr17-5200753-5213965	5.90211e-06	0.301486	0.318979					chr1-182286311-182292723	7.48381e-20	0.717006	4.04462e-15	chr8-25255899-25256201	0.000183506	0.29277	1	chr13-63562297-63569972	0.000511088	0.438966	1
				chr17-26931371-26942958	1.28948e-11	0.251775	6.96901e-07	chr3-131464220-131495574	2.13078e-13	0.323046	1.15158e-08	chr9-45081130-45090424	1.51912e-19	0.519186	8.21009e-15	chr18-38936965-38950794	6.20656e-06	0.297513	0.335434					chr9-7556626-7562652	7.96477e-20	0.708726	4.30456e-15	chr5-130142074-130142534	0.000185083	0.276185	1	chr8-124700397-124706140	0.00051315	0.442235	1
				chr11-53525871-53533631	1.35847e-11	0.27345	7.34182e-07	chr12-8899014-8902653	2.45951e-13	0.302002	1.32924e-08	chr11-72984993-72992757	1.8168e-19	0.512462	9.81891e-15	chr8-11450753-11456216	6.3486e-06	0.304796	0.34311					chr2-22769061-22820144	8.23976e-20	0.50045	4.45318e-15	chr11-116218184-116220626	0.000187831	0.345609	1	chr11-11681425-11697925	0.000515921	0.395536	1
				chr6-134552775-134568802	1.41373e-11	0.266435	7.64053e-07	chr12-4532776-4547177	2.61263e-13	0.347332	1.41199e-08	chr5-140499527-140517132	2.02151e-19	0.435837	1.09253e-14	chr13-51398478-51402621	6.57055e-06	0.281397	0.355105					chr18-12151136-12160250	8.43993e-20	0.718043	4.56136e-15	chr15-77366340-77367369	0.000193449	0.325895	1	chr1-176731290-176733487	0.000517536	0.387971	1
				chr4-53178459-53199254	1.54311e-11	0.262661	8.33972e-07	chr16-20314786-20318138	2.78508e-13	0.327704	1.50519e-08	chr11-74545555-74563193	2.02664e-19	0.499859	1.0953e-14	chr3-152120560-152123379	6.90219e-06	0.284745	0.373029					chr9-79809446-79814291	8.57172e-20	0.702437	4.63258e-15	chr8-13615699-13618779	0.000193959	0.354085	1	chr12-113224116-113224918	0.000528773	0.330824	1
				chr3-94619084-94623811	1.89278e-11	0.26024	1.02295e-06	chr16-33684060-33687983	3.11395e-13	0.328995	1.68293e-08	chr13-19818050-19833879	2.09069e-19	0.510211	1.12991e-14	chr3-93547372-93560297	7.31846e-06	0.295438	0.395526					chr2-180269558-180277537	8.77935e-20	0.708022	4.7448e-15	chr1-171244538-171254409	0.000194653	0.376955	1	chr11-118260654-118264421	0.000529011	0.402695	1
				chr9-45402037-45412348	1.93225e-11	0.274689	1.04429e-06	chr17-24730804-24746505	3.12033e-13	0.327218	1.68638e-08	chr11-3502023-3512994	2.21204e-19	0.524653	1.1955e-14	chr4-32356326-32369970	7.59265e-06	0.303844	0.410345					chr12-55436224-55441264	9.33861e-20	0.722744	5.04705e-15	chr1-191481269-191482413	0.000195362	0.286025	1	chr17-72914357-72929065	0.000530905	0.418302	1
				chr6-124367593-124381556	2.03381e-11	0.262483	1.09917e-06	chr19-55699497-55703316	3.34072e-13	0.322598	1.80549e-08	chr6-131268236-131284240	2.21663e-19	0.51525	1.19798e-14	chr10-83342171-83345513	8.443e-06	0.25855	0.456302					chr1-89561076-89583734	9.33919e-20	0.654191	5.04737e-15	chr10-75314319-75323791	0.000198683	0.390834	1	chr14-70051700-70069699	0.00053175	0.401325	1
				chr1-60856220-60870477	2.30061e-11	0.267881	1.24337e-06	chr1-131273951-131282639	3.37757e-13	0.346064	1.82541e-08	chr6-124491770-124500574	2.2314e-19	0.517662	1.20596e-14	chr17-57094196-57101231	8.51342e-06	0.30037	0.460108					chr15-73486262-73496310	1.20604e-19	0.720014	6.51802e-15	chr14-30544428-30544959	0.000204678	0.290688	1	chr6-134914398-134934737	0.000538895	0.349119	1
				chr13-34644184-34656134	2.41365e-11	0.272489	1.30446e-06	chr12-11327350-11330938	3.87833e-13	0.31618	2.09604e-08	chr7-28581304-28589430	2.27917e-19	0.515257	1.23178e-14	chr2-128464111-128472561	8.64792e-06	0.29525	0.467377					chr14-60422133-60428624	1.30654e-19	0.68012	7.06118e-15	chr2-152726917-152727427	0.000213005	0.303103	1	chr14-69830681-69831318	0.000540113	0.335841	1
				chr2-32596222-32611777	2.59769e-11	0.252836	1.40392e-06	chr14-67811910-67813790	4.14893e-13	0.285871	2.24229e-08	chr10-117318228-117326229	2.29443e-19	0.51627	1.24002e-14	chr2-148519687-148537798	8.69329e-06	0.291997	0.469829					chr12-79130692-79133433	1.79768e-19	0.679523	9.71555e-15	chr3-148987050-148990825	0.000217248	0.377504	1	chr3-21940076-21941678	0.000543149	0.369578	1
				chr11-69363810-69369828	2.60726e-11	0.270767	1.40909e-06	chr7-126620260-126633659	4.25877e-13	0.336119	2.30165e-08	chr13-112127683-112135115	2.36561e-19	0.512301	1.27849e-14	chr2-181239030-181245665	8.95724e-06	0.302306	0.484094					chr12-80256309-80261838	1.91179e-19	0.736927	1.03323e-14	chr2-25163485-25165040	0.000219807	0.307895	1	chr5-111509324-111509623	0.000543689	0.329158	1
				chrX-98855417-98877248	2.70793e-11	0.267502	1.4635e-06	chr15-103245801-103265667	4.39044e-13	0.32199	2.37281e-08	chr11-68428810-68460656	2.39158e-19	0.407839	1.29253e-14	chr14-55756088-55786407	8.98009e-06	0.258035	0.485329					chr2-29182998-29197898	2.04221e-19	0.711474	1.10371e-14	chr8-105612579-105617176	0.000224694	0.383726	1	chr16-49788688-49807635	0.000544276	0.431913	1
				chr6-124356356-124365426	2.81807e-11	0.265381	1.52302e-06	chr13-52970788-52990815	5.06186e-13	0.327256	2.73568e-08	chr15-78318709-78336217	2.71976e-19	0.477116	1.46989e-14	chr4-150134820-150138561	9.07011e-06	0.281362	0.490194					chr16-36174685-36177963	2.31426e-19	0.615804	1.25074e-14	chr18-35834330-35836545	0.000224761	0.346326	1	chr17-34303055-34306608	0.000554587	0.417312	1
				chr2-102036476-102041565	2.95331e-11	0.254797	1.59612e-06	chr6-120487653-120490241	5.40834e-13	0.293053	2.92294e-08	chr19-47899402-47922849	2.82621e-19	0.437563	1.52742e-14	chr8-117107179-117110977	9.21719e-06	0.253611	0.498143					chr16-95457982-95461336	2.4499e-19	0.656567	1.32405e-14	chr7-132669334-132675837	0.000225607	0.386462	1	chr18-56465618-56470564	0.000560509	0.440408	1
				chr2-124607360-124615269	3.33303e-11	0.265995	1.80134e-06	chr19-53527411-53532766	5.58848e-13	0.347131	3.02029e-08	chr1-131273951-131282639	2.93732e-19	0.508123	1.58747e-14	chr9-73120676-73133325	9.99628e-06	0.290009	0.540249					chr4-126056056-126069693	2.61238e-19	0.699912	1.41186e-14	chr15-99448756-99451032	0.000228033	0.352327	1	chr11-98457527-98460355	0.00056172	0.432346	1
				chr5-35717731-35731761	3.36583e-11	0.251319	1.81906e-06	chr5-142415367-142431584	6.44833e-13	0.342158	3.485e-08	chr6-134032259-134081769	3.27473e-19	0.329735	1.76983e-14	chr10-96499329-96503583	1.00767e-05	0.270868	0.544594					chr4-149152854-149183007	2.71808e-19	0.516587	1.46899e-14	chr12-113139003-113158535	0.000228834	0.315935	1	chr6-99305241-99306035	0.000567617	0.328389	1
				chr1-171108940-171125413	3.38718e-11	0.252819	1.8306e-06	chr13-51685241-51688849	8.0289e-13	0.300103	4.33922e-08	chr10-78453417-78484632	3.29808e-19	0.390348	1.78244e-14	chr5-118400625-118412278	1.05632e-05	0.294106	0.570889					chr8-53603460-53608410	2.72083e-19	0.684031	1.47047e-14	chr8-106511044-106512608	0.000232596	0.310701	1	chr17-6815906-6818037	0.000569096	0.403455	1
				chr2-166425336-166436056	3.55656e-11	0.265049	1.92214e-06	chr5-113110112-113125276	9.78943e-13	0.324951	5.2907e-08	chr16-92709902-92720187	3.41667e-19	0.512883	1.84654e-14	chr18-74772400-74774245	1.08408e-05	0.251864	0.585894					chr8-3642936-3652359	2.84636e-19	0.711711	1.53831e-14	chr9-32693155-32700790	0.0002391	0.390431	1	chr17-83844831-83852437	0.000569331	0.440556	1
				chr8-95136941-95143959	3.68369e-11	0.266965	1.99085e-06	chr3-109390333-109392805	1.0636e-12	0.268449	5.74823e-08	chr2-132685276-132700287	3.54012e-19	0.489674	1.91326e-14	chr18-39018681-39027409	1.13966e-05	0.294092	0.615927					chr19-34165176-34167269	3.29212e-19	0.588807	1.77923e-14	chr10-126925590-126930711	0.000242215	0.37202	1	chr8-94995446-94995928	0.000572082	0.335379	1
				chr7-34910259-34921944	3.78364e-11	0.263357	2.04487e-06	chr5-142431903-142450448	1.12832e-12	0.299634	6.098e-08	chr11-11769074-11779413	3.72587e-19	0.509918	2.01365e-14	chr13-44937291-44941099	1.1432e-05	0.272389	0.617845					chr6-108657047-108666448	3.46172e-19	0.710092	1.87089e-14	chr1-73949878-73957020	0.000242547	0.37562	1	chr2-173311589-173312012	0.00057276	0.329845	1
				chr8-85508214-85520591	3.93665e-11	0.265185	2.12756e-06	chr13-100194853-100204330	1.13193e-12	0.338405	6.11751e-08	chr9-111136484-111151281	4.0464e-19	0.498516	2.18688e-14	chr4-141443628-141456874	1.14628e-05	0.295666	0.619508					chr4-143111133-143114855	3.51999e-19	0.684075	1.90238e-14	chr11-118437655-118439243	0.00024774	0.288672	1	chr5-93149697-93154839	0.000577138	0.44211	1
				chr17-78399595-78421717	4.25375e-11	0.2509	2.29894e-06	chr6-108730416-108733350	1.23947e-12	0.260828	6.69872e-08	chr8-120435525-120439305	4.20478e-19	0.490994	2.27248e-14	chr13-40965380-40979910	1.1755e-05	0.287974	0.635302					chr11-76879713-76886438	3.63663e-19	0.719532	1.96542e-14	chr15-77304875-77307088	0.000250776	0.309665	1	chr11-3329728-3333581	0.000580205	0.44385	1
				chr17-5838638-5851031	4.30515e-11	0.26734	2.32672e-06	chr10-117950631-117956978	1.27241e-12	0.347308	6.87674e-08	chr12-70217314-70236908	4.34636e-19	0.493421	2.34899e-14	chr13-52970788-52990815	1.1778e-05	0.279032	0.636542					chr12-100978086-101002549	3.88629e-19	0.666338	2.10034e-14	chr8-111592796-111598243	0.000251012	0.373252	1	chr16-10834497-10840469	0.000585514	0.432018	1
				chr11-51854322-51861529	4.68623e-11	0.261392	2.53267e-06	chr13-112528963-112533737	1.41967e-12	0.312317	7.67261e-08	chr9-21713350-21731770	4.4976e-19	0.448325	2.43073e-14	chr1-13586263-13594182	1.18655e-05	0.295711	0.641271					chr8-119417792-119445055	4.08573e-19	0.519437	2.20813e-14	chr2-152929929-152931764	0.000252985	0.31769	1	chr8-70160380-70160897	0.000585684	0.321815	1
				chr11-78259624-78269708	4.87885e-11	0.259048	2.63677e-06	chr3-9851481-9854862	1.47689e-12	0.306034	7.98186e-08	chr16-85142340-85155473	4.50497e-19	0.504606	2.43471e-14	chr8-126546192-126560423	1.19063e-05	0.295162	0.643477					chr19-53301952-53334535	4.6938e-19	0.485893	2.53676e-14	chr4-62693540-62694547	0.000255024	0.307593	1	chr13-37206697-37207903	0.000586878	0.332422	1
				chr2-128742800-128752600	5.06072e-11	0.267938	2.73507e-06	chr12-112847407-112879641	1.55504e-12	0.264069	8.40419e-08	chr11-89088617-89097586	4.51113e-19	0.511895	2.43804e-14	chr8-57586466-57596936	1.19581e-05	0.299591	0.646275					chr5-90783909-90791684	4.70557e-19	0.720084	2.54313e-14	chr1-77514952-77516016	0.00025515	0.313588	1	chr8-124018979-124022299	0.000595769	0.435814	1
				chr3-88529422-88537658	5.06167e-11	0.266145	2.73558e-06	chr3-10205279-10207433	1.66715e-12	0.258308	9.01009e-08	chr8-128163321-128173300	4.68306e-19	0.516459	2.53096e-14	chr8-125616308-125621113	1.20781e-05	0.27246	0.652763					chr15-76612523-76619208	5.02038e-19	0.728587	2.71326e-14	chr15-12084250-12085375	0.000261474	0.293942	1	chr9-116335856-116338087	0.000598318	0.391604	1
				chr2-102049720-102060823	5.69309e-11	0.264628	3.07683e-06	chr6-128968366-128975171	1.81614e-12	0.32679	9.81531e-08	chr7-100843257-100883829	4.71758e-19	0.344797	2.54962e-14	chr3-37172045-37175653	1.24569e-05	0.27176	0.673232					chr2-117923694-117935550	5.19657e-19	0.714928	2.80848e-14	chr8-14910539-14912392	0.000267817	0.334374	1	chr4-149673628-149674543	0.000605723	0.344897	1
				chr5-138992299-138999329	5.73574e-11	0.263954	3.09988e-06	chr11-6502618-6530103	1.93537e-12	0.266516	1.04597e-07	chr7-25202615-25224138	5.02286e-19	0.423802	2.7146e-14	chr2-166226271-166238345	1.28756e-05	0.293397	0.695864					chr7-104365004-104371190	5.30073e-19	0.708785	2.86478e-14	chr16-18628909-18630171	0.000268636	0.340674	1	chr6-121062376-121062955	0.000608532	0.334081	1
				chr16-23303535-23317449	6.48844e-11	0.259764	3.50668e-06	chr5-32428775-32432825	1.95832e-12	0.298137	1.05837e-07	chr13-43200965-43213264	5.06283e-19	0.521092	2.73621e-14	chr6-86543579-86552117	1.29927e-05	0.286167	0.702193					chr2-60070021-60079123	6.55419e-19	0.70804	3.54221e-14	chr5-34947466-34950766	0.000268657	0.371503	1	chr7-83629244-83662029	0.000616398	0.309591	1
				chr9-53380974-53388875	7.02746e-11	0.26375	3.79799e-06	chr3-109349673-109369848	2.08404e-12	0.318489	1.12632e-07	chr7-3945203-3949341	5.28039e-19	0.465115	2.85379e-14	chr8-22692030-22709357	1.32179e-05	0.267001	0.714362					chr11-74564912-74579202	7.19853e-19	0.655105	3.89044e-14	chr18-4839729-4841109	0.000285985	0.299963	1	chr7-66192450-66193186	0.000619664	0.321628	1
				chr2-30235462-30249547	7.14366e-11	0.255089	3.86079e-06	chr11-103417351-103420419	2.17837e-12	0.315428	1.1773e-07	chr7-38179216-38202726	5.37866e-19	0.445562	2.9069e-14	chr12-25387470-25401371	1.34758e-05	0.292531	0.7283					chr13-51728780-51750146	8.10216e-19	0.556738	4.37881e-14	chr12-80758771-80759772	0.000289068	0.274594	1	chr5-122230870-122236481	0.000619699	0.441591	1
				chr7-110858541-110864077	7.47168e-11	0.250917	4.03807e-06	chr6-108475975-108478609	2.32682e-12	0.301757	1.25753e-07	chr5-134579846-134592466	5.38613e-19	0.508086	2.91093e-14	chr5-90685077-90703246	1.36494e-05	0.288469	0.737682					chr13-13545060-13552234	9.0259e-19	0.696547	4.87805e-14	chr17-24651924-24654804	0.000297146	0.352057	1	chr10-43741254-43741910	0.000638888	0.341499	1
				chr1-132377596-132392470	8.38941e-11	0.259002	4.53406e-06	chr1-30927366-30932543	2.33463e-12	0.310068	1.26175e-07	chr5-31626930-31629776	5.47235e-19	0.465205	2.95753e-14	chr15-80796520-80804293	1.36981e-05	0.294167	0.740314					chr13-24630131-24643617	1.00152e-18	0.66385	5.41274e-14	chr15-83526023-83529764	0.000297638	0.353999	1	chr6-127263322-127263955	0.000640677	0.33671	1
				chr8-115647364-115653488	9.42761e-11	0.263337	5.09515e-06	chr14-60708956-60713845	2.36311e-12	0.323991	1.27714e-07	chr18-65413983-65419291	5.59492e-19	0.503898	3.02378e-14	chr13-24101792-24106447	1.36985e-05	0.272173	0.740335					chr8-126718467-126723983	1.01874e-18	0.693591	5.50577e-14	chr6-135377407-135379035	0.000303939	0.315016	1	chr16-18605132-18606217	0.000642665	0.316481	1
				chr15-101076987-101083147	9.52717e-11	0.264474	5.14896e-06	chr12-26417289-26419794	2.49128e-12	0.273621	1.34641e-07	chr16-20355789-20363604	5.78224e-19	0.504227	3.12501e-14	chr7-139294046-139299273	1.41471e-05	0.292498	0.764578					chr1-182254199-182257029	1.03969e-18	0.694409	5.61901e-14	chr10-93288472-93289724	0.000308914	0.271915	1	chr5-105614075-105614496	0.000644397	0.317715	1
				chr15-77924230-77935678	1.17226e-10	0.252084	6.33547e-06	chr8-33927842-33931804	2.6048e-12	0.33292	1.40776e-07	chr4-136115281-136127084	5.81909e-19	0.506622	3.14493e-14	chr2-144202798-144207399	1.4221e-05	0.26216	0.768573					chr11-79649558-79664808	1.11854e-18	0.690135	6.04517e-14	chr15-77362980-77364564	0.000310439	0.32291	1	chr15-62181283-62181858	0.000644518	0.324421	1
				chr7-110873146-110880002	1.3132e-10	0.254615	7.0972e-06	chr5-125289565-125295187	2.65175e-12	0.322099	1.43314e-07	chr17-24730804-24746505	5.97634e-19	0.470057	3.22991e-14	chr7-38179216-38202726	1.4227e-05	0.260125	0.7689					chr11-58274526-58276557	1.1199e-18	0.648708	6.05248e-14	chr7-139434231-139434814	0.000319432	0.281672	1	chr2-34948145-34950060	0.000649956	0.367374	1
				chrX-99015755-99030674	1.33698e-10	0.260787	7.22572e-06	chr5-31594471-31621160	2.67921e-12	0.290167	1.44798e-07	chr4-134725725-134741474	6.07964e-19	0.48047	3.28574e-14	chr1-80448931-80455757	1.4478e-05	0.287299	0.782461					chr16-45142009-45152504	1.18956e-18	0.687061	6.42898e-14	chr9-106470714-106478681	0.000325023	0.372915	1	chr4-40237077-40245291	0.000653899	0.437134	1
				chr6-52468380-52479701	1.35011e-10	0.25978	7.29665e-06	chr14-21681289-21683116	2.85504e-12	0.282422	1.54301e-07	chr15-64230568-64245179	6.32864e-19	0.489621	3.42031e-14	chr17-48297582-48304954	1.45644e-05	0.291903	0.787131					chr13-43213907-43220826	1.27409e-18	0.719213	6.88583e-14	chr3-117868308-117870065	0.000337004	0.319587	1	chr9-72530087-72533751	0.000674746	0.442441	1
				chr9-64769491-64778526	1.46384e-10	0.259468	7.91135e-06	chr13-44716977-44725825	2.87287e-12	0.332102	1.55264e-07	chr4-126014437-126033321	6.42467e-19	0.454628	3.47221e-14	chr3-131363202-131373248	1.46314e-05	0.290624	0.790751					chr12-76939196-76964331	1.41845e-18	0.595628	7.66601e-14	chr10-67055598-67056170	0.000341611	0.281335	1	chr15-75117282-75118540	0.000680183	0.34292	1
				chr4-150853732-150867762	1.58144e-10	0.256586	8.54691e-06	chr3-15329177-15334431	3.07638e-12	0.318215	1.66263e-07	chr7-25615743-25642848	6.42818e-19	0.414157	3.47411e-14	chr16-25037000-25065339	1.49729e-05	0.25251	0.809208					chr10-84547702-84561331	1.49947e-18	0.673022	8.10388e-14	chr16-57531836-57532550	0.00034702	0.289484	1	chr1-160023789-160024310	0.000682519	0.322842	1
				chr5-140103843-140118308	1.59948e-10	0.251656	8.6444e-06	chr1-92055360-92065137	3.5134e-12	0.330323	1.89882e-07	chr4-55803035-55808782	6.45977e-19	0.506095	3.49118e-14	chr10-87837947-87844598	1.52697e-05	0.288054	0.825253					chr5-135771212-135782031	1.56073e-18	0.677943	8.43498e-14	chr17-21565483-21568436	0.000353219	0.364915	1	chr5-73253911-73258858	0.00068452	0.43963	1
				chr5-114592562-114601807	1.69305e-10	0.259277	9.15009e-06	chr10-39433013-39436389	3.69382e-12	0.296738	1.99632e-07	chr2-156309633-156320021	6.60809e-19	0.491783	3.57134e-14	chr16-3711379-3720139	1.52785e-05	0.291491	0.825729					chr19-53447788-53456095	1.6846e-18	0.710422	9.10442e-14	chr14-63902836-63904362	0.000354425	0.297471	1	chr2-27314649-27317123	0.000691411	0.391046	1
				chr2-30261173-30273432	1.96492e-10	0.255088	1.06194e-05	chr8-123276829-123287556	3.79145e-12	0.331008	2.04909e-07	chr4-107079719-107084733	6.62632e-19	0.493369	3.58119e-14	chr15-84310115-84327701	1.5478e-05	0.2691	0.83651					chr2-24340695-24349549	1.70806e-18	0.701615	9.2312e-14	chr19-5058630-5059358	0.000361491	0.277346	1	chr5-100577438-100590899	0.000691791	0.430693	1
				chr7-110233252-110241022	1.9732e-10	0.256268	1.06642e-05	chr10-12928123-12933563	3.80332e-12	0.319797	2.0555e-07	chr5-72222306-72232379	7.43729e-19	0.514082	4.01948e-14	chr11-115136889-115149456	1.54862e-05	0.291128	0.83695					chr15-78975651-78985467	2.02683e-18	0.684054	1.0954e-13	chr17-50123595-50124294	0.000361595	0.286375	1	chr4-129581636-129582226	0.000693384	0.328069	1
				chr4-141613464-141620699	2.11422e-10	0.255228	1.14263e-05	chr8-120096429-120120918	3.8914e-12	0.260352	2.10311e-07	chr9-90030629-90039444	7.6033e-19	0.507964	4.1092e-14	chr12-73736012-73739753	1.5805e-05	0.267182	0.854182					chr5-134218191-134238105	2.25085e-18	0.544704	1.21647e-13	chr7-36695954-36698163	0.000362436	0.334316	1	chr17-86443791-86448035	0.000719322	0.439768	1
				chr9-21957715-21965423	2.33668e-10	0.253231	1.26286e-05	chr11-11779621-11789563	4.03315e-12	0.330096	2.17972e-07	chr4-10960476-10974013	8.86112e-19	0.494536	4.78899e-14	chr9-56205809-56210362	1.60104e-05	0.276371	0.865282					chr7-101008101-101015322	2.27087e-18	0.710277	1.22729e-13	chr17-17835461-17841326	0.000362812	0.3761	1	chr7-16838812-16839265	0.000724417	0.328339	1
				chr2-160042135-160050203	2.91167e-10	0.251835	1.57361e-05	chr8-64828747-64834351	4.29594e-12	0.321553	2.32174e-07	chr9-7571714-7580545	9.00625e-19	0.495357	4.86743e-14	chr9-45310397-45314722	1.60815e-05	0.272482	0.869126					chr7-101496916-101500605	2.37734e-18	0.668862	1.28483e-13	chr12-8385463-8388107	0.000367277	0.32102	1	chr11-54761013-54766576	0.00074602	0.431111	1
				chr4-19697119-19710565	3.66058e-10	0.250184	1.97836e-05	chr6-31206000-31225027	4.57587e-12	0.304809	2.47303e-07	chr12-110492663-110512418	9.53162e-19	0.435206	5.15137e-14	chr2-119262553-119267265	1.69547e-05	0.271491	0.916317					chr16-36387215-36389338	2.4438e-18	0.527122	1.32075e-13	chr3-10211576-10212003	0.000371642	0.274775	1	chr1-175668618-175669147	0.000754366	0.322983	1
				chr16-30061554-30071297	7.15443e-10	0.251658	3.86661e-05	chr12-117444062-117445399	4.65941e-12	0.251988	2.51818e-07	chr2-43743181-43753679	9.63652e-19	0.500357	5.20806e-14	chr17-64614884-64616641	1.69781e-05	0.255006	0.917583					chr15-76238125-76254896	2.48925e-18	0.578804	1.34531e-13	chr1-135530436-135540055	0.000373455	0.374885	1	chr17-8168532-8171558	0.000770233	0.39526	1
				chr9-118606242-118614594	7.53323e-10	0.250442	4.07133e-05	chr5-147741936-147749492	5.15615e-12	0.325431	2.78664e-07	chr17-47781625-47785312	1.03685e-18	0.483403	5.60365e-14	chr1-162563844-162575780	1.7184e-05	0.286175	0.928712					chr10-93077053-93086472	2.56267e-18	0.693748	1.38499e-13	chr1-157414726-157416789	0.000375821	0.321744	1	chr2-180437570-180438524	0.000777103	0.336423	1
								chr5-113135801-113140323	5.45199e-12	0.321962	2.94653e-07	chr6-134099699-134166831	1.29504e-18	0.330053	6.99905e-14	chr8-77439191-77445936	1.7426e-05	0.289391	0.941791					chr10-62539196-62558975	2.60596e-18	0.569412	1.40839e-13	chrX-152166702-152182144	0.000378241	0.374722	1	chr5-105639630-105642856	0.000808969	0.401368	1
								chr19-53889825-53896945	5.87376e-12	0.323666	3.17447e-07	chr2-129538231-129566173	1.31732e-18	0.436753	7.11946e-14	chr4-136115281-136127084	1.75824e-05	0.289255	0.950241					chr1-131179803-131207823	3.11315e-18	0.522997	1.6825e-13	chr2-167129109-167129795	0.000383242	0.27171	1	chr11-83732672-83750397	0.000810875	0.416134	1
								chr2-167882210-167898302	6.36372e-12	0.312922	3.43927e-07	chr5-142364952-142389664	1.37917e-18	0.442244	7.4537e-14	chr3-100430089-100444979	1.80771e-05	0.283929	0.976976					chr18-82460672-82482772	3.13971e-18	0.603065	1.69686e-13	chr4-134251297-134252435	0.000391537	0.288806	1	chr11-11737133-11737648	0.000826084	0.333171	1
								chr7-135536707-135541865	6.5485e-12	0.322569	3.53914e-07	chr15-75113278-75116789	1.49957e-18	0.457356	8.10443e-14	chr2-35474819-35482459	1.81128e-05	0.289337	0.978907					chr4-109483550-109486937	3.14063e-18	0.63751	1.69735e-13	chr18-5819130-5820551	0.000393001	0.337317	1	chr18-35813172-35816253	0.000831727	0.404595	1
								chr8-106053456-106064022	6.56181e-12	0.325096	3.54633e-07	chr4-140764834-140774956	1.51464e-18	0.500103	8.18587e-14	chr3-146154424-146158156	1.82401e-05	0.271632	0.985784					chr6-125441479-125454091	3.22483e-18	0.674132	1.74286e-13	chr8-94871549-94877077	0.000409745	0.361319	1	chr1-46856024-46856459	0.000835119	0.311436	1
								chr6-121223291-121230355	6.91043e-12	0.323113	3.73474e-07	chr19-45573756-45580031	1.62399e-18	0.50234	8.77688e-14	chr5-103718334-103726914	1.88527e-05	0.289095	1					chr13-13553860-13560498	3.25415e-18	0.690023	1.75871e-13	chr9-60836960-60837607	0.000414496	0.275543	1	chr11-118171603-118187710	0.000849235	0.427457	1
								chr6-125419805-125428061	7.09016e-12	0.330567	3.83188e-07	chr5-105644083-105657351	1.84121e-18	0.48748	9.95081e-14	chr11-119855628-119858544	1.912e-05	0.271725	1					chr9-104336003-104339886	3.43592e-18	0.686236	1.85694e-13	chr8-122521909-122526464	0.000415998	0.368502	1	chr3-9153634-9154748	0.000856501	0.307285	1
								chr6-121337551-121345465	7.16936e-12	0.318774	3.87468e-07	chr17-8207592-8216149	1.87671e-18	0.495303	1.01427e-13	chr5-144281678-144287465	1.91561e-05	0.285214	1					chr7-141376167-141396715	3.56271e-18	0.600128	1.92547e-13	chr1-135768439-135769546	0.000418339	0.275957	1	chr17-5828700-5832034	0.000864786	0.412643	1
								chr6-115360776-115363064	7.69681e-12	0.302405	4.15974e-07	chr4-136169470-136190143	1.97178e-18	0.402777	1.06565e-13	chr4-143276684-143283108	1.91826e-05	0.268687	1					chr18-73946301-73950586	3.74398e-18	0.659205	2.02343e-13	chr8-94913729-94914687	0.000418974	0.272545	1	chr6-127244829-127248106	0.000870425	0.39971	1
								chr7-19456347-19476569	7.99191e-12	0.291755	4.31923e-07	chr1-43808348-43815086	2.02669e-18	0.50083	1.09533e-13	chr17-46869659-46884740	1.94531e-05	0.282296	1					chr3-98037042-98072303	4.34058e-18	0.551939	2.34587e-13	chr2-92423279-92423990	0.000424127	0.280229	1	chr3-100702951-100705391	0.000878825	0.37995	1
								chr2-79048508-79054026	8.29843e-12	0.303022	4.48489e-07	chr8-111543317-111555434	2.05546e-18	0.499169	1.11087e-13	chr12-104977310-104980283	1.94706e-05	0.251016	1					chr5-100562577-100577235	4.36397e-18	0.661179	2.35851e-13	chr5-125152236-125153578	0.000425102	0.270054	1	chr4-154960928-154969229	0.000893757	0.424243	1
								chr16-52055175-52062674	1.00172e-11	0.327276	5.41382e-07	chr3-106489187-106497905	2.16805e-18	0.496003	1.17172e-13	chr17-83271527-83281172	2.07388e-05	0.267074	1					chr4-133839290-133846278	4.93437e-18	0.687531	2.66678e-13	chr11-75166153-75174194	0.000438097	0.375656	1	chr2-127325102-127331158	0.000899609	0.409041	1
								chr10-93277246-93282068	1.03907e-11	0.307558	5.61567e-07	chr9-21736314-21743060	2.29462e-18	0.495155	1.24013e-13	chr6-53457070-53463193	2.07396e-05	0.282967	1					chr1-39598219-39606450	5.0102e-18	0.691942	2.70776e-13	chr8-94998678-95002421	0.00044024	0.352733	1	chr19-5385473-5392502	0.000901108	0.423901	1
								chr8-120362685-120370426	1.12464e-11	0.32432	6.07814e-07	chr13-13553860-13560498	2.34491e-18	0.493366	1.26731e-13	chr2-143835254-143839402	2.10079e-05	0.271335	1					chr15-100213274-100218368	5.07626e-18	0.698115	2.74347e-13	chr9-21801429-21804743	0.000444067	0.356836	1	chr7-68278623-68279848	0.000908833	0.345097	1
								chr10-96685132-96690289	1.21318e-11	0.295693	6.55662e-07	chr8-111559258-111566705	2.64049e-18	0.49712	1.42705e-13	chr8-126906242-126926821	2.11127e-05	0.263241	1					chr12-54201073-54205882	5.32945e-18	0.683352	2.8803e-13	chr4-62625097-62631525	0.000445692	0.371154	1	chr17-73005087-73007349	0.000918485	0.3686	1
								chr14-47347904-47380828	1.40512e-11	0.26915	7.59397e-07	chr1-171435678-171473509	2.78848e-18	0.402317	1.50703e-13	chr9-44719383-44724402	2.16222e-05	0.292535	1					chr9-42091591-42100130	6.87007e-18	0.685656	3.71293e-13	chr6-90702833-90704261	0.000451414	0.305975	1	chr10-80997836-81001087	0.000921327	0.403238	1
								chr8-22692030-22709357	1.49132e-11	0.294952	8.05982e-07	chr3-97974571-97982038	2.86286e-18	0.49954	1.54723e-13	chr10-21600223-21613225	2.16361e-05	0.284387	1					chr15-76280947-76289576	7.38708e-18	0.696238	3.99235e-13	chr15-79367285-79368703	0.000465529	0.273397	1	chr11-24074946-24088262	0.000928131	0.421429	1
								chr4-112286255-112289905	1.50609e-11	0.305189	8.13966e-07	chr5-92274400-92284702	2.87706e-18	0.484425	1.55491e-13	chr18-12637007-12644586	2.27573e-05	0.283189	1					chr2-32706376-32739644	7.5618e-18	0.467344	4.08677e-13	chr18-61632105-61633144	0.000475831	0.289686	1	chr1-175636061-175646005	0.000931072	0.421852	1
								chr5-105644083-105657351	1.53306e-11	0.317249	8.2854e-07	chr9-24499067-24514189	3.01765e-18	0.488584	1.63089e-13	chr13-89826050-89832698	2.28642e-05	0.2648	1					chr4-43936393-43939201	7.60644e-18	0.645658	4.1109e-13	chr2-167604101-167605453	0.0004761	0.306266	1	chr9-61431628-61434003	0.000933985	0.387864	1
								chr5-139317198-139333558	1.6357e-11	0.307496	8.84011e-07	chr5-139317198-139333558	3.10077e-18	0.468149	1.67581e-13	chr17-27612089-27618334	2.30755e-05	0.279904	1					chr7-38179216-38202726	7.67686e-18	0.582825	4.14896e-13	chr11-116532485-116534103	0.00047753	0.326385	1	chr17-34211349-34211933	0.000948229	0.303935	1
								chr7-97025214-97030149	1.65953e-11	0.305352	8.96894e-07	chr12-25294908-25305443	3.30017e-18	0.500602	1.78358e-13	chr5-88627693-88633369	2.31934e-05	0.287226	1					chr17-24730804-24746505	7.89202e-18	0.617428	4.26524e-13	chr16-32657346-32659654	0.000478347	0.306586	1	chr1-136173713-136174495	0.000961219	0.318061	1
								chr5-140205165-140209771	1.71858e-11	0.317788	9.28807e-07	chr13-51728780-51750146	3.3483e-18	0.407038	1.80959e-13	chr16-17175812-17185949	2.38692e-05	0.283436	1					chr16-36453996-36458740	8.03723e-18	0.657871	4.34372e-13	chr2-32158781-32161994	0.000487908	0.326082	1	chr2-84840970-84841767	0.000961307	0.329384	1
								chr1-74771947-74778665	1.76871e-11	0.315636	9.55898e-07	chr1-55805606-55810771	3.56475e-18	0.491208	1.92657e-13	chr6-92197918-92201756	2.45054e-05	0.250164	1					chr1-161247538-161254132	9.37922e-18	0.687394	5.069e-13	chr7-130644899-130650625	0.000492074	0.367275	1	chr2-102036476-102041565	0.000986065	0.425617	1
								chr6-115379522-115382514	1.79461e-11	0.27699	9.69898e-07	chr6-39253724-39283677	3.66921e-18	0.430046	1.98302e-13	chr6-90748422-90766943	2.464e-05	0.288572	1					chr10-79788027-79800627	9.95129e-18	0.672044	5.37818e-13	chr10-95198928-95200556	0.000499068	0.305111	1	chr17-31064480-31064980	0.000996938	0.306459	1
								chr14-67879318-67892087	1.94178e-11	0.320942	1.04943e-06	chr5-107976970-107988351	3.68751e-18	0.486222	1.99292e-13	chr16-23133819-23139698	2.48168e-05	0.275873	1					chr10-95762296-95764445	1.10855e-17	0.624016	5.99115e-13	chr2-174325641-174336131	0.000513481	0.363353	1	chr15-66788318-66789142	0.00101028	0.33034	1
								chr10-37316023-37324989	1.94814e-11	0.324601	1.05287e-06	chr15-91658115-91663785	3.74844e-18	0.48212	2.02585e-13	chr13-76627410-76635356	2.50216e-05	0.271695	1					chr11-114870947-114922639	1.14709e-17	0.380947	6.19946e-13	chr7-24504856-24508134	0.000515182	0.345449	1	chr7-44568649-44576194	0.00101156	0.424935	1
								chr18-65413983-65419291	2.06618e-11	0.310467	1.11667e-06	chr8-117514529-117522692	4.09063e-18	0.491525	2.21078e-13	chr11-115150446-115155437	2.50935e-05	0.282025	1					chr10-10739076-10742048	1.14787e-17	0.62003	6.20368e-13	chr8-94771706-94772462	0.000523118	0.269498	1	chr5-122213990-122214433	0.00101818	0.316968	1
								chr11-100813521-100830883	2.10235e-11	0.29617	1.13622e-06	chr4-139340082-139343459	4.89327e-18	0.461804	2.64457e-13	chr13-19818050-19833879	2.56859e-05	0.282307	1					chr10-84504602-84509730	1.25343e-17	0.641269	6.77418e-13	chr7-109544321-109546091	0.000524423	0.299128	1	chr4-152434733-152435722	0.00102314	0.32177	1
								chr6-129492848-129508804	2.11027e-11	0.319702	1.1405e-06	chr4-10974609-10982089	5.24206e-18	0.49785	2.83307e-13	chr14-70398785-70411364	2.57082e-05	0.287589	1					chr5-115480027-115566659	1.27955e-17	0.296556	6.91533e-13	chr17-12740683-12742703	0.000528613	0.287534	1	chr17-83841805-83844565	0.00102862	0.365077	1
								chr3-106481443-106487877	2.2748e-11	0.320244	1.22941e-06	chr1-177725142-177728431	5.61292e-18	0.45304	3.0335e-13	chr16-44984276-44994716	2.69457e-05	0.281003	1					chr11-4226178-4242668	1.46262e-17	0.562323	7.90471e-13	chr19-57074477-57075554	0.000529184	0.288557	1	chr6-146112325-146115373	0.00104598	0.389438	1
								chr8-13639429-13654100	2.3436e-11	0.300228	1.2666e-06	chr15-64332934-64339529	5.62139e-18	0.483858	3.03808e-13	chr17-34554218-34566584	2.8643e-05	0.28495	1					chr2-3654601-3673175	1.57521e-17	0.577947	8.51324e-13	chr17-26598615-26603232	0.000534947	0.352098	1	chr17-75435834-75440797	0.00104987	0.413226	1
								chr2-27021016-27030504	2.37257e-11	0.318991	1.28225e-06	chr8-122543742-122596698	5.63261e-18	0.299077	3.04414e-13	chr15-80094857-80104055	2.98829e-05	0.286655	1					chr3-101026024-101036141	1.66717e-17	0.678493	9.01024e-13	chr11-108920256-108920574	0.000541985	0.2563	1	chr15-83605866-83606489	0.00107255	0.312136	1
								chr11-24074946-24088262	2.56672e-11	0.319848	1.38719e-06	chr5-147741936-147749492	6.04641e-18	0.492558	3.26778e-13	chr5-105742195-105746991	3.04676e-05	0.275947	1					chr11-78863794-78868710	2.07825e-17	0.610471	1.12319e-12	chr18-9212127-9212763	0.000545261	0.270872	1	chr19-46464947-46468534	0.00108344	0.414932	1
								chr11-83114333-83126181	2.58311e-11	0.316643	1.39604e-06	chr13-13516530-13527389	6.13076e-18	0.494515	3.31337e-13	chr1-84357109-84368100	3.04949e-05	0.283207	1					chr9-106254878-106263939	2.12254e-17	0.673403	1.14713e-12	chr19-47890212-47890607	0.000545495	0.25466	1	chr4-140812613-140814942	0.00108346	0.375772	1
								chr19-43645653-43650606	3.20395e-11	0.280752	1.73158e-06	chr13-13562861-13571755	6.1626e-18	0.497857	3.33057e-13	chr18-23877970-23899656	3.10643e-05	0.264118	1					chr12-54163275-54165368	2.16696e-17	0.616666	1.17113e-12	chr3-27862664-27863774	0.000547924	0.314203	1	chr1-151717640-151719125	0.00109318	0.323301	1
								chr13-47170899-47176663	3.6788e-11	0.305336	1.98821e-06	chr5-32742137-32762639	6.19613e-18	0.442562	3.3487e-13	chr6-72931268-72934421	3.13073e-05	0.256106	1					chr17-29110456-29117841	2.17133e-17	0.68736	1.17349e-12	chr4-62703438-62706712	0.000548058	0.324863	1	chr15-36929997-36940143	0.00112395	0.422499	1
								chr14-17410572-17415819	3.72634e-11	0.304641	2.0139e-06	chr6-129492848-129508804	6.27093e-18	0.494019	3.38912e-13	chr9-73082080-73092621	3.13933e-05	0.276229	1					chr8-123276829-123287556	2.31152e-17	0.670551	1.24926e-12	chr9-32707097-32708785	0.000557139	0.26692	1	chr14-26648234-26648515	0.00112824	0.316644	1
								chr11-97993266-98005651	3.72852e-11	0.30453	2.01508e-06	chr1-181835509-181867671	6.30235e-18	0.41345	3.40611e-13	chr5-147756604-147760699	3.21906e-05	0.275567	1					chr6-87491957-87548869	2.35402e-17	0.410729	1.27223e-12	chr2-30257451-30261088	0.00056091	0.351483	1	chr1-87947208-87948306	0.00112998	0.288065	1
								chr5-33992862-33999200	3.78002e-11	0.311609	2.04291e-06	chr9-63982477-63990479	6.51425e-18	0.496149	3.52063e-13	chr8-122603341-122614028	3.2191e-05	0.276832	1					chr3-95274975-95299404	2.36482e-17	0.576229	1.27807e-12	chr8-126531548-126532603	0.000570135	0.278317	1	chr1-193180393-193182099	0.00114074	0.337653	1
								chr17-45699980-45707730	3.84805e-11	0.3115	2.07968e-06	chr13-41498676-41506755	7.57159e-18	0.488005	4.09207e-13	chr2-140788344-140792318	3.33674e-05	0.262655	1					chr17-31828622-31858848	2.62066e-17	0.530007	1.41633e-12	chr10-4106257-4108379	0.000601477	0.3384	1	chr4-135901872-135904700	0.00114543	0.398595	1
								chr3-90597896-90618961	3.92891e-11	0.297273	2.12338e-06	chr6-99648586-99653564	7.7288e-18	0.459205	4.17703e-13	chr17-45751243-45754514	3.34823e-05	0.267568	1					chr2-117957741-117972818	2.67042e-17	0.659937	1.44323e-12	chr12-86689490-86695591	0.000605412	0.357592	1	chr14-54238674-54239324	0.00114689	0.330968	1
								chr9-35097405-35131159	3.96059e-11	0.269301	2.1405e-06	chr13-115209168-115212517	7.92902e-18	0.422254	4.28524e-13	chr6-115967460-115978014	3.36974e-05	0.285148	1					chr10-95776911-95780732	2.87493e-17	0.664819	1.55376e-12	chr10-128247131-128248775	0.000607942	0.292729	1	chr1-85730273-85738810	0.00114943	0.406038	1
								chr13-51750297-51759367	4.00575e-11	0.319397	2.16491e-06	chr10-43700523-43707752	8.14915e-18	0.487774	4.40421e-13	chr14-118656265-118665270	3.37808e-05	0.274001	1					chr8-119707298-119713923	2.98241e-17	0.670951	1.61185e-12	chr19-40397281-40399289	0.000622378	0.296675	1	chr13-58213351-58214082	0.00114988	0.324476	1
								chr18-80552713-80557555	4.2451e-11	0.309669	2.29426e-06	chr14-47325953-47329516	8.16893e-18	0.444756	4.4149e-13	chr13-44400973-44410677	3.47584e-05	0.279539	1					chr11-98904894-98975046	3.0314e-17	0.318662	1.63832e-12	chr2-165844374-165844818	0.000622628	0.250758	1	chr19-53162385-53163400	0.00116635	0.311579	1
								chr6-108444250-108451944	4.28121e-11	0.314067	2.31378e-06	chr15-36929997-36940143	8.25034e-18	0.50063	4.4589e-13	chr17-88455962-88463895	3.57133e-05	0.275805	1					chr1-133117245-133124605	3.06191e-17	0.676171	1.65481e-12	chr3-90219869-90222173	0.000627659	0.338677	1	chr4-120734658-120736105	0.00118251	0.312496	1
								chr12-80041154-80043682	4.30257e-11	0.262054	2.32532e-06	chr11-30183018-30188581	8.25771e-18	0.479342	4.46288e-13	chr5-118352942-118364211	3.62393e-05	0.277145	1					chr2-24382153-24389243	4.13945e-17	0.647924	2.23717e-12	chr8-33892222-33893081	0.000629105	0.27083	1	chr11-88608854-88609883	0.00119567	0.324755	1
								chr10-53411208-53415254	4.40891e-11	0.291023	2.38279e-06	chr3-101942803-101952267	8.44958e-18	0.48662	4.56658e-13	chr1-86222407-86237921	3.69471e-05	0.259529	1					chr12-51862630-51869962	4.20684e-17	0.657001	2.27359e-12	chr12-79906318-79907537	0.000630223	0.271801	1	chr7-25615743-25642848	0.00120055	0.335593	1
								chr12-73665433-73675843	4.59532e-11	0.31732	2.48354e-06	chr9-42118916-42131932	8.96679e-18	0.481864	4.8461e-13	chr14-25784954-25797667	3.69632e-05	0.279028	1					chr8-35205504-35209369	4.62253e-17	0.656006	2.49825e-12	chr7-128540655-128541249	0.000643618	0.250716	1	chr1-180192061-180193866	0.00121817	0.339874	1
								chr18-73808018-73818696	4.6502e-11	0.313485	2.5132e-06	chr3-116844140-116849882	9.24347e-18	0.487539	4.99563e-13	chr11-93984581-93991219	3.72241e-05	0.275574	1					chr6-40571786-40587097	4.84369e-17	0.62479	2.61777e-12	chr7-19742978-19752071	0.000647288	0.360563	1	chr10-75314319-75323791	0.00122427	0.418073	1
								chr19-21436118-21447667	5.26338e-11	0.312137	2.84459e-06	chr8-117330977-117351529	9.38214e-18	0.433522	5.07058e-13	chr1-166786458-166792112	3.75784e-05	0.260604	1					chr13-65116883-65123120	5.05372e-17	0.641835	2.73128e-12	chr3-89276583-89282803	0.000648408	0.360317	1	chr5-9084666-9089476	0.00123217	0.416782	1
								chr1-65107131-65115209	5.29431e-11	0.314577	2.86131e-06	chr7-142337892-142350072	9.57738e-18	0.486466	5.1761e-13	chr15-80671008-80675879	3.76273e-05	0.255245	1					chr13-37615102-37626428	5.2446e-17	0.663026	2.83444e-12	chr17-88596426-88599585	0.000649921	0.336708	1	chr6-147090609-147093587	0.00124165	0.400894	1
								chr11-5495532-5525974	5.37884e-11	0.262307	2.907e-06	chr9-73054793-73060325	9.71819e-18	0.471051	5.25219e-13	chr12-116430752-116438807	3.8134e-05	0.272764	1					chr17-46028912-46033686	5.2842e-17	0.668454	2.85584e-12	chr6-135374011-135376093	0.000654829	0.313341	1	chr11-89088617-89097586	0.00126894	0.411966	1
								chr7-25475343-25479517	5.53891e-11	0.299189	2.9935e-06	chr11-120029356-120046715	9.93731e-18	0.443884	5.37062e-13	chr1-135265203-135271434	3.9436e-05	0.275288	1					chr12-85587663-85613026	5.41713e-17	0.558225	2.92769e-12	chr12-85194873-85196074	0.000663367	0.287858	1	chr11-6015246-6017596	0.00130125	0.318399	1
								chr2-58153006-58170155	5.59424e-11	0.298386	3.0234e-06	chr1-128584965-128597911	1.02025e-17	0.475494	5.51397e-13	chr11-35831552-35840437	4.06668e-05	0.278625	1					chr2-132685276-132700287	5.44689e-17	0.625801	2.94377e-12	chr17-15823545-15831408	0.000677444	0.358435	1	chr4-129764988-129765494	0.00130169	0.303361	1
								chr11-54948812-54967719	5.76837e-11	0.277871	3.11751e-06	chr4-132942592-132966045	1.07463e-17	0.396466	5.80783e-13	chr12-69528857-69545443	4.09072e-05	0.262006	1					chr11-103167404-103186508	6.46592e-17	0.489048	3.49451e-12	chr5-134538813-134541302	0.00068475	0.323013	1	chr1-181835509-181867671	0.00134835	0.341041	1
								chr7-96479557-96482418	5.89953e-11	0.250391	3.1884e-06	chr9-73043162-73048663	1.08886e-17	0.488081	5.88473e-13	chr1-127215237-127229022	4.17368e-05	0.276582	1					chr9-120541016-120544956	6.49644e-17	0.604713	3.511e-12	chr15-97705284-97706156	0.000689468	0.263459	1	chr1-157079053-157080091	0.00135859	0.328035	1
								chr16-24074564-24080231	6.31348e-11	0.303264	3.41212e-06	chr1-191238744-191297489	1.10431e-17	0.310285	5.96827e-13	chr3-52625076-52636113	4.25267e-05	0.278437	1					chr13-93987365-93999455	6.79039e-17	0.654389	3.66986e-12	chr3-104673660-104675886	0.000690924	0.314182	1	chr17-5890038-5891477	0.00138371	0.325382	1
								chr7-117461061-117497073	7.47069e-11	0.254682	4.03754e-06	chr2-152009952-152014216	1.13916e-17	0.478333	6.15661e-13	chr5-105494279-105497170	4.26424e-05	0.25355	1					chr1-85957225-85964731	7.13375e-17	0.668265	3.85544e-12	chr12-80207361-80208296	0.000694634	0.252137	1	chr15-67156415-67158015	0.00138719	0.341153	1
								chr16-24607195-24612455	7.48694e-11	0.291473	4.04632e-06	chr13-56129802-56138211	1.23567e-17	0.485366	6.67818e-13	chr3-107776582-107790935	4.36227e-05	0.277386	1					chr10-60338089-60402153	9.20201e-17	0.338902	4.97323e-12	chr15-99420542-99421952	0.000696308	0.296856	1	chr18-49771249-49771913	0.00138815	0.320952	1
								chr8-83726354-83754822	7.78846e-11	0.250401	4.20927e-06	chr15-83005443-83023430	1.29662e-17	0.458753	7.00759e-13	chr3-121596763-121604450	4.3693e-05	0.274842	1					chr1-92044308-92054197	9.31521e-17	0.665634	5.0344e-12	chr16-57392914-57394896	0.000700602	0.295845	1	chr13-30747240-30753878	0.00139287	0.411306	1
								chr16-23979408-23995549	8.32417e-11	0.284784	4.4988e-06	chr8-117359943-117375446	1.39649e-17	0.471026	7.54731e-13	chr13-59554924-59564175	4.60422e-05	0.273945	1					chr7-67950292-67961289	1.00507e-16	0.645635	5.43188e-12	chr12-108834031-108837762	0.000701692	0.343222	1	chr2-60051815-60053262	0.00140566	0.329889	1
								chr1-35809261-35815401	8.32926e-11	0.310961	4.50155e-06	chr10-75500112-75519979	1.53056e-17	0.445127	8.27191e-13	chr18-61533007-61544488	4.64932e-05	0.273061	1					chr1-131057457-131116203	1.018e-16	0.386129	5.50177e-12	chr2-32639500-32641067	0.000714818	0.295119	1	chr4-134080872-134083134	0.00142534	0.38693	1
								chr15-31408056-31419453	8.78723e-11	0.31088	4.74906e-06	chr8-3346910-3357147	1.60425e-17	0.495899	8.67016e-13	chr18-39044532-39050222	4.98663e-05	0.259861	1					chr17-48240508-48242393	1.08082e-16	0.54938	5.8413e-12	chr14-47258145-47259677	0.000740379	0.287214	1	chr7-98164145-98165531	0.00147947	0.319231	1
								chr13-83618826-83634066	9.16388e-11	0.309008	4.95262e-06	chr5-105657860-105664085	1.62005e-17	0.479559	8.75554e-13	chr17-46863238-46869639	4.99345e-05	0.262197	1					chr16-32546235-32550795	1.08324e-16	0.64231	5.85438e-12	chr4-150707353-150708743	0.000748019	0.267977	1	chr7-132680402-132681061	0.001482	0.31799	1
								chr11-121785180-121788214	9.18021e-11	0.256954	4.96144e-06	chr1-156983571-157002199	1.65533e-17	0.4398	8.94625e-13	chr1-105964577-105986014	5.10258e-05	0.258187	1					chr7-19808627-19851202	1.10034e-16	0.441191	5.94677e-12	chr2-32427904-32429900	0.000765598	0.309161	1	chr7-44543556-44544100	0.00148254	0.308093	1
								chr6-115661987-115678987	9.70538e-11	0.288447	5.24527e-06	chr14-63143402-63152397	1.78379e-17	0.480304	9.64051e-13	chr5-88673684-88678985	5.10558e-05	0.275545	1					chr11-83173743-83177724	1.14969e-16	0.643179	6.21352e-12	chr18-75384754-75387199	0.000765902	0.318597	1	chr13-13516530-13527389	0.00148521	0.405321	1
								chr12-12285596-12303730	1.05041e-10	0.29383	5.67692e-06	chr3-100430089-100444979	1.81221e-17	0.475455	9.79407e-13	chr19-29358986-29373988	5.19664e-05	0.258627	1					chr13-43245948-43253045	1.15049e-16	0.658266	6.21783e-12	chr7-142484384-142484884	0.000771561	0.251025	1	chr2-11202914-11204867	0.00149743	0.361767	1
								chr5-105621055-105629021	1.14548e-10	0.30958	6.19073e-06	chr13-38521232-38530111	1.81951e-17	0.490479	9.83352e-13	chr8-13620233-13632289	5.23892e-05	0.269386	1					chr9-106238963-106252468	1.16939e-16	0.597571	6.31996e-12	chr18-38600980-38601538	0.000788135	0.266264	1	chr7-118109834-118122646	0.00153429	0.387883	1
								chr7-106235723-106241696	1.224e-10	0.305312	6.6151e-06	chr8-22692030-22709357	1.86482e-17	0.43671	1.00784e-12	chr18-77741443-77748724	5.30053e-05	0.261634	1					chr6-72118235-72121362	1.28238e-16	0.619577	6.93063e-12	chr13-56662562-56663416	0.000791758	0.265455	1	chr5-103744333-103770168	0.00157764	0.329153	1
								chr18-12637007-12644586	1.23986e-10	0.304452	6.70081e-06	chr17-79481010-79487927	1.96431e-17	0.477392	1.06161e-12	chr8-71664920-71679658	5.37183e-05	0.261663	1					chr3-50434242-50441518	1.33651e-16	0.660036	7.22315e-12	chr15-57693178-57697465	0.000807126	0.348929	1	chr5-114978308-114979399	0.00159366	0.299514	1
								chr10-75295995-75302844	1.27539e-10	0.302093	6.89284e-06	chr9-48386790-48392591	1.99196e-17	0.474922	1.07655e-12	chr3-52081692-52095063	5.4134e-05	0.267933	1					chr11-11562749-11575667	1.45578e-16	0.642359	7.86775e-12	chr2-4599505-4600444	0.000810092	0.258478	1	chr7-24882720-24894576	0.00159954	0.390528	1
								chr5-125270649-125279874	1.34326e-10	0.306423	7.25964e-06	chr5-148645607-148655617	2.04608e-17	0.491188	1.1058e-12	chr15-58744459-58760402	5.49118e-05	0.262529	1					chr4-135679353-135682302	1.53573e-16	0.612886	8.29988e-12	chr16-95861614-95862617	0.000822769	0.285556	1	chr8-120497210-120500473	0.00160707	0.382515	1
								chr15-39783712-39786525	1.37891e-10	0.261624	7.4523e-06	chr18-38958551-38964073	2.11791e-17	0.473238	1.14462e-12	chr14-31660101-31673731	5.50934e-05	0.265174	1					chr1-91214646-91223775	1.69309e-16	0.659953	9.15029e-12	chr7-15918983-15924107	0.000823254	0.350088	1	chr16-32864721-32870032	0.00160908	0.412294	1
								chr9-21736314-21743060	1.37958e-10	0.296265	7.45592e-06	chr15-64012584-64065449	2.1255e-17	0.312331	1.14873e-12	chr9-25506616-25511965	5.6208e-05	0.262335	1					chr16-45027982-45033974	1.91783e-16	0.65834	1.03649e-11	chr12-69891694-69894659	0.000833156	0.342138	1	chr6-91108077-91117233	0.00161901	0.405865	1
								chr4-131909060-131917242	1.41198e-10	0.309654	7.63105e-06	chr11-54930368-54940651	2.53961e-17	0.486983	1.37253e-12	chr19-34190947-34201299	5.7007e-05	0.265744	1					chr6-86566015-86573824	1.98073e-16	0.657369	1.07049e-11	chr10-127078242-127079076	0.000837151	0.26462	1	chrX-13593462-13594223	0.0016532	0.313305	1
								chr17-12157978-12163317	1.45297e-10	0.301753	7.85258e-06	chr17-27922794-27943999	2.57492e-17	0.44078	1.39162e-12	chr10-80746305-80760770	5.71192e-05	0.254389	1					chr5-54043253-54052135	2.12e-16	0.667057	1.14575e-11	chr11-75512915-75515449	0.000841834	0.320149	1	chr10-63428357-63431188	0.00167795	0.40288	1
								chr14-67875442-67878832	1.55448e-10	0.279256	8.40117e-06	chr8-27163389-27179462	2.60124e-17	0.473891	1.40584e-12	chr4-95841212-95853368	5.71652e-05	0.269168	1					chr7-25424444-25442802	2.22521e-16	0.611865	1.20261e-11	chr16-95457982-95461336	0.000850447	0.297886	1	chr15-27764568-27766037	0.00167868	0.305033	1
								chr11-24180470-24186093	1.59922e-10	0.291035	8.64299e-06	chr11-54985846-54991408	2.70643e-17	0.472079	1.46269e-12	chr2-113440075-113453903	5.71976e-05	0.269299	1					chr8-13024712-13041586	2.2419e-16	0.612747	1.21163e-11	chr19-47313882-47315833	0.000851604	0.303497	1	chr14-60703737-60705383	0.00168407	0.309707	1
								chr17-48183466-48189284	1.60181e-10	0.301157	8.65696e-06	chr10-91203737-91211570	2.79437e-17	0.479623	1.51022e-12	chr6-16882383-16886450	5.72608e-05	0.25536	1					chr10-120186158-120212641	2.2911e-16	0.572153	1.23823e-11	chr3-97296569-97299929	0.000880698	0.31257	1	chr2-131201271-131201900	0.00169024	0.306845	1
								chr1-163379591-163384675	1.69233e-10	0.279727	9.14618e-06	chr16-92612845-92624424	2.85801e-17	0.477893	1.54461e-12	chr12-81932055-81937381	5.90666e-05	0.252028	1					chr15-101360374-101390499	2.38027e-16	0.458298	1.28642e-11	chr2-165841874-165843071	0.000884126	0.263146	1	chr11-104289368-104290935	0.00169505	0.319848	1
								chr7-122397873-122418785	1.76044e-10	0.309913	9.51429e-06	chr9-72956777-72971431	2.89143e-17	0.470016	1.56268e-12	chr11-32641126-32653311	6.13792e-05	0.25852	1					chr5-123883972-123887215	2.39688e-16	0.629751	1.2954e-11	chr6-48698553-48701278	0.000890379	0.304793	1	chr15-80617939-80623677	0.00171648	0.381239	1
								chr17-32522172-32525878	1.78069e-10	0.2894	9.62375e-06	chr5-77189947-77194187	2.89605e-17	0.46717	1.56517e-12	chr17-12132660-12136679	6.14121e-05	0.25023	1					chr13-75821862-75827354	2.40388e-16	0.652573	1.29918e-11	chr3-89249941-89251931	0.000891132	0.320427	1	chr1-87845048-87876261	0.00171909	0.301211	1
								chr1-107492710-107507657	1.80323e-10	0.303611	9.74555e-06	chr1-37298663-37326796	2.90509e-17	0.427342	1.57006e-12	chr3-61401153-61420809	6.19353e-05	0.250208	1					chr3-107862179-107864388	2.46323e-16	0.6142	1.33125e-11	chr16-33690839-33693417	0.000908278	0.301913	1	chr17-83266871-83269877	0.0017204	0.401077	1
								chr2-103660942-103664673	1.84002e-10	0.272096	9.94439e-06	chr13-56158916-56192564	2.94643e-17	0.330118	1.5924e-12	chr17-23995273-24002307	6.3014e-05	0.2597	1					chr17-31869827-31872697	2.61868e-16	0.600358	1.41527e-11	chr18-65579624-65581986	0.000915973	0.309053	1	chr5-147059304-147059628	0.00179865	0.303346	1
								chr2-58195120-58199461	1.907e-10	0.286175	1.03064e-05	chr14-44979530-44992546	3.2965e-17	0.475798	1.78159e-12	chr1-92918608-92921750	6.58378e-05	0.259386	1					chr4-125990781-125991297	2.88596e-16	0.490331	1.55972e-11	chr10-127193875-127196665	0.000919594	0.335072	1	chr15-97820385-97834387	0.00181658	0.373068	1
								chr10-93441234-93447664	1.96136e-10	0.304481	1.06002e-05	chr11-71158512-71164509	3.3826e-17	0.462914	1.82813e-12	chr16-84581867-84586816	6.73774e-05	0.261338	1					chr6-114641092-114663714	3.10858e-16	0.55189	1.68003e-11	chr13-4661869-4663853	0.000926552	0.288966	1	chr17-34293526-34295061	0.00183604	0.339679	1
[truncated: 2,563 more rows]

## Sheet: Table S4
Supplementary Table 4. Representative genes for macrophage/monocyte functions, related to Figure 1.
Phagocytosis	heart_development	angiogenesis	wound_healing	Oxdative_phosphorylation	Antigen_processing	Response_to_Il4	negtive_inflammatory	positive_inflammatory
[truncated: 97 more rows]

## Sheet: Table S5
Supplementary Table 5. Cardiovascular disease related SNPs in mm10, related to Figure 3.
[truncated: 1,364 more rows]

[truncated: 17 more sheets: Table S6, Table S7, Table S8, Table S9, Table S10, Table S11, Table S12, Table S13, Table S14, Table S15, Table S16, Table S17, Table S18, Table S19, Table S20, Table S21, Table S22]
