# Supplementary material for: Single-cell multiomic analysis identifies macrophage subpopulations in promoting cardiac repair
Source: J Clin Invest. 2024 Aug 27;134(19):e175297. doi: 10.1172/JCI175297 (PMC11444165; doi:10.1172/JCI175297)
Supplement: Supporting data values [file jci-134-175297-s113.xlsx]

## Sheet: Figure 2C
Groups	ARG1+F4/80+ cells per area	F4/80+ cells per area	ARG1+F4/80+ cells in F4/80+ cells
P1_MI_3D-heart 1_IZ	20	83	0.240964
P1_MI_3D-heart 2_IZ-region 1	15	56	0.267857
P1_MI_3D-heart 2_IZ-region 2	33	142	0.232394
P1_MI_3D-heart 2_IZ-region 3	20	85	0.235294
P1_MI_3D-heart 3_IZ-region 1	24	87	0.275862
P1_MI_3D-heart 3_IZ-region 2	31	104	0.298077
P1_Sham_3D-heart 1_IZ	1	20	0.05
P1_Sham_3D-heart 2_IZ	1	21	0.047619
P1_Sham_3D-heart 3_IZ	1	18	0.0555556
P1_MI_7D-heart 1_IZ	4	40	0.1
P1_MI_7D-heart 2_IZ-region 1	3	32	0.09375
P1_MI_7D-heart 2_IZ-region 2	2	29	0.0689655
P1_MI_7D-heart 3_IZ	4	47	0.0851064
P1_Sham_7D-heart 1_IZ	1	18	0.0555556
P1_Sham_7D-heart 2_IZ	1	16	0.0625
P1_Sham_7D-heart 3_IZ-region 1	2	26	0.0769231
P1_Sham_7D-heart 3_IZ-region 2	1	24	0.0416667
P10_MI_3D-heart 1_IZ-region 1	3	19	0.157895
P10_MI_3D-heart 1_IZ-region 2	4	27
P10_MI_3D-heart 2_IZ	5	37	0.135135
P10_MI_3D-heart 3_IZ-region 1	3	16	0.1875
P10_MI_3D-heart 3_IZ-region 2	4	21	0.190476
P10_Sham_3D-heart 1_IZ	1	19	0.0526316
P10_Sham_3D-heart 2_IZ	1	24	0.0416667
P10_Sham_3D-heart 3_IZ	1	21	0.047619
P10_MI_7D-heart 1_IZ-region 1	4	50	0.08
P10_MI_7D-heart 1_IZ-region 2	3	45	0.0666667
P10_MI_7D-heart 2_IZ-region 1	2	26	0.0769231
P10_MI_7D-heart 2_IZ-region 2	2	15	0.133333
P10_MI_7D-heart 3_IZ-region 1	4	63	0.0634921
P10_MI_7D-heart 3_IZ-region 2	3	44	0.0681818
P10_Sham_7D-heart 1_IZ	1	17	0.0588235
P10_Sham_7D-heart 2_IZ	1	20	0.05
P10_Sham_7D-heart 3_IZ	1	17	0.0588235

## Sheet: Figure 2E
Groups	S100A9+F4/80+ cells	F4/80+ cells	S100A9+F4/80+ cells in F4/80+ cells
P1_MI_3D-heart 1_IZ	2	41	0.0487805
P1_MI_3D-heart 2_IZ	3	48	0.0625
P1_MI_3D-heart 3_IZ-region 1	3	59	0.0508475
P1_MI_3D-heart 3_IZ-region 2	2	26	0.0769231
P1_MI_3D-heart 4_IZ-region 1	3	46	0.0652174
P1_MI_3D-heart 4_IZ-region 2	2	26	0.0769231
P1_MI_3D-heart 5_IZ-rergion 1	4	87	0.045977
P1_MI_3D-heart 5_IZ-rergion 2	1	20	0.05
P1_MI_3D-heart 5_IZ-rergion 3	1	32	0.03125
P1_Sham_3D-heart 1_IZ-region 1	0	13	0
P1_Sham_3D-heart 1_IZ-region 2	0	11	0
P1_Sham_3D-heart 1_IZ-region 3	1	15	0.0666667
P1_Sham_3D-heart 1_IZ-region 4	2	22	0.0909091
P1_Sham_3D-heart 2_IZ	1	21	0.047619
P1_Sham_3D-heart 3_IZ	2	26	0.0769231
P1_MI_7D-heart 1_IZ-region 1	1	17	0.0588235
P1_MI_7D-heart 1_IZ-region 2	3	43	0.0697674
P1_MI_7D-heart 2_IZ	2	23	0.0869565
P1_MI_7D-heart 3_IZ-region 1	1	15	0.0666667
P1_Sham_7D-heart 1_IZ-region 1	1	17	0.0588235
P1_Sham_7D-heart 1_IZ-region 2	1	13	0.0769231
P1_Sham_7D-heart 1_IZ-region 3	0	10	0
P1_Sham_7D-heart 2_IZ	2	25	0.08
P1_Sham_7D-heart 3_IZ-region 1	2	21	0.0952381
P1_Sham_7D-heart 3_IZ-region 2	1	22	0.0454545
P1_Sham_7D-heart 3_IZ-region 3	0	20	0
P10_MI_3D-heart 1_IZ	8	43	0.186047
P10_MI_3D-heart 2_IZ_region 1	8	53	0.150943
P10_MI_3D-heart 2_IZ_region 2	4	29	0.137931
P10_MI_3D-heart 3_IZ-region 1	5	20	0.25
P10_MI_3D-heart 3_IZ-region 2	5	30	0.166667
P10_MI_3D-heart 3_IZ-region 3	6	51	0.117647
P10_MI_3D-heart 4_IZ-region 1	4	23	0.173913
P10_MI_3D-heart 4_IZ-region 2	6	37	0.162162
P10_Sham_3D-heart 1_IZ	1	18	0.0555556
P10_Sham_3D-heart 2_IZ-region 1	1	15	0.0666667
P10_Sham_3D-heart 2_IZ-region 2	2	24	0.0833333
P10_Sham_3D-heart 3_IZ	2	40	0.05
P10_MI_7D-heart 1_IZ	2	48	0.0416667
P10_MI_7D-heart 2_IZ	2	36	0.0555556
P10_MI_7D-heart 3_IZ-region 1	1	36	0.0277778
P10_MI_7D-heart 3_IZ-region 2	2	32	0.0625
P10_MI_7D-heart 3_IZ-region 3	2	40	0.05
P10_Sham_7D-heart 1_IZ-region 1	0	22	0
P10_Sham_7D-heart 1_IZ-region 2	1	22	0.0454545
P10_Sham_7D-heart 1_IZ-region 3	0	18	0
P10_Sham_7D-heart 2_IZ-region 1	0	17	0
P10_Sham_7D-heart 2_IZ-region 2	1	18	0.0555556
P10_Sham_7D-heart 3_IZ-region 1	1	22	0.0454545
P10_Sham_7D-heart 3_IZ-region 2	2	28	0.0714286

## Sheet: Figure 6D
Groups	CXCR2+S100A9+F4/80+ cells/S100A9+F4/80+ cells
P10_MI_3D-heart 1-region 1	0.8125
P10_MI_3D-heart 1-region 2	0.9
P10_MI_3D-heart 1-region 3	0.916667
P10_MI_3D-heart 1-region 4	0.925926
P10_MI_3D-heart 2-region 1	1
P10_MI_3D-heart 2-region 2	0.954545
P10_MI_3D-heart 2-region 3	1
P10_MI_3D-heart 3-region 1	0.863636
P10_MI_3D-heart 3-region 2	1
P10_MI_3D-heart 4-region 1	0.9
P10_MI_3D-heart 4-region 2	0.875
P10_MI_3D-heart 4-region 3	0.894737
P10_MI_3D-heart 4-region 4	1
P10_Sham_3D-heart 1	1
P10_Sham_3D-heart 2	1
P10_Sham_3D-heart 3-region 1	0.666667
P10_Sham_3D-heart 3-region 2	0.5
P10_Sham_3D-heart 4-region 1	1

## Sheet: Figure 6E
Groups	CXCR2+S100A9+F4/80+ cells/F4/80+ cells
P10_MI_3D-heart 1-region 1	0.178082
P10_MI_3D-heart 1-region 2	0.151261
P10_MI_3D-heart 1-region 3	0.278481
P10_MI_3D-heart 1-region 4	0.19685
P10_MI_3D-heart 2-region 1	0.155738
P10_MI_3D-heart 2-region 2	0.154412
P10_MI_3D-heart 2-region 3	0.155556
P10_MI_3D-heart 3-region 1	0.162393
P10_MI_3D-heart 3-region 2	0.14
P10_MI_3D-heart 4-region 1	0.125
P10_MI_3D-heart 4-region 2	0.107692
P10_MI_3D-heart 4-region 3	0.239437
P10_MI_3D-heart 4-region 4	0.135135
P10_MI_3D-heart 5-region 1	0.209302
P10_MI_3D-heart 5-region 2	0.12
P10_Sham_3D-heart 1-region1	0.0833333
P10_Sham_3D-heart 1-region2	0.05
P10_Sham_3D-heart 2-region1	0.0666667
P10_Sham_3D-heart 2-region2	0.0714286
P10_Sham_3D-heart 3-region 1	0.0833333
P10_Sham_3D-heart 3-region 2	0.0454545
P10_Sham_3D-heart 4-region 1	0.0454545
P10_Sham_3D-heart 4-region 2	0.105263
P10_Sham_3D-heart 5-region 1	0.0243902
P10_Sham_3D-heart 5-region 2	0.125

## Sheet: Figure 7B
Groups	CD45+F4/80+CXCR2+S100A9+ cells/CD45+F4/80+ cells (%)
P10_MI-SB225002-mouse 1	3.03
P10_MI-SB225002-mouse 2	3.3
P10_MI-SB225002-mouse 3	4.3
P10_MI-SB225002-mouse 4	5.87
P10_MI-SB225002-mouse 5	4.13
P10_MI-Vehicle-mouse 1	14.2
P10_MI-Vehicle-mouse 2	14.6
P10_MI-Vehicle-mouse 3	15
P10_MI-Vehicle-mouse 4	13.2
P10_Sham-Vehicle-mouse 1	2.66
P10_Sham-Vehicle-mouse 2	0.5
P10_Sham-Vehicle-mouse 3	1.8
P10_Sham-Vehicle-mouse 4	2
P10_Sham-Vehicle-mouse 5	2.1

## Sheet: Figure 7C
Groups	CXCR2+S100A9+F4/80+ cells /F4/80 cells
P10_MI_3D-SB225002-heart 1-region 1	0.0892857
P10_MI_3D-SB225002-heart 1-region 2	0.0545455
P10_MI_3D-SB225002-heart 2-region 1	0.0540541
P10_MI_3D-SB225002-heart 2-region 2	0.0625
P10_MI_3D-SB225002-heart 3-region 1	0.046875
P10_MI_3D-SB225002-heart 3-region 2	0.0252101
P10_MI_3D-SB225002-heart 4-region 1	0.0714286
P10_MI_3D-SB225002-heart 4-region 2	0.0512821
P10_MI_3D-SB225002-heart 5-region 1	0.0714286
P10_MI_3D-SB225002-heart 5-region 2	0.03125
P10_MI_3D-SB225002-heart 6-region 1	0.0416667
P10_MI_3D-SB225002-heart 6-region 2	0.0246914
P10_MI_3D-Vehicle-heart 1-region 1	0.178082
P10_MI_3D-Vehicle-heart 1-region 2	0.151261
P10_MI_3D-Vehicle-heart 1-region 3	0.278481
P10_MI_3D-Vehicle-heart 1-region 4	0.19685
P10_MI_3D-Vehicle-heart 2-region 1	0.155738
P10_MI_3D-Vehicle-heart 2-region 2	0.154412
P10_MI_3D-Vehicle-heart 2-region 3	0.155556
P10_MI_3D-Vehicle-heart 3-region 1	0.162393
P10_MI_3D-Vehicle-heart 3-region 2	0.14
P10_MI_3D-Vehicle-heart 4-region 1	0.125
P10_MI_3D-Vehicle-heart 4-region 2	0.107692
P10_MI_3D-Vehicle-heart 4-region 3	0.239437
P10_MI_3D-Vehicle-heart 4-region 4	0.135135
P10_MI_3D-Vehicle-heart 5-region 1	0.209302
P10_MI_3D-Vehicle-heart 5-region 2	0.12

## Sheet: Figure 7D
Groups	Fibrosis area (%)
P10_MI-SB225002-mouse 1	6.0071
P10_MI-SB225002-mouse 2	5.56
P10_MI-SB225002-mouse 3	7.8546
P10_MI-SB225002-mouse 4	6.99
P10_MI-SB225002-mouse 5	3.0076
P10_MI-Vehicle-mouse 1	14.2124
P10_MI-Vehicle-mouse 2	12.5276
P10_MI-Vehicle-mouse 3	8.7183
P10_MI-Vehicle-mouse 4	14.1921
P10_MI-Vehicle-mouse 5	10.2644
P10_MI-Vehicle-mouse 6	8.3102

## Sheet: Figure 7E
Groups	1 week after P10 MI (FS%)	3 weeks after P10 MI (FS%)
P10_MI-SB225002-mouse 1	43.3436	42.279
P10_MI-SB225002-mouse 2	45.455	42.125
P10_MI-SB225002-mouse 3	42.899	46.484
P10_MI-SB225002-mouse 4	39.1705	43.416
P10_MI-SB225002-mouse 5	43.0809	42.912
P10_MI-Vehicle-mouse 1	29.851	35.6223
P10_MI-Vehicle-mouse 2	32.2761	29.2359
P10_MI-Vehicle-mouse 3	37.8378	32.069
P10_MI-Vehicle-mouse 4	30.2273	31.23
P10_MI-Vehicle-mouse 5	27.8037	25.8993
P10_MI-Vehicle-mouse 6	19.7674	34.9845
P10_MI-Vehicle-mouse 7	37.3913	37.2093
P10_Sham-Vehicle-mouse 1	46.646	55.5556
P10_Sham-Vehicle-mouse 2	48.0287	46.0317
P10_Sham-Vehicle-mouse 3	48.0287	46.0317

## Sheet: Figure 8D
Gourps	Percentage of CD45+Ly6G+ cells in heart
P10_MI_3D-IgG-Vehicle mouse 1	6.74
P10_MI_3D-IgG-Vehicle mouse 2	6.26
P10_MI_3D-IgG-Vehicle mouse 3	6.98
P10_MI_3D-IgG-Vehicle mouse 4	7.1
P10_MI_3D-IgG-Vehicle mouse 5	7.32
P10_MI_3D-IgG-Vehicle mouse 6	7.22
P10_MI_3D-IgG-Vehicle mouse 7	7.36
P10_MI_3D-IgG-SB225002 mouse 1	5.63
P10_MI_3D-IgG-SB225002 mouse 2	5.87
P10_MI_3D-IgG-SB225002 mouse 3	5.47
P10_MI_3D-IgG-SB225002 mouse 4	5.87
P10_MI_3D-IgG-SB225002 mouse 5	5.64
P10_MI_3D-IgG-SB225002 mouse 6	5.26
P10_MI_3D-IgG-SB225002 mouse 7	5.4
P10_MI_3D-IgG-SB225002 mouse 8	5.53
P10_MI_3D-IgG-SB225002 mouse 9	5.85
P10_MI_3D-IgG-SB225002 mouse 10	5.12
P10_MI_3D-Ly6G-Vehicle mouse 1	0.43
P10_MI_3D-Ly6G-Vehicle mouse 2	0.57
P10_MI_3D-Ly6G-Vehicle mouse 3	0.36
P10_MI_3D-Ly6G-Vehicle mouse 4	0.23
P10_MI_3D-Ly6G-Vehicle mouse 5	0.78
P10_MI_3D-Ly6G-Vehicle mouse 6	0.87
P10_MI_3D-Ly6G-Vehicle mouse 7	0.62
P10_MI_3D-Ly6G-SB225002 mouse 1	0.23
P10_MI_3D-Ly6G-SB225002 mouse 2	0.31
P10_MI_3D-Ly6G-SB225002 mouse 3	0.21
P10_MI_3D-Ly6G-SB225002 mouse 4	0.33
P10_MI_3D-Ly6G-SB225002 mouse 5	0.47

## Sheet: Figure 8E
Gourps	Percentage of CD45+Ly6G+ cells in bone marrow
P10_MI_3D-IgG-Vehicle mouse 1	16
P10_MI_3D-IgG-Vehicle mouse 2	16.4
P10_MI_3D-IgG-Vehicle mouse 3	15.8
P10_MI_3D-IgG-Vehicle mouse 4	15.3
P10_MI_3D-IgG-Vehicle mouse 5	14.4
P10_MI_3D-IgG-Vehicle mouse 6	16.3
P10_MI_3D-IgG-SB225002 mouse 1	14.2
P10_MI_3D-IgG-SB225002 mouse 2	15.3
P10_MI_3D-IgG-SB225002 mouse 3	14.2
P10_MI_3D-IgG-SB225002 mouse 4	14.5
P10_MI_3D-Ly6G-Vehicle mouse 1	0.18
P10_MI_3D-Ly6G-Vehicle mouse 2	0.054
P10_MI_3D-Ly6G-Vehicle mouse 3	0.035
P10_MI_3D-Ly6G-Vehicle mouse 4	0.023
P10_MI_3D-Ly6G-Vehicle mouse 5	0.017
P10_MI_3D-Ly6G-SB225002 mouse 1	0.15
P10_MI_3D-Ly6G-SB225002 mouse 2	0.11
P10_MI_3D-Ly6G-SB225002 mouse 3	0.047
P10_MI_3D-Ly6G-SB225002 mouse 4	0.056
P10_MI_3D-Ly6G-SB225002 mouse 5	0.065
P10_MI_3D-Ly6G-SB225002 mouse 6	0.052
P10_MI_3D-Ly6G-SB225002 mouse 7	0.032

[truncated: 33 more sheets: Figure 8G, Figure 8H, Figure 8J, Figure 9B, Figure 9D, Figure 9E, Figure 9F, Figure 9G, Figure 9H, Figure 11H, Figure 11J, Supplemental Figure 1C, Supplemental Figure 1E, Supplemental Figure 2K, Supplemental Figure 3A, Supplemental Figure 3O, Supplemental Figure 4B, Supplemental Figure 4C, Supplemental Figure 4E, Supplemental Figure 4G …]
